# Supplementary material for: From landrace to modern hybrid broccoli: the genomic and morphological domestication syndrome within a diverse B. oleracea collection
Source: Hortic Res. 2020 Oct 1;7:159. doi: 10.1038/s41438-020-00375-0 (PMC7528014; doi:10.1038/s41438-020-00375-0)
Supplement: Supplementary file 4 — Dataset 3 [file 41438_2020_375_MOESM4_ESM.csv]

	gbs	short.name	geno	class	cross.type	c	N109	good.geno	good.pheno	good.photo	gps	HT	WD	HE	LT	BM	HM	HI	BS	BU	HC	HD	CL	RR	BR	HS	HU	HR	OQ	FC	MT	FF	F50	MF50	Name	SOURCE	PI	release	maturity	Lat	Long	Calabrese.F1	Violet.Caul	Calabrese.LR	Sprouting.Broccoli	subpop	groupCol	PC1	PC2
1	B001_HKT721_A1_Marathon_F1	B001.Marathon	B001	italica	F1	,	y	y	y	y	n	48.133	72.7286666666667	3.33333333333333	7.16666666666667	879.15	151.266666666667	17.4277601802475	1.35333333333333	3.5	4.83333333333333	72.1333333333333	31.95	20.5833333333333	4.5	3	3.5	3.83333333333333	3.5	0	125.666666666667	138.8	146.4	23.8	Marathon	Sakata	NA	1985	late	NA	NA	0.999977	8e-06	8e-06	8e-06	Calabrese.F1	#1b9e77	16.349613	-7.1673336
2	B003_HKT721_A2_Diplomat_F1	B003.Diplomat	B003	italica	F1	,	y	y	y	y	n	40.005	73.8293333333333	3.16666666666667	7.5	672.866666666667	107.2	15.9417454045789	1.41666666666667	4.16666666666667	4.16666666666667	63.1166666666667	31.4166666666667	18.4666666666667	4.83333333333333	2.83333333333333	3.33333333333333	4.16666666666667	3.83333333333333	0	106	122.833333333333	129	23	Diplomat	Sakata	NA	2004	mid-early	NA	NA	0.999977	8e-06	8e-06	8e-06	Calabrese.F1	#1b9e77	16.542614	-1.8112786
3	B004_HKT721_A3_DuraPak19_F1	B004.DuraPak19	B004	italica	F1	,	y	y	y	y	n	41.6983333333333	82.8463333333333	3.33333333333333	1	793.716666666667	166.45	20.9776468458304	1.35666666666667	4.5	4.66666666666667	85.9833333333333	39.9166666666667	19.7166666666667	5	3.16666666666667	3.83333333333333	4.33333333333333	4	0	122.333333333333	144.333333333333	153.666666666667	31.3333333333333	DuraPak 19	Syngenta	NA	2014	mid-early	NA	NA	0.999977	8e-06	8e-06	8e-06	Calabrese.F1	#1b9e77	15.7659235	-4.826126
4	B011_HKT721_A6_Gypsy_F1	B011.Gypsy	B011	italica	F1	,	y	y	n	y	n	49.5723333333333	71.1623333333333	3.66666666666667	0.833333333333333	605.35	107.183333333333	18.0846108844035	1.56666666666667	3	4.16666666666667	70.6333333333333	29.65	18.85	4.66666666666667	2.33333333333333	3.16666666666667	3.66666666666667	3.16666666666667	0	104.5	121.166666666667	125.833333333333	21.3333333333333	Gypsy	Sakata	NA	2002	early	NA	NA	0.999977	8e-06	8e-06	8e-06	Calabrese.F1	#1b9e77	14.839397	-5.037738
5	B013_HKT721_A7_Lieutenant_F1	B013.Lieutenant	B013	italica	F1	,	y	y	n	y	n	38.6503333333333	68.7493333333333	2.66666666666667	0.833333333333333	541.533333333333	139.316666666667	25.8947084326246	1.46	3	4.16666666666667	76.8	40.5166666666667	23.0666666666667	4.83333333333333	2.83333333333333	3.5	4	3.5	0	102	117.666666666667	121	19	Lieutenant	Seminis/Vanden Bosch/Royal Sluis	NA	2011	early	NA	NA	0.999977	8e-06	8e-06	8e-06	Calabrese.F1	#1b9e77	16.955824	-5.2196856
6	B014_HKT721_A8_Green_Magic_F1	B014.Green.Magic	B014	italica	F1	,	y	y	y	y	n	39.497	75.565	2.83333333333333	5	587.333333333333	143.666666666667	24.4394486252892	1.58	3	4.5	74.1166666666667	35.75	21.3333333333333	4	2.5	3.33333333333333	3.83333333333333	3.33333333333333	0	100.5	117.5	122.333333333333	21.8333333333333	Green Magic	Sakata	NA	2004	mid-early	NA	NA	0.999977	8e-06	8e-06	8e-06	Calabrese.F1	#1b9e77	14.82558	-7.0289664
7	B015_HKT723_F1_Brogan_F1	B015.Brogan	B015	italica	F1	,	y	y	y	y	n	50.3766666666667	71.5433333333333	3.66666666666667	11.3333333333333	857.65	136.133333333333	16.1699911729477	1.38666666666667	2.83333333333333	4.83333333333333	79.4333333333333	42.4333333333333	22.8666666666667	4.66666666666667	2.16666666666667	2	2.5	2	0	122	136.166666666667	148.166666666667	26.1666666666667	Brogan	Bejo	NA	1997	mid	NA	NA	0.999975	8e-06	8e-06	8e-06	Calabrese.F1	#1b9e77	15.54888	-6.3031406
8	B016_HKT723_E6_Green_Harmony_F1	B016.Green.Harmony	B016	unk	F1	,	y	y	y	y	n	26.5176	46.228	2.66666666666667	1.5	254.183333333333	102.833333333333	30.1913621242956	1.275	2.6	3.5	72.2666666666667	38.5	11.0666666666667	4.4	2.5	2.16666666666667	1.33333333333333	1.16666666666667	0	75.3333333333333	79.1666666666667	89.6666666666667	17.2	Green Harmony	Known You	NA	1991	early	NA	NA	0.73181	0.268174	8e-06	8e-06	Calabrese.F1	#1b9e77	0.29272443	-6.5816483
9	B017_HKT721_A9_Major_F1	B017.Major	B017	italica	F1	,	y	y	y	y	n	35.6023333333333	67.5216666666667	3.16666666666667	0	573.283333333333	131.5	23.0637567616214	1.70666666666667	4.16666666666667	3.66666666666667	81.5333333333333	35.7833333333333	23.15	4.83333333333333	2.5	3.5	4.16666666666667	3.33333333333333	0	95.5	105.666666666667	113.166666666667	17.6666666666667	Major	Seminis/Vanden Bosch/Royal Sluis	NA	1993	early	NA	NA	0.7773	0.116803	0.105889	8e-06	Calabrese.F1	#1b9e77	6.6884828	-3.217637
10	B021_HKT721_A10_Liberty_F1	B021.Liberty	B021	italica	F1	,	y	y	s	y	n	NA	NA	NA	NA	NA	NA	NA	NA	NA	NA	NA	NA	NA	NA	NA	NA	NA	NA	NA	NA	NA	NA	NA	Liberty	Peto Seed	NA	1994	early	NA	NA	0.999976	8e-06	8e-06	8e-06	Calabrese.F1	#1b9e77	15.374524	-8.837311
11	B047_HKT721_A11_Packman_F1	B047.Packman	B047	italica	F1	,	y	y	y	y	n	35.179	72.0936666666667	3.83333333333333	1.83333333333333	536.6	101.94	20.6092339917513	1.91666666666667	3.66666666666667	2.83333333333333	67.4833333333333	37.0666666666667	17.3166666666667	4.83333333333333	1.83333333333333	2.66666666666667	3.83333333333333	3	0	89.3333333333333	102	107	17.6666666666667	Packman	Peto Seed	NA	1983	early	NA	NA	0.930311	8e-06	0.069673	8e-06	Calabrese.F1	#1b9e77	12.923935	1.7192812
12	B093_HKT721_B1_Cavolo_Broccolo_Tardivo_OP	B093.Cavolo.Broccolo.Tardivo	B093	italica	LR	,	y	y	y	y	y	51.8583333333333	79.5443333333333	3.83333333333333	7.16666666666667	576.65	71.6833333333333	12.4317555668196	2.06666666666667	2	2.5	54.85	25.5833333333333	19.6333333333333	3.66666666666667	1.66666666666667	1.66666666666667	2.5	1.83333333333333	0	119.5	139.333333333333	161.166666666667	41.6666666666667	CAVOLO BROCCOLO TARDIVO	Branca	HRIGRU 4716	unk	unk	41.225743	16.296137	0.045206	8e-06	0.954778	8e-06	Calabrese.LR	#d95f02	0.7844614	9.408005
13	B094_HKT721_B2_Cavolo_Broccolo_Di_Sarno_OP	B094.Cavolo.Broccolo.Di.Sarno	B094	italica	LR	,	y	y	s	y	y	56.642	66.294	3	15	399.8	49	12.256128064032	3.28	2	2	35	15	11.3	4	3	2	3	2	0	193	148	168	NA	CAVOLO BROCCOLO DI SARNO	Branca	HRIGRU 4744	unk	unk	40.851712	14.268134	0.032558	8e-06	8e-06	0.967426	Sprouting.Broccoli	#e7298a	-25.618242	18.438192
14	B095_HKT721_B3_Verde_Calabrese_Precoce_OP	B095.Verde.Calabrese.Precoce	B095	italica	LR	,	y	y	y	y	y	55.5836666666667	67.691	4	11.5	558	74.1666666666667	14.2392344912836	1.41333333333333	3.16666666666667	2.5	47.8666666666667	20.2	14.1833333333333	2.83333333333333	2	2	2.66666666666667	1.66666666666667	0	121.5	129.666666666667	158	36.5	VERDE CALABRESE PRECOCE	Branca	HRIGRU 4702	unk	unk	41.893082	12.493395	0.223172	8e-06	0.776812	8e-06	Calabrese.LR	#d95f02	6.9822345	6.3225255
15	B096_HKT721_B4_Ramoso_Grande_Precoce_OP	B096.Ramoso.Grande.Precoce	B096	italica	LR	,	y	y	y	y	y	41.4443333333333	71.0353333333333	3.33333333333333	7	586.15	102.416666666667	17.5832362106179	1.94666666666667	2.83333333333333	3.33333333333333	62.65	27.2	18.5833333333333	4	2.5	2.5	3.5	2.33333333333333	0	105.333333333333	112.333333333333	136.833333333333	31.5	RAMOSO GRANDE PRECOCE	Branca	HRIGRU 5282	unk	unk	41.224705	16.296067	0.293631	8e-06	0.706353	8e-06	Calabrese.LR	#d95f02	7.0131974	8.414821
16	B097_HKT721_B5_Ramoso_Calabrese_OP	B097.Ramoso.Calabrese	B097	italica	LR	,	y	y	y	y	n	46.2703333333333	73.406	3.33333333333333	8.16666666666667	530.72	106.383333333333	18.5101266673515	1.34333333333333	3.16666666666667	3	52.6666666666667	24.1	14.9333333333333	2.66666666666667	1.5	1.66666666666667	2.16666666666667	1.66666666666667	0	111.166666666667	121.833333333333	143.5	32.3333333333333	RAMOSO CALABRESE	Branca	HRIGRU 5365	unk	unk	NA	NA	0.196235	8e-06	0.80375	8e-06	Calabrese.LR	#d95f02	5.3914595	9.434221
17	B098_HKT721_B6_Cavolo_Broccolo_Natalina_OP	B098.Cavolo.Broccolo.Natalina	B098	unk	LR	,	y	y	s	y	y	48.768	90.17	2	0	941.9	113	11.9970272852744	NA	5	5	65.7	37.1	19.4	5	5	4	NA	3	NA	192	NA	NA	NA	CAVOLO BROCCOLO NATALINA	Branca	HRIGRU 5384	unk	unk	38.112073	13.339183	8e-06	0.999977	8e-06	8e-06	Violet.Caul	#7570b3	-31.21778	-29.456964
18	B099_HKT721_B7_Cavolo_Broccolo_Frevarota_OP	B099.Cavolo.Broccolo.Frevarota	B099	unk	LR	,	y	y	n	n	y	NA	NA	NA	NA	NA	NA	NA	NA	NA	NA	NA	NA	NA	NA	NA	NA	NA	NA	NA	NA	NA	NA	NA	CAVOLO BROCCOLO FREVAROTA	Branca	HRIGRU 5386	unk	unk	38.112073	13.339183	8e-06	0.999976	8e-06	8e-06	Violet.Caul	#7570b3	-31.916195	-30.93462
19	B100_HKT721_B8_Cavolo_Broccolo_Marzullo_OP	B100.Cavolo.Broccolo.Marzullo	B100	unk	LR	,	y	y	n	n	y	NA	NA	NA	NA	NA	NA	NA	NA	NA	NA	NA	NA	NA	NA	NA	NA	NA	NA	NA	NA	NA	NA	NA	CAVOLO BROCCOLO MARZULLO	Branca	HRIGRU 5387	unk	unk	38.112073	13.339183	8e-06	0.999977	8e-06	8e-06	Violet.Caul	#7570b3	-30.845108	-28.75319
20	B101_HKT721_B9_Cavolo_Broccolo_Invernale_Type_A_OP	B101.Cavolo.Broccolo.Invernale.Type.A	B101	italica	LR	,	y	y	s	y	y	46.736	81.28	2	15	925.3	144.9	15.6597860153464	1.8	2	1	40	13.2	18.5	1	0	1	1	1	0	114	116	126	12	CAVOLO BROCCOLO INVERNALE TYPE A	Branca	HRIGRU 5402	unk	unk	38.193064	15.555961	8e-06	8e-06	8e-06	0.999976	Sprouting.Broccoli	#e7298a	-32.601418	8.62557
21	B102_HKT721_B10_Ramoso_Calabrese_OP	B102.Ramoso.Calabrese	B102	italica	LR	,	y	y	y	y	y	52.0276666666667	70.866	3.83333333333333	5	545.55	88.6666666666667	17.1519073487936	1.4	3.16666666666667	1.83333333333333	48.45	22.0833333333333	16.1166666666667	2.5	1.66666666666667	1.83333333333333	2.33333333333333	1.5	0	117.333333333333	132.166666666667	152.833333333333	35.5	RAMOSO CALABRESE	Branca	HRIGRU 3207	unk	unk	44.801312	10.326298	0.166699	8e-06	0.833286	8e-06	Calabrese.LR	#d95f02	5.934984	7.4675565
22	B103_HKT721_B11_Broccolo_Verde_Di_Calabria_Precocissimo_OP	B103.Broccolo.Verde.Di.Calabria.Precocissimo	B103	italica	LR	,	y	y	y	y	y	63.9656666666667	85.979	4.16666666666667	8.33333333333333	684.65	50.1833333333333	7.99401902734819	2.14666666666667	3.16666666666667	2.33333333333333	43.9166666666667	21.1333333333333	14.8833333333333	4	2.66666666666667	2.16666666666667	3.5	2.16666666666667	0	118.666666666667	124	153	34.3333333333333	BROCCOLO VERDE DI CALABRIA PRECOCISSIMO	Branca	HRIGRU 7517	unk	unk	40.641205	14.884383	8e-06	8e-06	0.914938	0.085047	Calabrese.LR	#d95f02	-3.3224752	13.000822
23	B104_HKT721_B12_Cavolo_Zolfino_OP	B104.Cavolo.Zolfino	B104	italica	LR	,	y	y	n	n	y	NA	NA	NA	NA	NA	NA	NA	NA	NA	NA	NA	NA	NA	NA	NA	NA	NA	NA	NA	NA	NA	NA	NA	CAVOLO ZOLFINO	Branca	HRIGRU 5362	unk	unk	NA	NA	0.047642	0.161693	0.212484	0.578181	Sprouting.Broccoli	#e7298a	-22.949661	5.2938194
24	B105_HKT721_C1_Precoce_Di_Calabria_Tipo_Esportazione_OP	B105.Precoce.Di.Calabria.Tipo.Esportazione	B105	italica	LR	,	y	y	y	y	n	65.8283333333333	89.281	3.83333333333333	9.66666666666667	923.533333333333	79.8833333333333	8.57566042942319	2.00666666666667	2.33333333333333	2	56.2333333333333	28.4833333333333	17.15	4	2.66666666666667	2.16666666666667	3.33333333333333	2.16666666666667	0	116.5	115.166666666667	141.333333333333	24.8333333333333	PRECOCE DI CALABRIA TIPO ESPORTAZIONE	Branca	HRIGRU 7518	unk	unk	40.641205	14.884383	8e-06	8e-06	0.980757	0.019228	Calabrese.LR	#d95f02	-3.4991171	13.091193
25	B106_HKT721_C2_Picolini_Di_Palermo_OP	B106.Picolini.Di.Palermo	B106	unk	LR	,	y	y	n	y	y	NA	NA	NA	NA	NA	NA	NA	NA	NA	NA	NA	NA	NA	NA	NA	NA	NA	NA	NA	NA	NA	NA	NA	PICOLINI DI PALERMO	Branca	HRIGRU 2398	unk	unk	38.112073	13.339183	8e-06	0.022459	8e-06	0.977526	Sprouting.Broccoli	#e7298a	-33.109253	6.1528163
26	B107_HKT721_C3_Ramoso_Calabria_Mezzo_Precoce_OP	B107.Ramoso.Calabria.Mezzo.Precoce	B107	unk	LR	,	y	y	n	n	y	NA	NA	NA	NA	NA	NA	NA	NA	NA	NA	NA	NA	NA	NA	NA	NA	NA	NA	NA	NA	NA	NA	NA	RAMOSO CALABRIA MEZZO PRECOCE	Branca	HRIGRU 3208	unk	unk	45.406985	11.87486	8e-06	8e-06	0.999977	8e-06	Calabrese.LR	#d95f02	-3.650104	9.96136
27	B108_HKT721_C4_Verde_Calabrese_OP	B108.Verde.Calabrese	B108	italica	LR	,	y	y	y	y	n	58.928	67.564	3.83333333333333	7.83333333333333	612.25	71.6666666666667	11.8841138559108	1.87666666666667	3.16666666666667	2.83333333333333	48.15	21.6166666666667	14.8833333333333	2.33333333333333	2.33333333333333	1.83333333333333	2.33333333333333	1.66666666666667	0	116.5	128.833333333333	153.166666666667	36.6666666666667	VERDE CALABRESE	Branca	HRIGRU 4703	unk	unk	NA	NA	0.33255	8e-06	0.667435	8e-06	Calabrese.LR	#d95f02	6.9001913	4.729136
28	B109_HKT721_C5_Ramoso_Calabrese_Verde_OP	B109.Ramoso.Calabrese.Verde	B109	italica	LR	,	y	y	y	y	y	53.9326666666667	67.564	3.66666666666667	3.33333333333333	605.366666666667	73.15	12.3583180992557	1.59666666666667	3.5	3.66666666666667	46.3	22.45	13.1	3.66666666666667	2.33333333333333	2.66666666666667	3.16666666666667	2.16666666666667	0	126.5	137.833333333333	161.833333333333	35.3333333333333	RAMOSO CALABRESE VERDE	Branca	HRIGRU 4704	unk	unk	41.118908	16.871177	0.291319	8e-06	0.708665	8e-06	Calabrese.LR	#d95f02	7.374111	5.93548
29	B110_HKT721_C6_Verde_Calabrese_OP	B110.Verde.Calabrese	B110	italica	LR	,	y	y	y	y	y	70.6543333333333	73.8716666666667	4	15.5	737.033333333333	47.0166666666667	7.00878445092627	2.05666666666667	2.16666666666667	2	38.2333333333333	17.85	15.5166666666667	3.83333333333333	3	2	2.83333333333333	1.83333333333333	0	120.333333333333	120.5	148.833333333333	28.5	VERDE CALABRESE	Branca	HRIGRU 4706	unk	unk	41.118908	16.871177	8e-06	8e-06	0.961038	0.038946	Calabrese.LR	#d95f02	-2.490329	11.522934
30	B111_HKT721_C7_Natalino_Di_Napoli_OP	B111.Natalino.Di.Napoli	B111	italica	LR	,	y	y	s	y	y	54.356	97.79	3	14	848.7	90.3	10.6398020501944	1.98	3	2	19.1	5.7	8.7	2	3	2	3	2	NA	190	NA	NA	NA	NATALINO DI NAPOLI	Branca	HRIGRU 4729	unk	unk	41.118908	16.871177	8e-06	8e-06	8e-06	0.999977	Sprouting.Broccoli	#e7298a	-28.365213	20.995464
31	B112_HKT721_C8_Cavolo_Broccolo_Settembrina_OP	B112.Cavolo.Broccolo.Settembrina	B112	unk	LR	,	y	y	y	y	y	52.2732	73.3044	3	0	674.22	111.36	16.7957302564204	0.83	3.4	4	73.12	32.3	26.18	5	3.4	3.2	3.66666666666667	2.2	0	165.6	169	190	49	CAVOLO BROCCOLO SETTEMBRINA	Branca	HRIGRU 5382	unk	unk	38.112073	13.339183	8e-06	0.999977	8e-06	8e-06	Violet.Caul	#7570b3	-33.28457	-30.24956
32	B113_HKT721_C9_Broccolo_Innorota_gennorota_OP	B113.Broccolo.Innorota.Gennorota	B113	unk	LR	,	y	y	n	n	y	NA	NA	NA	NA	NA	NA	NA	NA	NA	NA	NA	NA	NA	NA	NA	NA	NA	NA	NA	NA	NA	NA	NA	BROCCOLO INNOROTA/GENNOROTA	Branca	HRIGRU 5385	unk	unk	38.112073	13.339183	8e-06	0.999977	8e-06	8e-06	Violet.Caul	#7570b3	-33.391113	-24.504446
33	B114_HKT721_C10_Cavolo_Broccolo_OP	B114.Cavolo.Broccolo	B114	unk	LR	,	y	y	n	n	y	NA	NA	NA	NA	NA	NA	NA	NA	NA	NA	NA	NA	NA	NA	NA	NA	NA	NA	NA	NA	NA	NA	NA	CAVOLO BROCCOLO	Branca	HRIGRU 5388	unk	unk	38.159076	13.334875	8e-06	0.05069	8e-06	0.949294	Sprouting.Broccoli	#e7298a	-32.85024	6.7256703
34	B115_HKT721_C11_Broccolo_Ramoso_Di_Calabria_OP	B115.Broccolo.Ramoso.Di.Calabria	B115	italica	LR	,	y	y	y	y	n	66.8866666666667	85.1746666666667	3.83333333333333	5.16666666666667	680.766666666667	78.8333333333333	12.1791100189851	1.55	3	3.33333333333333	48.95	24.8666666666667	15.1666666666667	3.16666666666667	2.33333333333333	2.33333333333333	3.16666666666667	1.83333333333333	0	130.666666666667	139.8	165.4	38.4	(BROCCOLO) RAMOSO DI CALABRIA	Branca	HRIGRU 10771	unk	unk	NA	NA	8e-06	8e-06	0.999977	8e-06	Calabrese.LR	#d95f02	-0.26943636	9.981789
35	B116_HKT721_C12_Broccolo_OP	B116.Broccolo	B116	unk	LR	,	y	y	n	n	y	NA	NA	NA	NA	NA	NA	NA	NA	NA	NA	NA	NA	NA	NA	NA	NA	NA	NA	NA	NA	NA	NA	NA	BROCCOLO	Branca	HRIGRU 11780	unk	unk	38.633022	16.247033	8e-06	8e-06	0.1678	0.832184	Sprouting.Broccoli	#e7298a	-25.045128	14.177273
36	B117_HKT721_D1_Natalisa_Ciurietti_OP	B117.Natalisa.Ciurietti	B117	unk	LR	,	y	y	s	y	y	NA	NA	NA	NA	NA	NA	NA	NA	NA	NA	NA	NA	NA	NA	NA	NA	NA	NA	NA	NA	NA	NA	NA	NATALISA CIURIETTI	Branca	HRIGRU 11784	unk	unk	36.858819	14.76123	0.047189	0.889894	8e-06	0.062909	Violet.Caul	#7570b3	-27.028105	-17.0347
37	B118_HKT721_D2_Broccolo_D_estate_OP	B118.Broccolo.Destate	B118	italica	LR	,	y	y	y	y	y	51.7313333333333	77.724	3.66666666666667	0.666666666666667	453.4	46.4833333333333	10.8612084254914	1.96333333333333	3.5	2.33333333333333	49.6833333333333	22.3333333333333	20.2333333333333	4.66666666666667	3.66666666666667	3.66666666666667	3.83333333333333	2.5	1	96.1666666666667	98	107.166666666667	11	BROCCOLO D'ESTATE	Branca	HRIGRU 2400	unk	unk	37.507171	15.083838	8e-06	0.070687	8e-06	0.929297	Sprouting.Broccoli	#e7298a	-32.61442	2.082694
38	B119_HKT721_D3_Broccolo_Natalino_OP	B119.Broccolo.Natalino	B119	italica	LR	,	y	y	s	y	y	76.2846666666667	90.0853333333333	4.33333333333333	11	872.833333333333	63.7666666666667	8.16633247492181	2.12	3.33333333333333	2	48.7666666666667	16.7333333333333	21.9	4.33333333333333	4.33333333333333	3	3.66666666666667	2.66666666666667	1	164.666666666667	159	194	56	BROCCOLO NATALINO	Branca	HRIGRU 2401	unk	unk	37.507171	15.083838	8e-06	8e-06	8e-06	0.999976	Sprouting.Broccoli	#e7298a	-33.36766	5.598221
39	B120_HKT721_D4_Broccolo_Apriloto_OP	B120.Broccolo.Apriloto	B120	italica	LR	,	y	y	y	y	y	69.7653333333333	84.201	4.33333333333333	0	687.7	81	11.8230548295003	2.19666666666667	3.16666666666667	3	56.1	21.7833333333333	22.5833333333333	4.2	4.83333333333333	2.83333333333333	3.83333333333333	2.5	1	109.166666666667	111.666666666667	124.166666666667	15	BROCCOLO APRILOTO	Branca	HRIGRU 2405	unk	unk	37.507171	15.083838	8e-06	0.081015	8e-06	0.918969	Sprouting.Broccoli	#e7298a	-32.778202	0.47237164
40	B121_HKT721_D5_Maialora_OP	B121.Maialora	B121	unk	LR	,	y	y	y	y	y	50.7576666666667	83.3543333333333	3.66666666666667	0	716.95	101.033333333333	14.246385909894	0.98	5	3.5	75.6833333333333	29.4166666666667	23.4333333333333	5	3	3.5	4	3	0	128.166666666667	132.8	160	34.4	MAIALORA	Branca	HRIGRU 11783	unk	unk	36.858819	14.76123	0.119711	0.753828	8e-06	0.126453	Violet.Caul	#7570b3	-26.13032	-14.287128
41	B122_HKT721_D6_Ramoso_Calabrese_OP	B122.Ramoso.Calabrese	B122	italica	LR	,	y	y	y	y	y	64.6006666666667	79.4596666666667	3.83333333333333	15	718.966666666667	55.7666666666667	8.45895652260724	1.88333333333333	2.66666666666667	2.5	48.5333333333333	22.9	17.0666666666667	3.83333333333333	2.5	2.16666666666667	3	2	0	120.833333333333	132.833333333333	148.833333333333	28	RAMOSO CALABRESE	Branca	HRIGRU 4700	unk	unk	41.225743	16.296137	8e-06	8e-06	0.999977	8e-06	Calabrese.LR	#d95f02	-1.1482571	8.934789
42	B123_HKT721_D7_Ramoso_Calabrese_OP	B123.Ramoso.Calabrese	B123	italica	LR	,	y	y	y	y	y	44.196	61.5696	3.5	5	386.78	48.78	12.9661832938291	2.012	3.66666666666667	3	43.54	21.24	16.3	4.16666666666667	2.33333333333333	2.33333333333333	3.83333333333333	2	0	105.333333333333	119	139.2	31	RAMOSO CALABRESE	Branca	HRIGRU 4701	unk	unk	40.847401	14.26608	0.263413	8e-06	0.736571	8e-06	Calabrese.LR	#d95f02	5.909062	7.9203544
43	B124_HKT721_D8_Ramoso_Calabrese_Precoce_OP	B124.Ramoso.Calabrese.Precoce	B124	italica	LR	,	y	y	y	y	y	41.021	64.7276666666667	3.33333333333333	4.5	446.85	88.1666666666667	19.4853438544035	2.45666666666667	3.33333333333333	3	64.5333333333333	28.55	17.1666666666667	4	2.16666666666667	2.33333333333333	3.66666666666667	2.33333333333333	0	106.5	118.166666666667	129.333333333333	22.8333333333333	RAMOSO CALABRESE PRECOCE	Branca	HRIGRU 4705	unk	unk	42.461199	14.214576	0.302895	8e-06	0.69709	8e-06	Calabrese.LR	#d95f02	7.071292	6.9912267
44	B125_HKT721_D9_Ramoso_Atlantic_Local_OP	B125.Ramoso.Atlantic.Local	B125	italica	LR	,	y	y	y	y	y	45.6353333333333	68.072	3.5	10.5	570.133333333333	81.7	15.1245740045138	2.21333333333333	3	2.83333333333333	58.45	27.6666666666667	17.1666666666667	4.33333333333333	2.66666666666667	2.16666666666667	3.66666666666667	2.5	0	111.333333333333	120.333333333333	143.166666666667	31.8333333333333	RAMOSO ATLANTIC (LOCAL)	Branca	HRIGRU 4707	unk	unk	42.000164	14.995094	0.268165	8e-06	0.731819	8e-06	Calabrese.LR	#d95f02	7.123823	7.4789577
45	B126_HKT721_D10_Ramoso_Calabrese_OP	B126.Ramoso.Calabrese	B126	italica	LR	,	y	y	y	y	y	45.847	65.7013333333333	3.16666666666667	8.33333333333333	572.783333333333	89.3166666666667	15.1198190651957	2.44	3.33333333333333	2.83333333333333	61.9833333333333	28.2166666666667	19.1333333333333	4.16666666666667	2.5	2.16666666666667	3.33333333333333	2.5	0	108.333333333333	118.833333333333	132.333333333333	24	RAMOSO CALABRESE	Branca	HRIGRU 4708	unk	unk	43.615819	13.518984	0.370646	8e-06	0.629339	8e-06	Calabrese.LR	#d95f02	7.433704	7.363941
46	B127_HKT721_D11_Ramoso_Calabrese_Precoce_OP	B127.Ramoso.Calabrese.Precoce	B127	italica	LR	,	y	y	s	y	y	62.484	88.138	3	17.5	741	74	10.1009688315875	2.79	2.5	1.5	29	14.1	13.5	4	3	2	3	2	0	187	178.5	193	7	RAMOSO CALABRESE PRECOCE	Branca	HRIGRU 4710	unk	unk	40.851712	14.268134	8e-06	8e-06	8e-06	0.999976	Sprouting.Broccoli	#e7298a	-25.416327	17.442219
47	B128_HKT721_D12_Broccolo_Natalino_Di_Sarno_OP	B128.Broccolo.Natalino.Di.Sarno	B128	italica	LR	,	y	y	s	y	y	60.96	87.63	3	26	800.6	69.6	8.69347989008244	2.62	3	2	38.4	18.2	16.8	4	3	3	3	2	NA	193	NA	NA	NA	BROCCOLO NATALINO DI SARNO	Branca	HRIGRU 4721	unk	unk	40.851712	14.268134	8e-06	8e-06	8e-06	0.999977	Sprouting.Broccoli	#e7298a	-25.493395	19.468618
48	B129_HKT721_E1_Ramoso_Calabria_Tardivo_OP	B129.Ramoso.Calabria.Tardivo	B129	unk	LR	,	y	y	n	n	y	NA	NA	NA	NA	NA	NA	NA	NA	NA	NA	NA	NA	NA	NA	NA	NA	NA	NA	NA	NA	NA	NA	NA	RAMOSO CALABRIA TARDIVO	Branca	HRIGRU 3228	unk	unk	45.406985	11.87486	8e-06	8e-06	0.999977	8e-06	Calabrese.LR	#d95f02	-3.139969	10.832217
49	B130_HKT721_E2_Cavolo_Broccolo_Agostina_OP	B130.Cavolo.Broccolo.Agostina	B130	unk	LR	,	y	y	y	y	y	46.0586666666667	76.6656666666667	2.5	0	642.766666666667	107.016666666667	16.3137365370433	0.603333333333333	3.66666666666667	3.5	77	33.4666666666667	18.1666666666667	5	2.66666666666667	2.33333333333333	3	1.66666666666667	0	136	166.666666666667	178	36.5	CAVOLO BROCCOLO AGOSTINA	Branca	HRIGRU 5381	unk	unk	38.112073	13.339183	8e-06	0.999976	8e-06	8e-06	Violet.Caul	#7570b3	-32.18803	-30.05011
50	B131_HKT721_E3_Broccolo_Verde_Di_Calabria_Tardivo_OP	B131.Broccolo.Verde.Di.Calabria.Tardivo	B131	italica	LR	,	y	y	n	n	y	NA	NA	NA	NA	NA	NA	NA	NA	NA	NA	NA	NA	NA	NA	NA	NA	NA	NA	NA	NA	NA	NA	NA	BROCCOLO VERDE DI CALABRIA TARDIVO	Branca	HRIGRU 7516	unk	unk	40.641205	14.884383	8e-06	8e-06	0.999977	8e-06	Calabrese.LR	#d95f02	-2.990072	10.349348
51	B132_HKT721_E4_Precoce_Di_Calabria_OP	B132.Precoce.Di.Calabria	B132	italica	LR	,	y	y	y	y	y	63.0766666666667	79.0363333333333	4.33333333333333	10.8333333333333	816.333333333333	77.5333333333333	9.54248573796396	1.82	2.33333333333333	2.5	51.9	24.5833333333333	19.5166666666667	3.33333333333333	2.83333333333333	2	2.83333333333333	1.66666666666667	0	122.666666666667	132.6	152.2	29.2	PRECOCE DI CALABRIA	Branca	HRIGRU 7519	unk	unk	40.641205	14.884383	0.040245	8e-06	0.959739	8e-06	Calabrese.LR	#d95f02	-0.84309477	9.544807
52	B133_HKT721_E5_Ramoso_Calabrese_OP	B133.Ramoso.Calabrese	B133	italica	LR	,	y	y	y	y	y	54.61	67.1406666666667	3.66666666666667	7.83333333333333	557.783333333333	80.75	14.6984202106147	1.51	2.83333333333333	3.33333333333333	46.75	22.8833333333333	13.6666666666667	2.66666666666667	2.16666666666667	2	2.33333333333333	1.66666666666667	0	121.5	131.166666666667	155.166666666667	33.6666666666667	RAMOSO CALABRESE	Branca	HRIGRU 4709	unk	unk	39.298253	16.253295	0.323678	8e-06	0.676306	8e-06	Calabrese.LR	#d95f02	7.52708	5.9443727
53	B134_HKT721_E6_Cavolo_Sparacello_OP	B134.Cavolo.Sparacello	B134	italica	LR	,	y	y	n	y	y	NA	NA	NA	NA	NA	NA	NA	NA	NA	NA	NA	NA	NA	NA	NA	NA	NA	NA	NA	NA	NA	NA	NA	CAVOLO SPARACELLO	Branca	HRIGRU 5442	unk	unk	37.308788	13.585572	8e-06	8e-06	8e-06	0.999977	Sprouting.Broccoli	#e7298a	-30.169287	9.242246
54	B135_HKT721_E7_N_tagliu_N_tagghiv_Pilotu_OP	B135.N.tagliu.N.tagghiv.Pilotu	B135	italica	LR	,	y	y	y	y	y	57.3616666666667	87.7993333333333	4.5	4	631.216666666667	74.85	12.2193769886587	2.13666666666667	2.66666666666667	2.83333333333333	49.55	21.6166666666667	21.2	3.16666666666667	4.83333333333333	2.5	3.16666666666667	2	1	120.666666666667	131.5	148.666666666667	28	N'TAGLIU/N'TAGGHIV/PILOTU	Branca	HRIGRU 11797	unk	unk	37.662734	14.832475	8e-06	8e-06	8e-06	0.999976	Sprouting.Broccoli	#e7298a	-33.442764	3.0623407
55	B136_HKT721_E8_Ramoso_Calabrese_Verde_OP	B136.Ramoso.Calabrese.Verde	B136	italica	LR	,	y	y	y	y	y	57.4886666666667	70.4426666666667	3.66666666666667	10.5	558.016666666667	53.4	9.71389050234873	1.935	3.16666666666667	2	46.2333333333333	19.9666666666667	13.9166666666667	3.16666666666667	2.5	2	2.66666666666667	1.66666666666667	0	104.166666666667	111.333333333333	123	18.8333333333333	RAMOSO CALABRESE VERDE	Branca	HRIGRU 4711	unk	unk	41.685438	15.379764	0.404283	8e-06	0.595701	8e-06	Calabrese.LR	#d95f02	6.8647933	6.640887
56	B137_HKT721_E9_Ramoso_Calabrese_Precoce_OP	B137.Ramoso.Calabrese.Precoce	B137	italica	LR	,	y	y	y	y	y	50.927	67.3523333333333	3.66666666666667	7.16666666666667	619.066666666667	94.1333333333333	13.7061823874065	2.07666666666667	3.66666666666667	3.16666666666667	59.3	28.1833333333333	19.0833333333333	4.33333333333333	2.66666666666667	2.83333333333333	4	2.83333333333333	0	119	122.166666666667	145.5	26.5	RAMOSO CALABRESE PRECOCE	Branca	HRIGRU 5281	unk	unk	41.225743	16.296137	0.24041	8e-06	0.759575	8e-06	Calabrese.LR	#d95f02	6.856013	7.2826285
57	B138_HKT721_E10_Broccolo_No_1_OP	B138.Broccolo.No.1	B138	unk	LR	,	y	y	n	n	y	NA	NA	NA	NA	NA	NA	NA	NA	NA	NA	NA	NA	NA	NA	NA	NA	NA	NA	NA	NA	NA	NA	NA	BROCCOLO NO 1	Branca	HRIGRU 11781	unk	unk	39.111808	16.540667	8e-06	8e-06	0.215198	0.784786	Sprouting.Broccoli	#e7298a	-25.989729	13.702008
58	B139_HKT721_E11_Di_Sicilia_Catanese_OP	B139.Di.Sicilia.Catanese	B139	unk	LR	,	y	y	n	n	y	NA	NA	NA	NA	NA	NA	NA	NA	NA	NA	NA	NA	NA	NA	NA	NA	NA	NA	NA	NA	NA	NA	NA	DI SICILIA CATANESE	Branca	HRIGRU 8577	unk	unk	45.463611	9.18746	0.041375	0.958609	8e-06	8e-06	Violet.Caul	#7570b3	-27.14526	-22.979095
59	B141_HKT721_F1_BH028_F1	B141.BH028	B141	italica	F1	,	y	y	y	y	n	28.6512	66.1416	2.83333333333333	1	418.86	123.76	29.202911966621	1.928	4.5	4.16666666666667	72.72	33.18	20.44	5	3.5	4.33333333333333	5	4.16666666666667	0	90.8333333333333	107.333333333333	111	20.1666666666667	BH028-MF	Farnham	NA	unk	unk	NA	NA	0.789014	0.042523	0.168455	8e-06	Calabrese.F1	#1b9e77	8.925679	-0.4485995
60	B142_HKT721_F2_BH034_F1	B142.BH034	B142	italica	F1	,	y	y	y	y	n	38.2847272727273	58.6047272727273	3.75	1.08333333333333	428.25	91.4333333333333	22.3283394765269	1.93166666666667	4.25	3.66666666666667	68.8416666666667	29.475	19.2166666666667	4.91666666666667	2.83333333333333	3.66666666666667	4.58333333333333	3.75	0	93.9166666666667	114.25	120.333333333333	26.4166666666667	BH034-MF	Farnham	NA	unk	unk	NA	NA	0.848397	0.036955	0.11464	8e-06	Calabrese.F1	#1b9e77	9.760229	-0.6368597
61	B143_HKT721_F3_BH027_F1	B143.BH027	B143	italica	F1	,	y	y	y	y	n	38.2693333333333	57.912	3.83333333333333	0	298.266666666667	71.0666666666667	23.9747132427987	1.81666666666667	4	3.33333333333333	65.9333333333333	29.95	20.5666666666667	5	3.83333333333333	4.16666666666667	4.66666666666667	4	0	91.3333333333333	109.333333333333	114.666666666667	23.3333333333333	BH027-MF	Farnham	NA	unk	unk	NA	NA	0.926139	8e-06	0.011646	0.062207	Calabrese.F1	#1b9e77	9.626702	1.0866764
62	B144_HKT721_F4_BC1691_F1	B144.BC1691	B144	italica	F1	,	y	y	y	y	n	37.338	48.0483333333333	3.16666666666667	0.666666666666667	542.65	148.7	27.5059221238907	1.27333333333333	3.66666666666667	4.83333333333333	75.2833333333333	39.5333333333333	19.1	4.83333333333333	2.16666666666667	3.33333333333333	3.83333333333333	3.33333333333333	0	108.5	124.5	130.5	22	BC1691	Seminis/Vanden Bosch/Royal Sluis	NA	2011	mid-late	NA	NA	0.999976	8e-06	8e-06	8e-06	Calabrese.F1	#1b9e77	15.326687	-7.487189
63	B145_HKT721_G6_BC1764_F1	B145.BC1764	B145	italica	F1	,	y	y	y	y	n	45.339	61.2563333333333	2.66666666666667	0	483.45	120.8	25.5549021810936	1.49666666666667	3.66666666666667	4.16666666666667	78.55	36.5	22.1333333333333	4.66666666666667	2.5	3.5	3.66666666666667	3.5	0	97.8333333333333	114.166666666667	119	21.1666666666667	BC1764	Seminis/Vanden Bosch/Royal Sluis	NA	unk	unk	NA	NA	0.999977	8e-06	8e-06	8e-06	Calabrese.F1	#1b9e77	14.826566	-6.1152997
64	B146_HKT721_F6_Montvert_F1	B146.Montvert	B146	italica	F1	,	y	y	y	y	n	37.8036666666667	69.1726666666667	2.66666666666667	0.666666666666667	657.066666666667	151.133333333333	23.2540842472126	1.39666666666667	3.66666666666667	4	83.4	38.0833333333333	22.6666666666667	4.66666666666667	2.5	3.33333333333333	4	3.33333333333333	0	98.6666666666667	115	120.833333333333	22.1666666666667	Montvert	Syngenta	NA	unk	unk	NA	NA	0.999977	8e-06	8e-06	8e-06	Calabrese.F1	#1b9e77	15.227994	-2.7625437
65	B147_HKT721_F7_DuraPak_16_F1	B147.DuraPak16	B147	italica	F1	,	y	y	y	y	n	35.56	72.7286666666667	3.5	2.5	889.566666666667	172.95	19.5821907025489	1.34666666666667	4.16666666666667	4.66666666666667	79.8333333333333	31.7666666666667	25.3333333333333	4.83333333333333	3.66666666666667	4.33333333333333	4.66666666666667	4.16666666666667	0	119.666666666667	140.5	149.166666666667	29.5	DuraPak 16	Syngenta	NA	2014	unk	NA	NA	0.999977	8e-06	8e-06	8e-06	Calabrese.F1	#1b9e77	15.848656	-5.0719633
66	B148_HKT721_F8_Burney_F1	B148.Burney	B148	italica	F1	,	y	y	y	y	n	41.021	75.819	2.66666666666667	1.16666666666667	567.166666666667	129.5	23.2464400978859	1.49	4.16666666666667	5	68.2	31.35	21.5333333333333	5	3	4	4.5	3.66666666666667	0	96	112.833333333333	117.166666666667	21.1666666666667	Burney	Bejo	NA	2012	unk	NA	NA	0.999977	8e-06	8e-06	8e-06	Calabrese.F1	#1b9e77	14.735251	-2.5190387
67	B150_HKT721_F10_Eastern_Crown_F1	B150.Eastern.Crown	B150	italica	F1	,	y	y	y	y	n	45.1273333333333	85.4286666666667	1.66666666666667	1.16666666666667	451.666666666667	151.866666666667	34.9026964663116	1.29	4.5	4	71.1333333333333	27.8833333333333	18.3333333333333	4.83333333333333	3.83333333333333	3.33333333333333	4.5	3.66666666666667	0	115	134.333333333333	144.5	29.5	Eastern Crown	Sakata	NA	unk	unk	NA	NA	0.999977	8e-06	8e-06	8e-06	Calabrese.F1	#1b9e77	14.164806	-3.2056222
68	B151_HKT721_F11_Imperial_F1	B151.Imperial	B151	italica	F1	,	y	y	y	y	n	34.163	68.7916666666667	2.33333333333333	0.166666666666667	650.233333333333	153.466666666667	23.6638586775176	1.37666666666667	4.83333333333333	4.33333333333333	73.5666666666667	35.4666666666667	23.7	5	3.83333333333333	3.83333333333333	5	4.16666666666667	0	114	128.166666666667	135.833333333333	21.8333333333333	Imperial	Sakata	NA	unk	unk	NA	NA	0.999977	8e-06	8e-06	8e-06	Calabrese.F1	#1b9e77	15.717607	-2.1001241
69	B152_HKT721_F12_Emerald_Crown_F1	B152.Emerald.Crown	B152	italica	F1	,	y	y	y	y	n	30.607	66.0823333333333	1.83333333333333	3.83333333333333	546.15	135.15	24.4506686525455	1.41333333333333	3	4.5	64.1333333333333	32.0833333333333	22.35	4.16666666666667	3.83333333333333	3.5	3.83333333333333	3.5	0	105.666666666667	121.666666666667	129	23.3333333333333	Emerald Crown	Sakata	NA	unk	unk	NA	NA	0.999976	8e-06	8e-06	8e-06	Calabrese.F1	#1b9e77	13.554354	-7.0270596
70	B153_HKT721_G1_Everest_F1	B153.Everest	B153	italica	F1	,	y	y	y	y	n	34.1206666666667	78.74	3	1.33333333333333	446.383333333333	104.783333333333	23.5556305198002	1.64666666666667	3.66666666666667	3.83333333333333	74.3833333333333	34.45	25.9666666666667	3.66666666666667	2.33333333333333	3	3.83333333333333	2.83333333333333	0	95.5	108.833333333333	112.833333333333	17.3333333333333	Everest	Sakata	NA	1988	unk	NA	NA	0.955911	8e-06	0.044074	8e-06	Calabrese.F1	#1b9e77	13.338479	-0.6382504
71	B154_HKT721_G2_BH019_F1	B154.BH019	B154	italica	F1	,	y	y	y	y	n	34.29	67.945	4	0.5	516.25	107.066666666667	21.0081210313569	1.77	4.33333333333333	3.66666666666667	77.9	35.15	24.55	5	3.16666666666667	4	4.83333333333333	3.83333333333333	0	93.5	111.166666666667	117.333333333333	23.8333333333333	BH019-MF	Farnham	NA	unk	unk	NA	NA	0.999976	8e-06	8e-06	8e-06	Calabrese.F1	#1b9e77	11.757948	1.1832931
72	B155_HKT721_G3_BH020_F1	B155.BH020	B155	italica	F1	,	y	y	y	y	n	42.7143333333333	77.6816666666667	4	4.16666666666667	804.233333333333	163.983333333333	20.7806656212898	1.236	4.5	4.5	84.08	37.64	25.26	4.66666666666667	3.16666666666667	3.5	4.16666666666667	3.66666666666667	0	112.5	132.833333333333	141.833333333333	29.3333333333333	BH020-MF	Farnham	NA	unk	unk	NA	NA	0.91393	8e-06	0.086054	8e-06	Calabrese.F1	#1b9e77	12.819161	-3.5593538
73	B156_HKT721_G4_BH026_F1	B156.BH026	B156	italica	F1	,	y	y	y	y	n	46.5666666666667	62.5263333333333	3	0.2	518.5	114.38	22.1349672726376	1.636	4.66666666666667	3.83333333333333	72.78	35.22	24.76	5	3.5	4.16666666666667	4.83333333333333	4	0	95.5	114.833333333333	119.5	24	BH026-MF	Farnham	NA	unk	unk	NA	NA	0.999976	8e-06	8e-06	8e-06	Calabrese.F1	#1b9e77	11.769424	0.34941575
74	B159_HKT721_G7_BH044_F1	B159.BH044	B159	italica	F1	,	y	y	y	y	n	47.244	68.58	3.5	0	357.016666666667	74.5333333333333	20.4378529016236	1.68	3.66666666666667	3	65.3666666666667	29.4333333333333	21.3333333333333	4.83333333333333	3.83333333333333	3.83333333333333	4.33333333333333	3.5	0	95.8333333333333	108.833333333333	114	18.1666666666667	BH044-MF	Farnham	NA	unk	unk	NA	NA	0.999976	8e-06	8e-06	8e-06	Calabrese.F1	#1b9e77	12.032481	-0.57242686
75	B181_HKT723_A5_Green_Numen_F1	B181.Green.Numen	B181	italica	F1	,	y	y	y	y	n	52.9166666666667	55.5836666666667	2.66666666666667	0.166666666666667	382.283333333333	99.6	26.2187055848517	1.33	3.33333333333333	3.33333333333333	56.2	27.8166666666667	17.45	3.33333333333333	2.33333333333333	2.66666666666667	3.16666666666667	2.5	0	94.3333333333333	110.166666666667	116.166666666667	21.8333333333333	Green Numen	Evergrow	NA	2015	unk	NA	NA	0.999974	9e-06	9e-06	9e-06	Calabrese.F1	#1b9e77	13.357185	-3.475584
76	B182_HKT723_A6_Green_Elegance_F1	B182.Green.Elegance	B182	italica	F1	,	y	y	y	y	n	35.2044	58.7248	2.33333333333333	5.16666666666667	599.133333333333	117.3	19.5349372803471	1.89333333333333	3.66666666666667	3.83333333333333	71.35	35.9833333333333	19.15	4.83333333333333	2.16666666666667	3.5	4.16666666666667	3	0	93.6666666666667	104.333333333333	108.666666666667	15	Green Elegance	Evergrow	NA	2012	unk	NA	NA	0.999975	8e-06	8e-06	8e-06	Calabrese.F1	#1b9e77	13.930976	1.148537
77	B187_HKT723_A11_Clara_F1	B187.Clara	B187	unk	F1	,	y	y	y	y	n	30.4376666666667	63.1613333333333	3.16666666666667	1.83333333333333	193.133333333333	93.2666666666667	39.5557403286148	1.51166666666667	1.5	3.16666666666667	85.8	40.88	16.52	4.66666666666667	2.66666666666667	2.5	1	1	0	67.5	84.8333333333333	92.5	25	Clara	Known You	NA	unk	unk	NA	NA	0.668136	0.331847	9e-06	9e-06	Calabrese.F1	#1b9e77	-1.2582496	-8.630212
78	B189_HKT723_B1_EMBR934_UNK	B189.EMBR934	B189	italica	F1	,	y	y	y	y	n	21.971	68.1355	3.75	7.5	705.95	139.8	20.0465945198976	1.505	3.75	4.25	72.75	33.65	21.425	4.5	3	3.25	4	3.25	NA	105.25	NA	NA	NA	EMBR934	Emerald	NA	unk	unk	NA	NA	0.999976	8e-06	8e-06	8e-06	Calabrese.F1	#1b9e77	13.32737	-6.8490977
79	B190_HKT723_B2_EMBR958_UNK	B190.EMBR958	B190	italica	F1	,	y	y	y	y	n	27.4743333333333	38.862	2.33333333333333	3.66666666666667	755.016666666667	218.383333333333	28.9733468493835	1.26	3.16666666666667	4.66666666666667	77.45	40.85	19.15	5	3.66666666666667	3.33333333333333	4	3.33333333333333	0	114.166666666667	137	134	23	EMBR958	Emerald	NA	unk	unk	NA	NA	0.999975	8e-06	8e-06	8e-06	Calabrese.F1	#1b9e77	10.741113	-4.250799
80	B191_HKT723_B3_Waltham_29_OP	B191.Waltham29	B191	italica	LR	,	y	y	y	y	n	33.9936666666667	71.5433333333333	4.5	16	612.833333333333	44.4833333333333	7.88614017925316	1.95333333333333	2.33333333333333	2.16666666666667	48.0833333333333	21.5333333333333	14.4333333333333	4.16666666666667	2.66666666666667	2.16666666666667	3.5	2.16666666666667	0	114.333333333333	118.666666666667	138.5	24.1666666666667	Waltham 29	High Mowing	NA	1950	early	NA	NA	0.436795	8e-06	0.563189	8e-06	Calabrese.LR	#d95f02	9.924105	7.3601727
81	B192_HKT723_B4_Premium_Crop_F1	B192.Premium.Crop	B192	italica	F1	,	y	y	y	y	n	41.148	76.6656666666667	2	6.5	637.15	111.683333333333	17.7615250979201	1.62666666666667	3.83333333333333	3.66666666666667	73.8833333333333	34.5166666666667	17.45	4.5	2.16666666666667	2.33333333333333	4	3.16666666666667	0	101.666666666667	109.333333333333	115.833333333333	14.1666666666667	Premium Crop	Takii	NA	1975	unk	NA	NA	0.988307	8e-06	0.011676	8e-06	Calabrese.F1	#1b9e77	13.124358	0.8276118
82	B193_HKT723_B5_TBR_130_UNK	B193.TBR130	B193	italica	F1	,	y	y	y	y	n	52.1123333333333	84.0316666666667	2.66666666666667	0.5	502.533333333333	141.416666666667	28.0953131817034	1.57733333333333	3.5	4.33333333333333	80.25	40.3	20.61	4.83333333333333	2.5	3.16666666666667	3.83333333333333	3.5	0	101.333333333333	118.5	122	20.6666666666667	TBR 130	Tainong	NA	2018	unk	NA	NA	0.999976	8e-06	8e-06	8e-06	Calabrese.F1	#1b9e77	16.405462	-5.2955394
83	B194_HKT723_B6_Corato_F1	B194.Corato	B194	italica	F1	,	y	y	y	y	n	38.2693333333333	78.74	2.33333333333333	1.33333333333333	615.4	188.05	30.5137303378546	1.44333333333333	3.66666666666667	4.33333333333333	76.85	34.2	24.4666666666667	4.5	3.33333333333333	3.16666666666667	3.83333333333333	3.66666666666667	0	111.166666666667	124	129.833333333333	18.6666666666667	Corato	Enza-Zaden	NA	2013	unk	NA	NA	0.999976	8e-06	8e-06	8e-06	Calabrese.F1	#1b9e77	16.589882	-4.6327963
84	B195_HKT723_B7_Belstar_F1	B195.Belstar	B195	italica	F1	,	y	y	y	y	n	33.6973333333333	72.9826666666667	3.5	1.83333333333333	649.8	135.716666666667	21.1980224301207	1.47333333333333	3.66666666666667	4.66666666666667	69.3	32.5833333333333	19.7166666666667	4.83333333333333	3.33333333333333	3.5	4	3.16666666666667	0	120.5	135	146.833333333333	26.3333333333333	Belstar	Bejo	NA	2000	unk	NA	NA	0.999976	8e-06	8e-06	8e-06	Calabrese.F1	#1b9e77	16.807224	-5.0698647
85	B196_HKT723_B8_Power_Dome_F1	B196.Power.Dome	B196	italica	F1	,	y	y	y	y	n	36.6183333333333	74.7183333333333	2.5	7.16666666666667	424.45	126.283333333333	30.1454982520977	1.57333333333333	2.5	3.66666666666667	72.25	34.3833333333333	19.2666666666667	2.66666666666667	2.33333333333333	2.16666666666667	2.16666666666667	2.16666666666667	0	95.6666666666667	120.6	126.5	28.75	Power Dome	Tainong	NA	2011	unk	NA	NA	0.999976	8e-06	8e-06	8e-06	Calabrese.F1	#1b9e77	12.797049	-6.0133142
86	B198_HKT723_B10_Fiesta_F1	B198.Fiesta	B198	italica	F1	,	y	y	y	y	n	36.7453333333333	60.198	2.83333333333333	12.8333333333333	584.633333333333	126.733333333333	22.0154126002245	1.4	3.33333333333333	4.83333333333333	60.4833333333333	28.0666666666667	18.7666666666667	4.5	2.66666666666667	3	4	3	0	120.166666666667	132.166666666667	146.666666666667	26.5	Fiesta	Bejo	NA	1994	unk	NA	NA	0.999976	8e-06	8e-06	8e-06	Calabrese.F1	#1b9e77	16.946625	-5.8116503
87	B200_HKT723_B12_Blue_Wind_F1	B200.Blue.Wind	B200	italica	F1	,	y	y	y	y	n	32.6813333333333	63.0343333333333	2.83333333333333	3.5	468.666666666667	126.8	27.1375712457385	1.09	3	4.5	73.5333333333333	35.85	20.5333333333333	4.5	2.66666666666667	2.83333333333333	3.16666666666667	2.66666666666667	0	89.6666666666667	102.833333333333	107.5	17.8333333333333	Blue Wind	Johnnys	NA	unk	unk	NA	NA	0.858113	8e-06	0.141871	8e-06	Calabrese.F1	#1b9e77	11.867132	0.7691752
88	B203_HKT723_C3_Calabrese_OP	B203.Calabrese	B203	italica	LR	,	y	y	y	y	n	34.5863333333333	67.183	3.5	13.6666666666667	508.883333333333	38.55	8.09352657300907	2.41	2.16666666666667	2	42.2333333333333	19.3666666666667	12.7333333333333	4.33333333333333	2.16666666666667	2.66666666666667	3.33333333333333	2	0	116.333333333333	131.75	145.75	26.5	Calabrese	SSE	NA	1916	unk	NA	NA	0.215682	8e-06	0.506164	0.278146	Calabrese.LR	#d95f02	-3.7230928	10.569105
89	B204_HKT723_C4_Cavolo_Broccoli_Ramoso_Calabrese_OP	B204.Cavolo.Broccoli.Ramoso.Calabrese	B204	italica	LR	,	y	y	y	y	n	40.9786666666667	58.9703333333333	4.83333333333333	13	330.716666666667	35	11.382191371462	1.64333333333333	2.83333333333333	1.66666666666667	30.6	14.3333333333333	11.0833333333333	3.83333333333333	2	2	3.16666666666667	1.83333333333333	0	116.166666666667	121.666666666667	149.166666666667	33	Cavolo Broccoli Ramoso Calabrese	Franchi/SoI	NA	unk	unk	NA	NA	0.481003	8e-06	0.518982	8e-06	Calabrese.LR	#d95f02	9.919259	6.4139576
90	B205_HKT723_C5_Cavolo_Broccoli_Ramoso_Calabrese_OP	B205.Cavolo.Broccoli.Ramoso.Calabrese	B205	italica	LR	,	y	y	y	y	n	56.5573333333333	76.8773333333333	4.33333333333333	14.5	499.583333333333	38.45	7.67852891798339	2.03	3	2.33333333333333	37.1833333333333	16.5666666666667	11.3	4	2.5	2.66666666666667	3.5	2	0	108.666666666667	115	134.2	25.2	Cavolo Broccoli Ramoso Calabrese	Franchi/SoI	NA	unk	unk	NA	NA	0.480096	8e-06	0.519889	8e-06	Calabrese.LR	#d95f02	10.2907295	7.2762575
91	B206_HKT723_C6_Covina_F1	B206.Covina	B206	italica	F1	,	y	y	y	y	n	57.1923333333333	69.0033333333333	2.83333333333333	2.66666666666667	700.883333333333	168.133333333333	24.5680947035112	1.38	4.5	5	79.6333333333333	40.2166666666667	23.3333333333333	5	3.33333333333333	4.33333333333333	4.66666666666667	4.33333333333333	0	110.833333333333	127.833333333333	134.5	23.6666666666667	Covina	Bejo	NA	unk	unk	NA	NA	0.999976	8e-06	8e-06	8e-06	Calabrese.F1	#1b9e77	16.083004	-6.650752
92	B210_HKT723_C10_Cavolfiore_Romanesco_Precoce_OP	B210.Cavolfiore.Romanesco.Precoce	B210	italica	LR	,	y	y	n	n	n	47.7943333333333	73.406	NA	NA	NA	NA	NA	NA	NA	NA	NA	NA	NA	NA	NA	NA	NA	NA	NA	NA	NA	NA	NA	Cavolfiore Romanesco Precoce	Franchi/SoI	NA	unk	unk	NA	NA	0.145895	0.22965	0.104848	0.519607	Sprouting.Broccoli	#e7298a	-20.847914	1.2776971
93	B211_HKT723_C11_Gianfranco_Fuscello_Spiagariello_Lisco_OP	B211.Gianfranco.Fuscello.Spiagariello.Lisco	B211	italica	LR	,	y	y	s	y	n	37.973	85.5345	4.33333333333333	42	512.35	20.95	4.24089320643037	1.81	2	2	16.05	9.5	5.45	2.33333333333333	3.33333333333333	2	2.5	1	1	171.666666666667	NA	NA	NA	Gianfranco Fuscello Spiagariello Lisco	Franchi/SoI	NA	unk	unk	NA	NA	8e-06	8e-06	8e-06	0.999976	Sprouting.Broccoli	#e7298a	-25.766005	20.242683
94	B212_HKT723_C12_Cavolo_Broccolo_Spigariello_OP	B212.Cavolo.Broccolo.Spigariello	B212	italica	LR	,	y	y	s	y	n	NA	NA	4.5	39.5	375.15	18.8	6.15933523099647	2.3525	2	1.5	25.15	17.1	6.5	2.5	2.5	2.5	3	1	1	140.5	149	NA	NA	Cavolo Broccolo Spigariello	Franchi/SoI	NA	unk	unk	NA	NA	8e-06	8e-06	8e-06	0.999976	Sprouting.Broccoli	#e7298a	-25.326057	20.683544
95	B213_HKT723_D1_Atlantis_F1	B213.Atlantis	B213	italica	F1	,	y	y	y	y	n	86.4446666666667	56.388	3.16666666666667	7.66666666666667	525.083333333333	79.6	15.6408776598213	1.83666666666667	3.33333333333333	2.16666666666667	55.4666666666667	27.8166666666667	19.65	4.66666666666667	2.16666666666667	2.66666666666667	3.83333333333333	2.66666666666667	0	91.1666666666667	102.166666666667	107.833333333333	16.6666666666667	Atlantis	Johnnys	NA	2014	unk	NA	NA	0.588111	0.09693	0.222315	0.092643	Calabrese.F1	#1b9e77	1.3714794	-0.52821755
96	B214_HKT723_D2_Athlete_F1	B214.Athlete	B214	italica	F1	,	y	y	y	y	n	49.911	74.676	2.83333333333333	2.16666666666667	818.833333333333	178.733333333333	22.0461652093238	1.1	4.16666666666667	4.83333333333333	70.6833333333333	31.55	21.1666666666667	4.66666666666667	3.83333333333333	3.5	4	3.5	0	132.666666666667	149.75	172.25	38.75	Athlete	NE seed	NA	unk	unk	NA	NA	0.999976	8e-06	8e-06	8e-06	Calabrese.F1	#1b9e77	15.666955	-6.7017255
97	B215_HKT723_D3_Monflor_F1	B215.Monflor	B215	italica	F1	,	y	y	y	y	n	44.2383333333333	72.009	4	0.5	585.233333333333	78.5	13.8082889014998	1.63833333333333	4.5	2.66666666666667	70.75	29.2	17.7333333333333	4.66666666666667	1.83333333333333	2.66666666666667	3.83333333333333	3.16666666666667	0	92	106.5	109.833333333333	17.8333333333333	Monflor	Syngenta	NA	2013	unk	NA	NA	0.758539	8e-06	0.241445	8e-06	Calabrese.F1	#1b9e77	9.86677	-0.34615827
98	B216_HKT723_D4_Burgundy_F1	B216.Burgundy	B216	unk	F1	,	y	y	y	y	n	43.688	74.168	4	2.83333333333333	587.516666666667	58.9	10.2360145386643	1.09666666666667	4.16666666666667	1.5	40.3	14.5833333333333	13.2166666666667	2.33333333333333	2.33333333333333	1.83333333333333	NA	1.5	0	103.833333333333	120.166666666667	126.833333333333	23	Burgundy	Johnnys	NA	2017	unk	NA	NA	0.316093	0.5668	8e-06	0.117098	Violet.Caul	#7570b3	-16.331549	-13.211906
99	B217_HKT723_E7_Millenium_F1	B217.Millenium	B217	italica	F1	,	y	y	y	y	n	56.0493333333333	72.0936666666667	2	0.166666666666667	554.45	152.483333333333	27.9532287789656	1.23333333333333	4.5	4.5	77	33.4	25.5833333333333	4.83333333333333	4.66666666666667	4	4.5	3.66666666666667	0	117.166666666667	135.333333333333	144	26.8333333333333	Millenium	Sakata	NA	unk	unk	NA	NA	0.999976	8e-06	8e-06	8e-06	Calabrese.F1	#1b9e77	15.213436	-7.8055916
100	B218_HKT721_A12_Ironman_F1	B218.Ironman	B218	italica	F1	,	y	y	y	y	n	50.292	76.073	3.33333333333333	1.83333333333333	504.666666666667	124.316666666667	24.6221370411271	1.31333333333333	4.16666666666667	4.83333333333333	76.7166666666667	37.5833333333333	19.95	4	2.66666666666667	2.83333333333333	3.83333333333333	3.33333333333333	0	114.333333333333	128.833333333333	139.166666666667	24.8333333333333	Ironman	Seminis/Vanden Bosch/Royal Sluis	NA	2004	unk	NA	NA	0.999976	8e-06	8e-06	8e-06	Calabrese.F1	#1b9e77	15.239348	-7.133614
101	B219_HKT721_G5_Emerald_Jewel_F1	B219.Emerald.Jewel	B219	italica	F1	,	y	y	y	y	n	37.592	77.4276666666667	2.16666666666667	1.83333333333333	532.7	155.916666666667	29.3990790633782	0.983333333333333	2.83333333333333	4.66666666666667	79.2166666666667	33.7833333333333	21.0666666666667	4.5	2.66666666666667	2.66666666666667	3.16666666666667	2.83333333333333	0	118	135.666666666667	145.166666666667	27.1666666666667	Emerald Jewel	Sakata	NA	2012	unk	NA	NA	0.999977	8e-06	8e-06	8e-06	Calabrese.F1	#1b9e77	17.85723	-4.3529396
102	B221_HKT721_G8_Heritage_F1	B221.Heritage	B221	italica	F1	,	y	y	y	y	n	37.211	70.8236666666667	3.33333333333333	0.166666666666667	782.5	170.283333333333	21.948440284721	1.19	3.33333333333333	4.5	78.7	36.1333333333333	19.1	3.83333333333333	2.83333333333333	2.83333333333333	3.16666666666667	2.83333333333333	0	127.166666666667	146	159.333333333333	32.1666666666667	Heritage	Seminis/Vanden Bosch/Royal Sluis	NA	2000	unk	NA	NA	0.999977	8e-06	8e-06	8e-06	Calabrese.F1	#1b9e77	16.120325	-6.2735553
103	B222_HKT723_B9_Baccus_F1	B222.Baccus	B222	italica	F1	,	y	y	y	y	n	43.307	77.597	2.83333333333333	1.6	388.32	78.14	20.1380924850878	2.024	3.4	3.4	66.3	32.18	15.72	4.6	2	3.2	3.8	3	0	86	95.3333333333333	103	17	Baccus	Asgrow	NA	1986	unk	NA	NA	0.761001	8e-06	0.238983	8e-06	Calabrese.F1	#1b9e77	10.512411	3.209139
104	B223_HKT723_C7_Sabre_F1	B223.Sabre	B223	italica	F1	,	y	y	y	y	n	36.7792	72.2376	4.16666666666667	5	724.433333333333	92.9833333333333	13.1633820217719	1.69666666666667	3.83333333333333	4	62.8	28.05	18.85	4.83333333333333	3.16666666666667	3.66666666666667	4.33333333333333	3.83333333333333	0	105.833333333333	120	129.166666666667	23.3333333333333	Sabre	Asgrow	NA	1992	unk	NA	NA	0.999977	8e-06	8e-06	8e-06	Calabrese.F1	#1b9e77	16.13038	-1.8677379
105	B224_HKT723_C2_Saga_F1	B224.Saga	B224	italica	F1	,	y	y	y	y	n	49.6993333333333	79.5866666666667	3	10.6666666666667	599.8	99.4333333333333	17.3985330669197	1.28	3.33333333333333	4	60.6	27.5	12.9333333333333	3.66666666666667	2	2	2.66666666666667	1.66666666666667	0	107.666666666667	120	124	17	Saga	Johnnys	NA	unk	unk	NA	NA	0.977223	8e-06	0.022761	8e-06	Calabrese.F1	#1b9e77	13.055046	1.2095537
106	B225_HKT723_D6_Coronado_Crown_F1	B225.Coronado.Crown	B225	italica	F1	,	y	y	y	y	n	42.8286333333333	70.1886666666667	3.66666666666667	7.33333333333333	667.366666666667	125.583333333333	19.2467382909841	1.54666666666667	4.33333333333333	4.66666666666667	65.5166666666667	30.2333333333333	25.3166666666667	4.5	3.33333333333333	4	4.5	3.66666666666667	0	108.666666666667	123.333333333333	129.333333333333	20.6666666666667	Coronado Crown	Seminis/Vanden Bosch/Royal Sluis	NA	2000	unk	NA	NA	0.938552	8e-06	0.061432	8e-06	Calabrese.F1	#1b9e77	12.553461	-3.7793977
107	B226_HKT723_E4_General_F1	B226.General	B226	italica	F1	,	y	y	y	y	n	41.0633333333333	68.199	2.66666666666667	5.33333333333333	509.333333333333	135.683333333333	27.2598129274031	1.76666666666667	1.66666666666667	3.83333333333333	69.15	33.6833333333333	19.9	2.5	2.33333333333333	2.16666666666667	2	1.83333333333333	0	101.166666666667	111.833333333333	116.833333333333	15.6666666666667	General	Seminis/Vanden Bosch/Royal Sluis	NA	1999	unk	NA	NA	0.968612	8e-06	0.031372	8e-06	Calabrese.F1	#1b9e77	12.511838	-1.9497242
108	B227_HKT723_E5_Asteroid_F1	B227.Asteroid	B227	italica	F1	,	y	y	y	y	n	37.5496666666667	65.3626666666667	3.33333333333333	0	601.68	130.88	21.6365809189585	1.632	3	4.5	74.4	32.22	20.34	4.66666666666667	2.66666666666667	3.5	3.83333333333333	3.33333333333333	0	104.5	124.666666666667	129.166666666667	24.6666666666667	Asteroid	Harris Moran	NA	2015	unk	NA	NA	0.999976	8e-06	8e-06	8e-06	Calabrese.F1	#1b9e77	14.979081	-4.1568975
109	B261_HKT723_C1_De_Cicco_OP	B261.DeCicco	B261	italica	LR	,	y	y	y	y	n	65.913	70.0616666666667	4.16666666666667	10.3333333333333	575.366666666667	31.9666666666667	6.00163643195121	2.25666666666667	2.83333333333333	2.33333333333333	37.7666666666667	18.5833333333333	14.1666666666667	3.66666666666667	2.5	2.83333333333333	3.66666666666667	2	0	112.166666666667	114.833333333333	140.5	28.3333333333333	De Cicco	Johnnys	NA	1890	early	NA	NA	0.475701	8e-06	0.524282	8e-06	Calabrese.LR	#d95f02	9.667963	5.8530893
[truncated: 3 more columns]
