# Supplementary material for: From landrace to modern hybrid broccoli: the genomic and morphological domestication syndrome within a diverse B. oleracea collection
Source: Hortic Res. 2020 Oct 1;7:159. doi: 10.1038/s41438-020-00375-0 (PMC7528014; doi:10.1038/s41438-020-00375-0)
Supplement: Supplementary file 5 — Dataset 1 [file 41438_2020_375_MOESM5_ESM.xlsx]

## Sheet: high_impact
GeneName	GeneId	TranscriptId	BioType	variants_impact_HIGH	variants_impact_LOW	variants_impact_MODERATE	variants_impact_MODIFIER	variants_effect_downstream_gene_variant	variants_effect_intron_variant	variants_effect_missense_variant	variants_effect_non_coding_transcript_exon_variant	variants_effect_splice_acceptor_variant	variants_effect_splice_donor_variant	variants_effect_splice_region_variant	variants_effect_start_lost	variants_effect_stop_gained	variants_effect_stop_lost	variants_effect_stop_retained_variant	variants_effect_synonymous_variant	variants_effect_upstream_gene_variant
ATB' ALPHA	Bo2g004100	Bo2g004100.1	protein_coding	1	0	1	0	0	0	1	0	0	0	0	0	1	0	0	0	0
ATROPGEF1	Bo7g036490	Bo7g036490.1	protein_coding	1	1	2	1	0	0	2	0	0	0	0	0	1	0	0	1	1
Bo1g011470	Bo1g011470	Bo1g011470.1	protein_coding	1	0	1	0	0	0	1	0	0	0	0	0	1	0	0	0	0
Bo1g012030	Bo1g012030	Bo1g012030.1	protein_coding	1	6	7	1	0	0	7	0	0	0	0	0	1	0	0	6	1
Bo1g017170	Bo1g017170	Bo1g017170.1	protein_coding	1	0	0	0	0	1	0	0	1	0	0	0	0	0	0	0	0
Bo1g021960	Bo1g021960	Bo1g021960.1	protein_coding	1	0	1	0	0	0	1	0	0	0	0	0	1	0	0	0	0
Bo1g031920	Bo1g031920	Bo1g031920.1	protein_coding	1	0	3	0	0	0	3	0	0	0	0	0	1	0	0	0	0
Bo1g037510	Bo1g037510	Bo1g037510.1	protein_coding	1	0	0	1	0	0	0	0	0	0	0	0	1	0	0	0	1
Bo1g039650	Bo1g039650	Bo1g039650.1	protein_coding	3	1	2	3	3	1	2	0	0	1	3	0	2	0	0	1	0
Bo1g040190	Bo1g040190	Bo1g040190.1	protein_coding	1	0	1	0	0	0	1	0	0	0	0	0	1	0	0	0	0
Bo1g051570	Bo1g051570	Bo1g051570.1	protein_coding	1	0	0	0	0	1	0	0	0	1	0	0	0	0	0	0	0
Bo1g063890	Bo1g063890	Bo1g063890.1	protein_coding	1	1	0	1	0	0	0	0	0	0	0	0	1	0	0	1	1
Bo1g076840	Bo1g076840	Bo1g076840.1	protein_coding	1	1	0	2	0	3	0	0	1	0	1	0	0	0	0	0	1
Bo1g076990	Bo1g076990	Bo1g076990.1	protein_coding	1	3	4	0	0	0	4	0	0	0	0	0	1	0	0	3	0
Bo1g078320	Bo1g078320	Bo1g078320.1	protein_coding	2	0	0	4	4	1	0	0	1	0	1	0	0	1	0	0	0
Bo1g082410	Bo1g082410	Bo1g082410.1	protein_coding	1	0	0	0	0	0	0	0	0	0	0	0	1	0	0	0	0
Bo1g091610	Bo1g091610	Bo1g091610.1	protein_coding	1	0	3	0	0	0	3	0	0	0	0	0	1	0	0	0	0
Bo1g101740	Bo1g101740	Bo1g101740.1	protein_coding	1	1	2	0	0	0	2	0	0	0	0	0	1	0	0	1	0
Bo1g101990	Bo1g101990	Bo1g101990.1	protein_coding	1	0	5	0	0	0	5	0	0	0	0	0	1	0	0	0	0
Bo1g131280	Bo1g131280	Bo1g131280.1	protein_coding	1	1	4	0	0	0	4	0	0	0	0	0	1	0	0	1	0
Bo1g138470	Bo1g138470	Bo1g138470.1	protein_coding	1	0	0	0	0	0	0	0	0	0	0	0	1	0	0	0	0
Bo1g143630	Bo1g143630	Bo1g143630.1	protein_coding	1	0	2	0	0	0	2	0	0	0	0	0	1	0	0	0	0
Bo1g143650	Bo1g143650	Bo1g143650.1	protein_coding	1	1	1	1	0	1	1	0	0	0	1	0	1	0	0	1	0
Bo1g157650	Bo1g157650	Bo1g157650.1	protein_coding	1	0	0	0	0	0	0	0	0	0	0	0	1	0	0	0	0
Bo2g018320	Bo2g018320	Bo2g018320.1	protein_coding	1	2	0	2	0	3	0	0	0	1	0	0	0	0	0	2	0
Bo2g023550	Bo2g023550	Bo2g023550.1	protein_coding	1	0	0	5	5	0	0	0	0	0	0	0	1	0	0	0	0
Bo2g034210	Bo2g034210	Bo2g034210.1	protein_coding	1	0	1	0	0	0	1	0	0	0	0	0	1	0	0	0	0
Bo2g041560	Bo2g041560	Bo2g041560.1	protein_coding	1	1	0	6	2	0	0	0	0	0	0	0	1	0	0	1	4
Bo2g056100	Bo2g056100	Bo2g056100.1	protein_coding	1	0	3	1	0	0	3	0	0	0	0	0	1	0	0	0	1
Bo2g062550	Bo2g062550	Bo2g062550.1	protein_coding	1	2	1	0	0	0	1	0	0	0	0	0	1	0	0	2	0
Bo2g092710	Bo2g092710	Bo2g092710.1	protein_coding	1	0	0	0	0	0	0	0	0	0	1	0	0	1	0	0	0
Bo2g117940	Bo2g117940	Bo2g117940.1	protein_coding	1	0	0	3	1	0	0	0	0	0	1	0	0	1	0	0	2
Bo2g136720	Bo2g136720	Bo2g136720.1	protein_coding	1	0	0	2	1	0	0	0	0	0	0	0	1	0	0	0	1
Bo2g144910	Bo2g144910	Bo2g144910.1	protein_coding	1	1	0	1	0	1	0	0	0	0	0	0	1	0	0	1	0
Bo2g149800	Bo2g149800	Bo2g149800.1	protein_coding	1	0	0	0	0	0	0	0	0	0	0	0	1	0	0	0	0
Bo2g151620	Bo2g151620	Bo2g151620.1	protein_coding	1	1	3	0	0	0	3	0	0	0	0	0	1	0	0	1	0
Bo2g155560	Bo2g155560	Bo2g155560.1	protein_coding	1	1	4	0	0	0	4	0	0	0	0	0	1	0	0	1	0
Bo2g165380	Bo2g165380	Bo2g165380.1	protein_coding	1	2	1	3	3	1	1	0	0	1	1	0	0	0	0	2	0
Bo2g166550	Bo2g166550	Bo2g166550.1	protein_coding	1	1	0	1	0	0	0	0	0	0	0	0	1	0	0	1	1
Bo3g001090	Bo3g001090	Bo3g001090.1	protein_coding	1	1	1	4	0	0	1	0	0	0	0	0	1	0	0	1	4
Bo3g019110	Bo3g019110	Bo3g019110.1	protein_coding	1	0	0	0	0	0	0	0	0	0	0	0	1	0	0	0	0
Bo3g045100	Bo3g045100	Bo3g045100.1	protein_coding	1	3	8	0	0	0	8	0	0	0	1	0	1	0	0	3	0
Bo3g049770	Bo3g049770	Bo3g049770.1	protein_coding	1	0	2	0	0	0	2	0	0	0	0	0	1	0	0	0	0
Bo3g052640	Bo3g052640	Bo3g052640.1	protein_coding	1	0	0	0	0	0	0	0	0	0	0	0	1	0	0	0	0
Bo3g060520	Bo3g060520	Bo3g060520.1	protein_coding	1	1	0	4	1	3	0	0	0	0	1	1	0	0	0	0	1
Bo3g062420	Bo3g062420	Bo3g062420.1	protein_coding	1	0	0	1	0	0	0	0	0	0	0	0	1	0	0	0	1
Bo3g078560	Bo3g078560	Bo3g078560.1	protein_coding	1	0	0	0	0	0	0	0	0	0	0	0	1	0	0	0	0
Bo3g080160	Bo3g080160	Bo3g080160.1	protein_coding	1	1	4	1	0	1	4	0	0	0	0	0	1	0	0	1	0
Bo3g094030	Bo3g094030	Bo3g094030.1	protein_coding	1	0	1	0	0	0	1	0	0	0	0	0	1	0	0	0	0
Bo3g100950	Bo3g100950	Bo3g100950.1	protein_coding	1	2	0	2	2	0	0	0	0	0	0	0	1	0	0	2	0
Bo3g101480	Bo3g101480	Bo3g101480.1	protein_coding	1	0	0	2	0	3	0	0	0	1	0	0	0	0	0	0	0
Bo3g107580	Bo3g107580	Bo3g107580.1	protein_coding	1	0	6	0	0	0	6	0	0	0	0	0	1	0	0	0	0
Bo3g132920	Bo3g132920	Bo3g132920.1	protein_coding	1	1	1	1	0	2	1	0	1	0	1	0	0	0	0	1	0
Bo3g149430	Bo3g149430	Bo3g149430.1	protein_coding	1	3	2	0	0	0	2	0	0	0	0	0	1	0	0	3	0
Bo3g149830	Bo3g149830	Bo3g149830.1	protein_coding	1	0	0	0	0	0	0	0	0	0	0	0	1	0	0	0	0
Bo3g154000	Bo3g154000	Bo3g154000.1	protein_coding	1	0	0	0	0	0	0	0	0	0	1	0	0	1	0	0	0
Bo3g169380	Bo3g169380	Bo3g169380.1	protein_coding	1	0	0	0	0	0	0	0	0	0	0	0	1	0	0	0	0
Bo3g184340	Bo3g184340	Bo3g184340.1	protein_coding	1	3	6	0	0	0	6	0	0	0	0	0	1	0	0	3	0
Bo4g030030	Bo4g030030	Bo4g030030.1	protein_coding	1	0	0	0	0	0	0	0	0	0	0	0	1	0	0	0	0
Bo4g041290	Bo4g041290	Bo4g041290.1	protein_coding	1	0	2	1	0	2	2	0	0	1	1	0	0	0	0	0	0
Bo4g044170	Bo4g044170	Bo4g044170.1	protein_coding	1	0	2	0	0	0	2	0	0	0	0	0	1	0	0	0	0
Bo4g045930	Bo4g045930	Bo4g045930.1	protein_coding	1	1	0	0	0	0	0	0	0	0	0	0	1	0	0	1	0
Bo4g086820	Bo4g086820	Bo4g086820.1	protein_coding	1	3	2	2	2	0	2	0	0	0	0	0	1	0	0	3	0
Bo4g090360	Bo4g090360	Bo4g090360.1	protein_coding	1	0	1	1	0	0	1	0	0	0	0	0	1	0	0	0	1
Bo4g142370	Bo4g142370	Bo4g142370.1	protein_coding	1	1	1	0	0	0	1	0	0	0	0	0	1	0	0	1	0
Bo4g144020	Bo4g144020	Bo4g144020.1	protein_coding	1	2	3	0	0	1	3	0	0	0	2	0	1	0	0	1	0
Bo4g149530	Bo4g149530	Bo4g149530.1	protein_coding	1	1	1	1	0	0	1	0	0	0	0	0	1	0	0	1	1
Bo4g191330	Bo4g191330	Bo4g191330.1	protein_coding	1	3	0	0	0	3	0	0	0	1	2	0	0	0	0	1	0
Bo4g196000	Bo4g196000	Bo4g196000.1	protein_coding	1	4	7	5	0	3	7	0	0	0	1	0	1	0	0	3	3
Bo5g010600	Bo5g010600	Bo5g010600.1	protein_coding	1	3	2	0	0	0	2	0	0	0	0	0	1	0	0	3	0
Bo5g014760	Bo5g014760	Bo5g014760.1	protein_coding	1	3	0	0	0	0	0	0	0	0	0	0	1	0	0	3	0
Bo5g018030	Bo5g018030	Bo5g018030.1	protein_coding	1	0	0	0	0	0	0	0	0	0	0	0	1	0	0	0	0
Bo5g019550	Bo5g019550	Bo5g019550.1	protein_coding	1	1	0	7	7	0	0	0	0	0	1	0	0	1	0	1	0
Bo5g027870	Bo5g027870	Bo5g027870.1	protein_coding	1	0	2	0	0	0	2	0	0	0	0	0	1	0	0	0	0
Bo5g030760	Bo5g030760	Bo5g030760.1	protein_coding	1	1	5	0	0	0	5	0	0	0	0	0	1	0	0	1	0
Bo5g034140	Bo5g034140	Bo5g034140.1	protein_coding	1	1	1	0	0	0	1	0	0	0	0	0	1	0	0	1	0
Bo5g037450	Bo5g037450	Bo5g037450.1	protein_coding	1	2	1	0	0	0	1	0	0	0	0	0	1	0	0	2	0
Bo5g043170	Bo5g043170	Bo5g043170.1	protein_coding	1	0	3	0	0	0	3	0	0	0	0	0	1	0	0	0	0
Bo5g052420	Bo5g052420	Bo5g052420.1	protein_coding	1	0	0	1	0	0	0	0	0	0	0	1	0	0	0	0	1
Bo5g113490	Bo5g113490	Bo5g113490.1	protein_coding	1	1	0	0	0	0	0	0	0	0	0	0	1	0	0	1	0
Bo5g113510	Bo5g113510	Bo5g113510.1	protein_coding	1	0	0	0	0	1	0	0	1	0	0	0	0	0	0	0	0
Bo5g117100	Bo5g117100	Bo5g117100.1	protein_coding	1	0	1	0	0	0	1	0	0	0	0	0	1	0	0	0	0
Bo5g126850	Bo5g126850	Bo5g126850.1	protein_coding	1	3	1	2	1	3	1	0	1	0	1	0	0	0	0	2	0
Bo5g130250	Bo5g130250	Bo5g130250.1	protein_coding	1	1	1	1	0	1	1	0	0	0	1	0	1	0	0	1	0
Bo5g132500	Bo5g132500	Bo5g132500.1	protein_coding	1	3	1	0	0	1	1	0	1	0	0	0	0	0	0	3	0
Bo5g136970	Bo5g136970	Bo5g136970.1	protein_coding	1	2	2	4	0	4	2	0	0	0	0	0	1	0	0	2	0
Bo5g148470	Bo5g148470	Bo5g148470.1	protein_coding	1	0	2	0	0	1	2	0	0	1	0	0	0	0	0	0	0
Bo5g150300	Bo5g150300	Bo5g150300.1	protein_coding	1	3	2	0	0	0	2	0	0	0	0	0	1	0	0	3	0
Bo6g010550	Bo6g010550	Bo6g010550.1	protein_coding	1	2	2	0	0	0	2	0	0	0	0	0	1	0	0	2	0
Bo6g016920	Bo6g016920	Bo6g016920.1	protein_coding	1	0	0	1	1	0	0	0	0	0	0	0	1	0	0	0	0
Bo6g018150	Bo6g018150	Bo6g018150.1	protein_coding	1	0	0	0	0	0	0	0	0	0	0	0	1	0	0	0	0
Bo6g018750	Bo6g018750	Bo6g018750.1	protein_coding	1	0	0	0	0	0	0	0	0	0	0	0	1	0	0	0	0
Bo6g029550	Bo6g029550	Bo6g029550.1	protein_coding	1	1	1	0	0	0	1	0	0	0	0	0	1	0	0	1	0
Bo6g031710	Bo6g031710	Bo6g031710.1	protein_coding	1	2	4	2	2	0	4	0	0	0	0	0	1	0	0	2	0
Bo6g034600	Bo6g034600	Bo6g034600.1	protein_coding	1	0	0	8	1	3	0	0	0	0	0	0	1	0	0	0	4
Bo6g034610	Bo6g034610	Bo6g034610.1	protein_coding	1	0	1	6	5	0	1	0	0	0	0	1	0	0	0	0	1
Bo6g034800	Bo6g034800	Bo6g034800.1	protein_coding	1	0	1	2	0	3	1	0	1	0	0	0	0	0	0	0	0
Bo6g043990	Bo6g043990	Bo6g043990.1	protein_coding	1	1	3	0	0	0	3	0	0	0	0	0	1	0	0	1	0
Bo6g061010	Bo6g061010	Bo6g061010.1	protein_coding	1	0	0	0	0	1	0	0	0	1	0	0	0	0	0	0	0
Bo6g079470	Bo6g079470	Bo6g079470.1	protein_coding	1	0	2	0	0	0	2	0	0	0	0	0	1	0	0	0	0
Bo6g080130	Bo6g080130	Bo6g080130.1	protein_coding	2	3	1	1	0	4	1	0	2	0	1	0	0	0	0	2	0
Bo6g091560	Bo6g091560	Bo6g091560.1	protein_coding	1	0	0	2	1	0	0	0	0	0	0	0	1	0	0	0	1
Bo6g092600	Bo6g092600	Bo6g092600.1	protein_coding	1	1	3	0	0	0	3	0	0	0	0	0	1	0	0	1	0
Bo6g092730	Bo6g092730	Bo6g092730.1	protein_coding	1	1	0	1	0	0	0	0	0	0	0	0	1	0	0	1	1
Bo6g094500	Bo6g094500	Bo6g094500.1	protein_coding	1	0	0	0	0	0	0	0	0	0	0	0	1	0	0	0	0
Bo6g095700	Bo6g095700	Bo6g095700.1	protein_coding	1	0	4	0	0	0	4	0	0	0	0	0	1	0	0	0	0
Bo6g099010	Bo6g099010	Bo6g099010.1	protein_coding	1	0	2	0	0	0	2	0	0	0	0	0	1	0	0	0	0
Bo6g116290	Bo6g116290	Bo6g116290.1	protein_coding	1	1	1	0	0	0	1	0	0	0	0	0	1	0	0	1	0
Bo6g119480	Bo6g119480	Bo6g119480.1	protein_coding	1	0	1	0	0	0	1	0	0	0	0	0	1	0	0	0	0
Bo7g009560	Bo7g009560	Bo7g009560.1	protein_coding	1	0	0	0	0	0	0	0	0	0	0	0	1	0	0	0	0
Bo7g016300	Bo7g016300	Bo7g016300.1	protein_coding	1	0	0	0	0	0	0	0	0	0	0	0	1	0	0	0	0
Bo7g018690	Bo7g018690	Bo7g018690.1	protein_coding	1	0	1	0	0	0	1	0	0	0	0	0	1	0	0	0	0
Bo7g044960	Bo7g044960	Bo7g044960.1	protein_coding	1	0	0	2	0	0	0	0	0	0	0	1	0	0	0	0	2
Bo7g045750	Bo7g045750	Bo7g045750.1	protein_coding	1	0	0	0	0	0	0	0	0	0	0	0	1	0	0	0	0
Bo7g046890	Bo7g046890	Bo7g046890.1	protein_coding	1	0	0	0	0	0	0	0	0	0	0	0	1	0	0	0	0
Bo7g055890	Bo7g055890	Bo7g055890.1	protein_coding	1	1	1	0	0	0	1	0	0	0	0	0	1	0	0	1	0
Bo7g059380	Bo7g059380	Bo7g059380.1	protein_coding	2	0	1	0	0	0	1	0	0	0	1	0	1	1	0	0	0
Bo7g062320	Bo7g062320	Bo7g062320.1	protein_coding	1	0	5	0	0	0	5	0	0	0	0	0	1	0	0	0	0
Bo7g064160	Bo7g064160	Bo7g064160.1	protein_coding	1	0	0	0	0	0	0	0	0	0	0	0	1	0	0	0	0
Bo7g067030	Bo7g067030	Bo7g067030.1	protein_coding	1	1	1	2	2	0	1	0	0	0	0	0	1	0	0	1	0
Bo7g067310	Bo7g067310	Bo7g067310.1	protein_coding	1	3	5	2	2	0	5	0	0	0	1	0	1	0	1	2	0
Bo7g087420	Bo7g087420	Bo7g087420.1	protein_coding	1	1	1	3	3	0	1	0	0	0	2	0	1	0	0	1	0
Bo7g088960	Bo7g088960	Bo7g088960.1	protein_coding	1	2	4	0	0	0	4	0	0	0	0	0	1	0	0	2	0
Bo7g103890	Bo7g103890	Bo7g103890.1	protein_coding	1	0	0	0	0	0	0	0	0	0	0	0	1	0	0	0	0
Bo8g007320	Bo8g007320	Bo8g007320.1	protein_coding	1	1	4	0	0	0	4	0	0	0	0	0	1	0	0	1	0
Bo8g010710	Bo8g010710	Bo8g010710.1	protein_coding	1	4	0	2	0	4	0	0	1	0	2	0	0	0	0	3	0
Bo8g035410	Bo8g035410	Bo8g035410.1	protein_coding	1	1	0	5	4	0	0	0	0	0	0	0	1	0	0	1	1
Bo8g049500	Bo8g049500	Bo8g049500.1	protein_coding	1	1	2	0	0	0	2	0	0	0	0	0	1	0	0	1	0
Bo8g049850	Bo8g049850	Bo8g049850.1	protein_coding	1	2	4	2	2	0	4	0	0	0	0	0	1	0	0	2	0
Bo8g058110	Bo8g058110	Bo8g058110.1	protein_coding	1	0	0	0	0	0	0	0	0	0	0	0	1	0	0	0	0
Bo8g070160	Bo8g070160	Bo8g070160.1	protein_coding	1	0	1	0	0	1	1	0	1	0	1	0	0	0	0	0	0
Bo8g088460	Bo8g088460	Bo8g088460.1	protein_coding	2	2	2	0	0	0	2	0	0	0	0	0	2	0	0	2	0
Bo8g104160	Bo8g104160	Bo8g104160.1	protein_coding	1	0	0	0	0	0	0	0	0	0	0	0	1	0	0	0	0
Bo9g008610	Bo9g008610	Bo9g008610.1	protein_coding	1	1	1	0	0	0	1	0	0	0	0	0	1	0	0	1	0
Bo9g009280	Bo9g009280	Bo9g009280.1	protein_coding	2	1	3	6	6	0	3	0	0	0	0	0	2	0	0	1	0
Bo9g024730	Bo9g024730	Bo9g024730.1	protein_coding	1	2	2	0	0	0	2	0	0	0	0	0	1	0	0	2	0
Bo9g028430	Bo9g028430	Bo9g028430.1	protein_coding	1	0	0	0	0	0	0	0	0	0	0	0	1	0	0	0	0
Bo9g028810	Bo9g028810	Bo9g028810.1	protein_coding	1	11	4	0	0	0	4	0	0	0	0	0	1	0	0	11	0
Bo9g028940	Bo9g028940	Bo9g028940.1	protein_coding	1	0	0	0	0	0	0	0	0	0	0	0	1	0	0	0	0
Bo9g029270	Bo9g029270	Bo9g029270.1	protein_coding	1	4	4	0	0	0	4	0	0	0	0	0	1	0	0	4	0
Bo9g037470	Bo9g037470	Bo9g037470.1	protein_coding	1	0	4	0	0	1	4	0	1	0	0	0	0	0	0	0	0
Bo9g043500	Bo9g043500	Bo9g043500.1	protein_coding	1	1	1	2	2	0	1	0	0	0	0	0	1	0	0	1	0
Bo9g070000	Bo9g070000	Bo9g070000.1	protein_coding	1	0	1	2	0	2	1	0	0	0	0	0	1	0	0	0	0
Bo9g070040	Bo9g070040	Bo9g070040.1	protein_coding	1	0	1	0	0	0	1	0	0	0	0	0	1	0	0	0	0
Bo9g081800	Bo9g081800	Bo9g081800.1	protein_coding	2	1	1	2	0	3	1	0	0	1	1	0	1	0	0	1	0
Bo9g093780	Bo9g093780	Bo9g093780.1	protein_coding	2	0	3	0	0	1	3	0	0	1	1	0	1	0	0	0	0
Bo9g108250	Bo9g108250	Bo9g108250.1	protein_coding	1	0	0	1	0	0	0	0	0	0	0	0	1	0	0	0	1
Bo9g128440	Bo9g128440	Bo9g128440.1	protein_coding	1	1	0	0	0	0	0	0	0	0	0	0	1	0	0	1	0
Bo9g140630	Bo9g140630	Bo9g140630.1	protein_coding	1	1	1	3	2	0	1	0	0	0	0	0	1	0	0	1	1
Bo9g140760	Bo9g140760	Bo9g140760.1	protein_coding	1	7	5	0	0	0	5	0	0	0	0	0	1	0	0	7	0
Bo9g165870	Bo9g165870	Bo9g165870.1	protein_coding	1	0	0	0	0	0	0	0	0	0	0	0	1	0	0	0	0
Bo9g169980	Bo9g169980	Bo9g169980.1	protein_coding	1	0	2	0	0	0	2	0	0	0	0	0	1	0	0	0	0
RPS2	Bo1g041880	Bo1g041880.1	protein_coding	1	0	0	1	1	0	0	0	0	0	0	0	1	0	0	0	0
UBP17	Bo3g099190	Bo3g099190.1	protein_coding	1	0	0	8	5	0	0	0	0	0	0	0	1	0	0	0	3

## Sheet: moderate_impact
GeneName	GeneId	TranscriptId	BioType	variants_impact_HIGH	variants_impact_LOW	variants_impact_MODERATE	variants_impact_MODIFIER	variants_effect_downstream_gene_variant	variants_effect_intron_variant	variants_effect_missense_variant	variants_effect_non_coding_transcript_exon_variant	variants_effect_splice_acceptor_variant	variants_effect_splice_donor_variant	variants_effect_splice_region_variant	variants_effect_start_lost	variants_effect_stop_gained	variants_effect_stop_lost	variants_effect_stop_retained_variant	variants_effect_synonymous_variant	variants_effect_upstream_gene_variant
AAE7	Bo5g123600	Bo5g123600.1	protein_coding	0	0	1	5	5	0	1	0	0	0	0	0	0	0	0	0	0
AAO4	Bo5g004710	Bo5g004710.1	protein_coding	0	3	1	0	0	0	1	0	0	0	0	0	0	0	0	3	0
ABF1	Bo6g018480	Bo6g018480.1	protein_coding	0	0	1	3	3	0	1	0	0	0	0	0	0	0	0	0	0
ACC2	Bo6g010860	Bo6g010860.1	protein_coding	0	1	1	0	0	0	1	0	0	0	0	0	0	0	0	1	0
ACS12	Bo2g048270	Bo2g048270.1	protein_coding	0	1	1	5	0	0	1	0	0	0	0	0	0	0	0	1	5
ADL1B	Bo6g078070	Bo6g078070.1	protein_coding	0	14	1	0	0	0	1	0	0	0	0	0	0	0	0	14	0
AHL18	Bo4g024640	Bo4g024640.1	protein_coding	0	0	1	1	1	0	1	0	0	0	0	0	0	0	0	0	0
ALB1	Bo5g009050	Bo5g009050.1	protein_coding	0	1	1	7	6	1	1	0	0	0	0	0	0	0	0	1	0
ALDH6B2	Bo9g022510	Bo9g022510.1	protein_coding	0	1	1	3	0	3	1	0	0	0	1	0	0	0	0	0	1
AML4	Bo9g175370	Bo9g175370.1	protein_coding	0	0	1	0	0	0	1	0	0	0	0	0	0	0	0	0	0
APTX	Bo9g185050	Bo9g185050.1	protein_coding	0	0	1	1	0	0	1	0	0	0	0	0	0	0	0	0	1
ARABIDILLO-2	Bo4g105040	Bo4g105040.1	protein_coding	0	1	1	0	0	0	1	0	0	0	0	0	0	0	0	1	0
ARC6	Bo4g078380	Bo4g078380.1	protein_coding	0	0	1	0	0	0	1	0	0	0	0	0	0	0	0	0	0
ARR14	Bo2g134560	Bo2g134560.1	protein_coding	0	0	1	0	0	0	1	0	0	0	0	0	0	0	0	0	0
AT-HSFA3	Bo9g181780	Bo9g181780.1	protein_coding	0	0	1	0	0	0	1	0	0	0	0	0	0	0	0	0	0
AT-HSFA5	Bo4g128450	Bo4g128450.1	protein_coding	0	1	1	0	0	0	1	0	0	0	0	0	0	0	0	1	0
AT-HSFB2B	Bo3g045370	Bo3g045370.1	protein_coding	0	3	1	0	0	0	1	0	0	0	0	0	0	0	0	3	0
ATAAH	Bo7g106960	Bo7g106960.1	protein_coding	0	1	1	3	0	1	1	0	0	0	0	0	0	0	0	1	2
ATAMY2	Bo6g120160	Bo6g120160.1	protein_coding	0	3	1	0	0	0	1	0	0	0	0	0	0	0	0	3	0
ATB' ALPHA	Bo2g004100	Bo2g004100.1	protein_coding	1	0	1	0	0	0	1	0	0	0	0	0	1	0	0	0	0
ATBARD1	Bo8g115770	Bo8g115770.1	protein_coding	0	3	3	1	0	1	3	0	0	0	1	0	0	0	0	2	1
ATCAX5	Bo6g051420	Bo6g051420.1	protein_coding	0	1	1	0	0	1	1	0	0	0	1	0	0	0	0	0	0
ATCFM2	Bo5g155210	Bo5g155210.1	protein_coding	0	0	1	0	0	0	1	0	0	0	0	0	0	0	0	0	0
ATCMPG2	Bo3g101050	Bo3g101050.1	protein_coding	0	1	1	0	0	0	1	0	0	0	0	0	0	0	0	1	0
ATCYP20-2	Bo3g009000	Bo3g009000.1	protein_coding	0	2	1	1	1	0	1	0	0	0	0	0	0	0	0	2	0
ATEB1C	Bo9g020310	Bo9g020310.1	protein_coding	0	1	2	0	0	0	2	0	0	0	0	0	0	0	0	1	0
ATFH4	Bo5g041160	Bo5g041160.1	protein_coding	0	0	1	0	0	0	1	0	0	0	0	0	0	0	0	0	0
ATGCN2	Bo9g173670	Bo9g173670.1	protein_coding	0	1	2	0	0	0	2	0	0	0	0	0	0	0	0	1	0
ATGR1	Bo4g125630	Bo4g125630.1	protein_coding	0	0	2	12	2	0	2	0	0	0	0	0	0	0	0	0	10
ATGSL03	Bo4g047280	Bo4g047280.1	protein_coding	0	2	1	1	0	1	1	0	0	0	0	0	0	0	0	2	0
ATGSTU10	Bo6g118840	Bo6g118840.1	protein_coding	0	2	3	5	5	0	3	0	0	0	0	0	0	0	0	2	0
ATGSTU18	Bo8g109610	Bo8g109610.1	protein_coding	0	0	1	0	0	0	1	0	0	0	0	0	0	0	0	0	0
ATHCHIB	Bo5g133420	Bo5g133420.1	protein_coding	0	1	2	0	0	0	2	0	0	0	0	0	0	0	0	1	0
ATHK1	Bo7g012980	Bo7g012980.1	protein_coding	0	1	1	5	0	0	1	0	0	0	0	0	0	0	0	1	5
ATIREG3	Bo2g155720	Bo2g155720.1	protein_coding	0	0	1	0	0	0	1	0	0	0	0	0	0	0	0	0	0
ATMGL	Bo9g031100	Bo9g031100.1	protein_coding	0	2	1	0	0	0	1	0	0	0	0	0	0	0	0	2	0
ATMKK9	Bo6g087750	Bo6g087750.1	protein_coding	0	0	1	0	0	0	1	0	0	0	0	0	0	0	0	0	0
ATMPK11	Bo3g001040	Bo3g001040.1	protein_coding	0	0	1	3	3	0	1	0	0	0	0	0	0	0	0	0	0
ATMTN2	Bo3g167430	Bo3g167430.1	protein_coding	0	0	1	1	0	1	1	0	0	0	0	0	0	0	0	0	0
ATNAP6	Bo5g087060	Bo5g087060.1	protein_coding	0	0	2	1	0	1	2	0	0	0	0	0	0	0	0	0	0
ATNRAMP4	Bo7g063710	Bo7g063710.1	protein_coding	0	8	1	0	0	0	1	0	0	0	0	0	0	0	0	8	0
ATPAO3	Bo6g076170	Bo6g076170.1	protein_coding	0	0	1	0	0	0	1	0	0	0	0	0	0	0	0	0	0
ATPRP40A	Bo6g005710	Bo6g005710.1	protein_coding	0	0	1	2	2	0	1	0	0	0	0	0	0	0	0	0	0
ATPRP40B	Bo5g113780	Bo5g113780.1	protein_coding	0	1	2	9	6	0	2	0	0	0	0	0	0	0	0	1	3
ATPRP40C	Bo5g112470	Bo5g112470.1	protein_coding	0	0	1	2	2	0	1	0	0	0	0	0	0	0	0	0	0
ATPUB14	Bo8g087100	Bo8g087100.1	protein_coding	0	10	1	3	1	2	1	0	0	0	0	0	0	0	0	10	0
ATRAD51D	Bo8g010790	Bo8g010790.1	protein_coding	0	1	1	0	0	0	1	0	0	0	0	0	0	0	0	1	0
ATRAP	Bo3g026480	Bo3g026480.1	protein_coding	0	1	2	0	0	0	2	0	0	0	0	0	0	0	0	1	0
ATROPGEF1	Bo7g036490	Bo7g036490.1	protein_coding	1	1	2	1	0	0	2	0	0	0	0	0	1	0	0	1	1
ATRPA1A	Bo7g026500	Bo7g026500.1	protein_coding	0	1	2	0	0	0	2	0	0	0	0	0	0	0	0	1	0
ATS2	Bo7g114600	Bo7g114600.1	protein_coding	0	0	1	0	0	0	1	0	0	0	0	0	0	0	0	0	0
ATSBT1.3	Bo9g102550	Bo9g102550.1	protein_coding	0	0	1	0	0	0	1	0	0	0	0	0	0	0	0	0	0
ATSBT3.5	Bo5g049470	Bo5g049470.1	protein_coding	0	0	1	1	0	1	1	0	0	0	1	0	0	0	0	0	0
ATSR1	Bo2g001130	Bo2g001130.1	protein_coding	0	1	1	0	0	0	1	0	0	0	0	0	0	0	0	1	0
ATTAP1	Bo6g094660	Bo6g094660.1	protein_coding	0	1	1	1	0	0	1	0	0	0	0	0	0	0	0	1	1
ATTERT	Bo9g161730	Bo9g161730.1	protein_coding	0	2	1	8	1	0	1	0	0	0	0	0	0	0	0	2	7
ATTKL	Bo4g098160	Bo4g098160.1	protein_coding	0	0	1	1	1	0	1	0	0	0	0	0	0	0	0	0	0
ATTPS6	Bo6g097360	Bo6g097360.1	protein_coding	0	3	1	1	0	1	1	0	0	0	0	0	0	0	0	3	0
AUL1	Bo6g119510	Bo6g119510.1	protein_coding	0	1	2	2	2	0	2	0	0	0	0	0	0	0	0	1	0
AtGDU4	Bo8g099600	Bo8g099600.1	protein_coding	0	0	1	0	0	0	1	0	0	0	0	0	0	0	0	0	0
AtGH9C3	Bo3g045080	Bo3g045080.1	protein_coding	0	0	1	1	0	1	1	0	0	0	0	0	0	0	0	0	0
AtGRF6	Bo7g026530	Bo7g026530.1	protein_coding	0	0	2	1	0	0	2	0	0	0	0	0	0	0	0	0	1
AtGRF9	Bo4g195580	Bo4g195580.1	protein_coding	0	3	3	0	0	0	3	0	0	0	0	0	0	0	0	3	0
AtIDD2	Bo8g080100	Bo8g080100.1	protein_coding	0	5	1	0	0	0	1	0	0	0	0	0	0	0	0	5	0
AtMC4	Bo6g123790	Bo6g123790.1	protein_coding	0	1	1	4	0	0	1	0	0	0	0	0	0	0	0	1	4
AtPP2-A8	Bo7g070010	Bo7g070010.1	protein_coding	0	0	1	0	0	0	1	0	0	0	0	0	0	0	0	0	0
AtPRD1	Bo3g045120	Bo3g045120.1	protein_coding	0	0	1	0	0	0	1	0	0	0	0	0	0	0	0	0	0
AtRLP5	Bo8g071380	Bo8g071380.1	protein_coding	0	0	1	0	0	0	1	0	0	0	0	0	0	0	0	0	0
BLH7	Bo7g018650	Bo7g018650.1	protein_coding	0	0	1	0	0	0	1	0	0	0	0	0	0	0	0	0	0
BMY4	Bo4g025050	Bo4g025050.1	protein_coding	0	0	2	0	0	0	2	0	0	0	0	0	0	0	0	0	0
BXL2	Bo5g003290	Bo5g003290.1	protein_coding	0	1	1	0	0	0	1	0	0	0	0	0	0	0	0	1	0
Bo1g002230	Bo1g002230	Bo1g002230.1	protein_coding	0	0	1	1	0	0	1	0	0	0	0	0	0	0	0	0	1
Bo1g002670	Bo1g002670	Bo1g002670.1	protein_coding	0	0	1	0	0	0	1	0	0	0	0	0	0	0	0	0	0
Bo1g002730	Bo1g002730	Bo1g002730.1	protein_coding	0	0	1	2	0	0	1	0	0	0	0	0	0	0	0	0	2
Bo1g002750	Bo1g002750	Bo1g002750.1	protein_coding	0	2	3	0	0	0	3	0	0	0	0	0	0	0	0	2	0
Bo1g002910	Bo1g002910	Bo1g002910.1	protein_coding	0	2	1	0	0	0	1	0	0	0	0	0	0	0	0	2	0
Bo1g003120	Bo1g003120	Bo1g003120.1	protein_coding	0	1	1	0	0	0	1	0	0	0	0	0	0	0	0	1	0
Bo1g003310	Bo1g003310	Bo1g003310.1	protein_coding	0	1	1	3	3	0	1	0	0	0	0	0	0	0	0	1	0
Bo1g003460	Bo1g003460	Bo1g003460.1	protein_coding	0	1	1	0	0	0	1	0	0	0	0	0	0	0	0	1	0
Bo1g003480	Bo1g003480	Bo1g003480.1	protein_coding	0	2	1	0	0	0	1	0	0	0	0	0	0	0	0	2	0
Bo1g005040	Bo1g005040	Bo1g005040.1	protein_coding	0	2	2	0	0	0	2	0	0	0	0	0	0	0	0	2	0
Bo1g005120	Bo1g005120	Bo1g005120.1	protein_coding	0	2	4	0	0	0	4	0	0	0	0	0	0	0	0	2	0
Bo1g005140	Bo1g005140	Bo1g005140.1	protein_coding	0	1	1	0	0	0	1	0	0	0	0	0	0	0	0	1	0
Bo1g005250	Bo1g005250	Bo1g005250.1	protein_coding	0	4	1	0	0	0	1	0	0	0	0	0	0	0	0	4	0
Bo1g005330	Bo1g005330	Bo1g005330.1	protein_coding	0	0	1	0	0	0	1	0	0	0	0	0	0	0	0	0	0
Bo1g005470	Bo1g005470	Bo1g005470.1	protein_coding	0	4	1	0	0	0	1	0	0	0	0	0	0	0	0	4	0
Bo1g005480	Bo1g005480	Bo1g005480.1	protein_coding	0	9	1	0	0	0	1	0	0	0	0	0	0	0	0	9	0
Bo1g005560	Bo1g005560	Bo1g005560.1	protein_coding	0	9	1	0	0	3	1	0	0	0	3	0	0	0	0	6	0
Bo1g005600	Bo1g005600	Bo1g005600.1	protein_coding	0	7	2	2	2	0	2	0	0	0	0	0	0	0	0	7	0
Bo1g006090	Bo1g006090	Bo1g006090.1	protein_coding	0	1	1	0	0	0	1	0	0	0	0	0	0	0	0	1	0
Bo1g006110	Bo1g006110	Bo1g006110.1	protein_coding	0	1	1	0	0	0	1	0	0	0	0	0	0	0	0	1	0
Bo1g006310	Bo1g006310	Bo1g006310.1	protein_coding	0	0	1	0	0	0	1	0	0	0	0	0	0	0	0	0	0
Bo1g006400	Bo1g006400	Bo1g006400.1	protein_coding	0	0	1	0	0	0	1	0	0	0	0	0	0	0	0	0	0
Bo1g006470	Bo1g006470	Bo1g006470.1	protein_coding	0	0	1	3	0	0	1	0	0	0	0	0	0	0	0	0	3
Bo1g006570	Bo1g006570	Bo1g006570.1	protein_coding	0	3	1	0	0	0	1	0	0	0	0	0	0	0	0	3	0
Bo1g006690	Bo1g006690	Bo1g006690.1	protein_coding	0	1	1	3	0	0	1	0	0	0	0	0	0	0	0	1	3
Bo1g006740	Bo1g006740	Bo1g006740.1	protein_coding	0	3	2	5	5	0	2	0	0	0	0	0	0	0	0	3	0
Bo1g006750	Bo1g006750	Bo1g006750.1	protein_coding	0	3	2	5	5	0	2	0	0	0	0	0	0	0	0	3	0
Bo1g006880	Bo1g006880	Bo1g006880.1	protein_coding	0	5	3	0	0	0	3	0	0	0	0	0	0	0	0	5	0
Bo1g006900	Bo1g006900	Bo1g006900.1	protein_coding	0	1	1	0	0	0	1	0	0	0	0	0	0	0	0	1	0
Bo1g007020	Bo1g007020	Bo1g007020.1	protein_coding	0	0	2	0	0	0	2	0	0	0	0	0	0	0	0	0	0
Bo1g007150	Bo1g007150	Bo1g007150.1	protein_coding	0	0	3	0	0	0	3	0	0	0	0	0	0	0	0	0	0
Bo1g007270	Bo1g007270	Bo1g007270.1	protein_coding	0	4	2	2	1	0	2	0	0	0	0	0	0	0	0	4	1
Bo1g007330	Bo1g007330	Bo1g007330.1	protein_coding	0	1	4	0	0	0	4	0	0	0	1	0	0	0	0	1	0
Bo1g007470	Bo1g007470	Bo1g007470.1	protein_coding	0	4	3	0	0	0	3	0	0	0	0	0	0	0	0	4	0
Bo1g007760	Bo1g007760	Bo1g007760.1	protein_coding	0	0	1	2	1	0	1	0	0	0	0	0	0	0	0	0	1
Bo1g007870	Bo1g007870	Bo1g007870.1	protein_coding	0	0	1	2	0	0	1	0	0	0	0	0	0	0	0	0	2
Bo1g007940	Bo1g007940	Bo1g007940.1	protein_coding	0	0	1	5	0	0	1	0	0	0	0	0	0	0	0	0	5
Bo1g008080	Bo1g008080	Bo1g008080.1	protein_coding	0	0	1	0	0	0	1	0	0	0	0	0	0	0	0	0	0
Bo1g008320	Bo1g008320	Bo1g008320.1	protein_coding	0	4	2	4	0	3	2	0	0	0	1	0	0	0	0	3	2
Bo1g008640	Bo1g008640	Bo1g008640.1	protein_coding	0	1	2	2	2	0	2	0	0	0	0	0	0	0	0	1	0
Bo1g008730	Bo1g008730	Bo1g008730.1	protein_coding	0	0	1	1	1	0	1	0	0	0	0	0	0	0	0	0	0
Bo1g010090	Bo1g010090	Bo1g010090.1	protein_coding	0	0	2	4	0	2	2	0	0	0	0	0	0	0	0	0	2
Bo1g010100	Bo1g010100	Bo1g010100.1	protein_coding	0	1	2	5	4	1	2	0	0	0	1	0	0	0	0	1	0
Bo1g010310	Bo1g010310	Bo1g010310.1	protein_coding	0	0	1	2	2	0	1	0	0	0	0	0	0	0	0	0	0
Bo1g010320	Bo1g010320	Bo1g010320.1	protein_coding	0	1	1	1	1	0	1	0	0	0	0	0	0	0	0	1	0
Bo1g010540	Bo1g010540	Bo1g010540.1	protein_coding	0	0	1	0	0	0	1	0	0	0	0	0	0	0	0	0	0
Bo1g010560	Bo1g010560	Bo1g010560.1	protein_coding	0	3	1	1	1	0	1	0	0	0	0	0	0	0	0	3	0
Bo1g010620	Bo1g010620	Bo1g010620.1	protein_coding	0	3	3	2	1	0	3	0	0	0	0	0	0	0	0	3	1
Bo1g010750	Bo1g010750	Bo1g010750.1	protein_coding	0	2	1	6	1	0	1	0	0	0	0	0	0	0	0	2	5
Bo1g010760	Bo1g010760	Bo1g010760.1	protein_coding	0	2	3	3	3	0	3	0	0	0	0	0	0	0	0	2	0
Bo1g010860	Bo1g010860	Bo1g010860.1	protein_coding	0	0	1	0	0	0	1	0	0	0	0	0	0	0	0	0	0
Bo1g011100	Bo1g011100	Bo1g011100.1	protein_coding	0	0	2	3	3	0	2	0	0	0	0	0	0	0	0	0	0
Bo1g011320	Bo1g011320	Bo1g011320.1	protein_coding	0	6	1	2	0	2	1	0	0	0	0	0	0	0	0	6	0
Bo1g011470	Bo1g011470	Bo1g011470.1	protein_coding	1	0	1	0	0	0	1	0	0	0	0	0	1	0	0	0	0
Bo1g011500	Bo1g011500	Bo1g011500.1	protein_coding	0	0	4	3	1	0	4	0	0	0	0	0	0	0	0	0	2
Bo1g011690	Bo1g011690	Bo1g011690.1	protein_coding	0	0	1	1	1	0	1	0	0	0	0	0	0	0	0	0	0
Bo1g011940	Bo1g011940	Bo1g011940.1	protein_coding	0	1	1	0	0	0	1	0	0	0	0	0	0	0	0	1	0
Bo1g012030	Bo1g012030	Bo1g012030.1	protein_coding	1	6	7	1	0	0	7	0	0	0	0	0	1	0	0	6	1
Bo1g013140	Bo1g013140	Bo1g013140.1	protein_coding	0	1	1	0	0	0	1	0	0	0	0	0	0	0	0	1	0
Bo1g013180	Bo1g013180	Bo1g013180.1	protein_coding	0	0	1	3	3	0	1	0	0	0	0	0	0	0	0	0	0
Bo1g013190	Bo1g013190	Bo1g013190.1	protein_coding	0	1	2	1	1	0	2	0	0	0	0	0	0	0	0	1	0
Bo1g016130	Bo1g016130	Bo1g016130.1	protein_coding	0	1	1	0	0	0	1	0	0	0	0	0	0	0	0	1	0
Bo1g017000	Bo1g017000	Bo1g017000.1	protein_coding	0	0	1	6	0	0	1	0	0	0	0	0	0	0	0	0	6
Bo1g017080	Bo1g017080	Bo1g017080.1	protein_coding	0	2	2	1	1	1	2	0	0	0	1	0	0	0	0	1	0
Bo1g017100	Bo1g017100	Bo1g017100.1	protein_coding	0	2	2	1	0	1	2	0	0	0	0	0	0	0	0	2	0
Bo1g017380	Bo1g017380	Bo1g017380.1	protein_coding	0	0	1	2	2	0	1	0	0	0	0	0	0	0	0	0	0
Bo1g018060	Bo1g018060	Bo1g018060.1	protein_coding	0	0	1	0	0	0	1	0	0	0	0	0	0	0	0	0	0
Bo1g019120	Bo1g019120	Bo1g019120.1	protein_coding	0	0	1	0	0	0	1	0	0	0	0	0	0	0	0	0	0
Bo1g019630	Bo1g019630	Bo1g019630.1	protein_coding	0	2	4	5	0	4	4	0	0	0	0	0	0	0	0	2	1
Bo1g019860	Bo1g019860	Bo1g019860.1	protein_coding	0	0	1	0	0	0	1	0	0	0	1	0	0	0	0	0	0
Bo1g020200	Bo1g020200	Bo1g020200.1	protein_coding	0	0	1	0	0	0	1	0	0	0	0	0	0	0	0	0	0
Bo1g020280	Bo1g020280	Bo1g020280.1	protein_coding	0	1	2	0	0	0	2	0	0	0	0	0	0	0	0	1	0
Bo1g021620	Bo1g021620	Bo1g021620.1	protein_coding	0	10	1	0	0	0	1	0	0	0	0	0	0	0	0	10	0
Bo1g021960	Bo1g021960	Bo1g021960.1	protein_coding	1	0	1	0	0	0	1	0	0	0	0	0	1	0	0	0	0
Bo1g022110	Bo1g022110	Bo1g022110.1	protein_coding	0	0	1	0	0	0	1	0	0	0	0	0	0	0	0	0	0
Bo1g022350	Bo1g022350	Bo1g022350.1	protein_coding	0	1	1	0	0	0	1	0	0	0	0	0	0	0	0	1	0
Bo1g022440	Bo1g022440	Bo1g022440.1	protein_coding	0	0	1	3	3	0	1	0	0	0	0	0	0	0	0	0	0
Bo1g022550	Bo1g022550	Bo1g022550.1	protein_coding	0	2	2	0	0	0	2	0	0	0	0	0	0	0	0	2	0
Bo1g022610	Bo1g022610	Bo1g022610.1	protein_coding	0	1	3	3	3	0	3	0	0	0	0	0	0	0	0	1	0
Bo1g022710	Bo1g022710	Bo1g022710.1	protein_coding	0	0	2	1	0	0	2	0	0	0	0	0	0	0	0	0	1
Bo1g024040	Bo1g024040	Bo1g024040.1	protein_coding	0	2	1	0	0	0	1	0	0	0	0	0	0	0	0	2	0
Bo1g024340	Bo1g024340	Bo1g024340.1	protein_coding	0	0	1	0	0	0	1	0	0	0	0	0	0	0	0	0	0
Bo1g027030	Bo1g027030	Bo1g027030.1	protein_coding	0	0	2	0	0	0	2	0	0	0	0	0	0	0	0	0	0
Bo1g027170	Bo1g027170	Bo1g027170.1	protein_coding	0	2	2	0	0	0	2	0	0	0	0	0	0	0	0	2	0
Bo1g031830	Bo1g031830	Bo1g031830.1	protein_coding	0	1	1	0	0	0	1	0	0	0	0	0	0	0	0	1	0
Bo1g031850	Bo1g031850	Bo1g031850.1	protein_coding	0	0	1	0	0	0	1	0	0	0	0	0	0	0	0	0	0
Bo1g031920	Bo1g031920	Bo1g031920.1	protein_coding	1	0	3	0	0	0	3	0	0	0	0	0	1	0	0	0	0
Bo1g031940	Bo1g031940	Bo1g031940.1	protein_coding	0	1	3	0	0	0	3	0	0	0	0	0	0	0	0	1	0
Bo1g032020	Bo1g032020	Bo1g032020.1	protein_coding	0	0	1	0	0	0	1	0	0	0	0	0	0	0	0	0	0
Bo1g034390	Bo1g034390	Bo1g034390.1	protein_coding	0	0	1	0	0	0	1	0	0	0	0	0	0	0	0	0	0
Bo1g036950	Bo1g036950	Bo1g036950.1	protein_coding	0	1	2	1	0	1	2	0	0	0	0	0	0	0	0	1	0
Bo1g037310	Bo1g037310	Bo1g037310.1	protein_coding	0	0	2	1	0	1	2	0	0	0	0	0	0	0	0	0	0
Bo1g037410	Bo1g037410	Bo1g037410.1	protein_coding	0	2	1	0	0	1	1	0	0	0	1	0	0	0	0	1	0
Bo1g037530	Bo1g037530	Bo1g037530.1	protein_coding	0	1	3	0	0	0	3	0	0	0	0	0	0	0	0	1	0
Bo1g037610	Bo1g037610	Bo1g037610.1	protein_coding	0	0	1	2	0	0	1	0	0	0	0	0	0	0	0	0	2
Bo1g037710	Bo1g037710	Bo1g037710.1	protein_coding	0	2	2	0	0	0	2	0	0	0	0	0	0	0	0	2	0
Bo1g039180	Bo1g039180	Bo1g039180.1	protein_coding	0	0	1	1	1	0	1	0	0	0	0	0	0	0	0	0	0
Bo1g039650	Bo1g039650	Bo1g039650.1	protein_coding	3	1	2	3	3	1	2	0	0	1	3	0	2	0	0	1	0
Bo1g039750	Bo1g039750	Bo1g039750.1	protein_coding	0	0	1	0	0	0	1	0	0	0	0	0	0	0	0	0	0
Bo1g039830	Bo1g039830	Bo1g039830.1	protein_coding	0	0	1	0	0	0	1	0	0	0	0	0	0	0	0	0	0
Bo1g040190	Bo1g040190	Bo1g040190.1	protein_coding	1	0	1	0	0	0	1	0	0	0	0	0	1	0	0	0	0
Bo1g040350	Bo1g040350	Bo1g040350.1	protein_coding	0	0	1	0	0	0	1	0	0	0	0	0	0	0	0	0	0
Bo1g040390	Bo1g040390	Bo1g040390.1	protein_coding	0	0	1	1	0	0	1	0	0	0	0	0	0	0	0	0	1
Bo1g040410	Bo1g040410	Bo1g040410.1	protein_coding	0	0	1	1	1	0	1	0	0	0	0	0	0	0	0	0	0
Bo1g040520	Bo1g040520	Bo1g040520.1	protein_coding	0	0	2	0	0	0	2	0	0	0	0	0	0	0	0	0	0
Bo1g040670	Bo1g040670	Bo1g040670.1	protein_coding	0	1	2	7	5	0	2	0	0	0	0	0	0	0	0	1	2
Bo1g041800	Bo1g041800	Bo1g041800.1	protein_coding	0	0	3	0	0	0	3	0	0	0	0	0	0	0	0	0	0
Bo1g042950	Bo1g042950	Bo1g042950.1	protein_coding	0	1	1	0	0	0	1	0	0	0	0	0	0	0	0	1	0
Bo1g042980	Bo1g042980	Bo1g042980.1	protein_coding	0	1	2	0	0	0	2	0	0	0	0	0	0	0	0	1	0
Bo1g044210	Bo1g044210	Bo1g044210.1	protein_coding	0	1	1	0	0	0	1	0	0	0	0	0	0	0	0	1	0
Bo1g045230	Bo1g045230	Bo1g045230.1	protein_coding	0	3	2	1	1	0	2	0	0	0	0	0	0	0	0	3	0
Bo1g046660	Bo1g046660	Bo1g046660.1	protein_coding	0	0	2	0	0	0	2	0	0	0	0	0	0	0	0	0	0
Bo1g046710	Bo1g046710	Bo1g046710.1	protein_coding	0	0	1	0	0	0	1	0	0	0	0	0	0	0	0	0	0
Bo1g047840	Bo1g047840	Bo1g047840.1	protein_coding	0	3	2	0	0	0	2	0	0	0	0	0	0	0	0	3	0
Bo1g048140	Bo1g048140	Bo1g048140.1	protein_coding	0	1	3	0	0	0	3	0	0	0	0	0	0	0	0	1	0
Bo1g049490	Bo1g049490	Bo1g049490.1	protein_coding	0	0	1	0	0	0	1	0	0	0	0	0	0	0	0	0	0
Bo1g050880	Bo1g050880	Bo1g050880.1	protein_coding	0	0	1	3	0	3	1	0	0	0	0	0	0	0	0	0	0
Bo1g051010	Bo1g051010	Bo1g051010.1	protein_coding	0	2	1	0	0	0	1	0	0	0	0	0	0	0	0	2	0
Bo1g051700	Bo1g051700	Bo1g051700.1	protein_coding	0	1	1	0	0	0	1	0	0	0	0	0	0	0	0	1	0
Bo1g051830	Bo1g051830	Bo1g051830.1	protein_coding	0	2	1	0	0	0	1	0	0	0	0	0	0	0	0	2	0
Bo1g051850	Bo1g051850	Bo1g051850.1	protein_coding	0	4	1	0	0	0	1	0	0	0	0	0	0	0	0	4	0
Bo1g052870	Bo1g052870	Bo1g052870.1	protein_coding	0	5	1	0	0	0	1	0	0	0	0	0	0	0	0	5	0
Bo1g053000	Bo1g053000	Bo1g053000.1	protein_coding	0	0	1	4	4	0	1	0	0	0	0	0	0	0	0	0	0
Bo1g053090	Bo1g053090	Bo1g053090.1	protein_coding	0	0	2	0	0	0	2	0	0	0	0	0	0	0	0	0	0
Bo1g053430	Bo1g053430	Bo1g053430.1	protein_coding	0	0	2	0	0	0	2	0	0	0	0	0	0	0	0	0	0
Bo1g053490	Bo1g053490	Bo1g053490.1	protein_coding	0	1	1	0	0	1	1	0	0	0	1	0	0	0	0	0	0
Bo1g054820	Bo1g054820	Bo1g054820.1	protein_coding	0	2	1	0	0	0	1	0	0	0	0	0	0	0	0	2	0
Bo1g054920	Bo1g054920	Bo1g054920.1	protein_coding	0	0	1	4	0	0	1	0	0	0	0	0	0	0	0	0	4
Bo1g054980	Bo1g054980	Bo1g054980.1	protein_coding	0	2	3	0	0	0	3	0	0	0	0	0	0	0	0	2	0
Bo1g055150	Bo1g055150	Bo1g055150.1	protein_coding	0	2	3	0	0	0	3	0	0	0	0	0	0	0	0	2	0
Bo1g055190	Bo1g055190	Bo1g055190.1	protein_coding	0	0	3	1	0	0	3	0	0	0	0	0	0	0	0	0	1
Bo1g055220	Bo1g055220	Bo1g055220.1	protein_coding	0	1	3	2	2	0	3	0	0	0	0	0	0	0	0	1	0
Bo1g055400	Bo1g055400	Bo1g055400.1	protein_coding	0	0	1	4	0	4	1	0	0	0	0	0	0	0	0	0	0
Bo1g056560	Bo1g056560	Bo1g056560.1	protein_coding	0	2	1	0	0	0	1	0	0	0	0	0	0	0	0	2	0
Bo1g056900	Bo1g056900	Bo1g056900.1	protein_coding	0	0	1	0	0	0	1	0	0	0	0	0	0	0	0	0	0
Bo1g056990	Bo1g056990	Bo1g056990.1	protein_coding	0	0	3	0	0	0	3	0	0	0	0	0	0	0	0	0	0
Bo1g057260	Bo1g057260	Bo1g057260.1	protein_coding	0	8	3	0	0	0	3	0	0	0	0	0	0	0	0	8	0
Bo1g057470	Bo1g057470	Bo1g057470.1	protein_coding	0	0	1	2	2	0	1	0	0	0	0	0	0	0	0	0	0
Bo1g057480	Bo1g057480	Bo1g057480.1	protein_coding	0	1	1	1	1	0	1	0	0	0	0	0	0	0	0	1	0
Bo1g057500	Bo1g057500	Bo1g057500.1	protein_coding	0	0	1	0	0	0	1	0	0	0	0	0	0	0	0	0	0
Bo1g059150	Bo1g059150	Bo1g059150.1	protein_coding	0	0	1	4	1	0	1	0	0	0	0	0	0	0	0	0	3
Bo1g060570	Bo1g060570	Bo1g060570.1	protein_coding	0	0	1	0	0	0	1	0	0	0	0	0	0	0	0	0	0
Bo1g064020	Bo1g064020	Bo1g064020.1	protein_coding	0	0	1	2	0	2	1	0	0	0	0	0	0	0	0	0	0
Bo1g066240	Bo1g066240	Bo1g066240.1	protein_coding	0	0	1	0	0	0	1	0	0	0	0	0	0	0	0	0	0
Bo1g069600	Bo1g069600	Bo1g069600.1	protein_coding	0	0	1	6	0	5	1	0	0	0	0	0	0	0	0	0	1
Bo1g071060	Bo1g071060	Bo1g071060.1	protein_coding	0	0	2	0	0	0	2	0	0	0	0	0	0	0	0	0	0
Bo1g072360	Bo1g072360	Bo1g072360.1	protein_coding	0	0	1	2	0	0	1	0	0	0	0	0	0	0	0	0	2
Bo1g073590	Bo1g073590	Bo1g073590.1	protein_coding	0	0	1	2	2	0	1	0	0	0	0	0	0	0	0	0	0
Bo1g076890	Bo1g076890	Bo1g076890.1	protein_coding	0	0	2	0	0	0	2	0	0	0	0	0	0	0	0	0	0
Bo1g076990	Bo1g076990	Bo1g076990.1	protein_coding	1	3	4	0	0	0	4	0	0	0	0	0	1	0	0	3	0
Bo1g077090	Bo1g077090	Bo1g077090.1	protein_coding	0	1	1	0	0	0	1	0	0	0	0	0	0	0	0	1	0
Bo1g078900	Bo1g078900	Bo1g078900.1	protein_coding	0	4	1	0	0	0	1	0	0	0	0	0	0	0	0	4	0
Bo1g078930	Bo1g078930	Bo1g078930.1	protein_coding	0	0	2	3	0	0	2	0	0	0	0	0	0	0	0	0	3
Bo1g079100	Bo1g079100	Bo1g079100.1	protein_coding	0	3	1	4	4	0	1	0	0	0	0	0	0	0	0	3	0
Bo1g081320	Bo1g081320	Bo1g081320.1	protein_coding	0	1	1	0	0	0	1	0	0	0	0	0	0	0	0	1	0
Bo1g084770	Bo1g084770	Bo1g084770.1	protein_coding	0	0	2	2	0	0	2	0	0	0	0	0	0	0	0	0	2
Bo1g084780	Bo1g084780	Bo1g084780.1	protein_coding	0	1	1	2	0	0	1	0	0	0	0	0	0	0	0	1	2
Bo1g084930	Bo1g084930	Bo1g084930.1	protein_coding	0	1	1	5	0	0	1	0	0	0	0	0	0	0	0	1	5
Bo1g085980	Bo1g085980	Bo1g085980.1	protein_coding	0	1	1	0	0	0	1	0	0	0	0	0	0	0	0	1	0
Bo1g086060	Bo1g086060	Bo1g086060.1	protein_coding	0	0	1	2	0	0	1	0	0	0	0	0	0	0	0	0	2
Bo1g086150	Bo1g086150	Bo1g086150.1	protein_coding	0	0	1	0	0	0	1	0	0	0	0	0	0	0	0	0	0
Bo1g086180	Bo1g086180	Bo1g086180.1	protein_coding	0	1	1	0	0	0	1	0	0	0	0	0	0	0	0	1	0
Bo1g086280	Bo1g086280	Bo1g086280.1	protein_coding	0	0	1	2	2	0	1	0	0	0	0	0	0	0	0	0	0
Bo1g087370	Bo1g087370	Bo1g087370.1	protein_coding	0	0	1	0	0	0	1	0	0	0	1	0	0	0	0	0	0
Bo1g087420	Bo1g087420	Bo1g087420.1	protein_coding	0	4	3	1	0	2	3	0	0	0	1	0	0	0	0	3	0
Bo1g087710	Bo1g087710	Bo1g087710.1	protein_coding	0	0	1	0	0	0	1	0	0	0	0	0	0	0	0	0	0
Bo1g087750	Bo1g087750	Bo1g087750.1	protein_coding	0	0	1	0	0	0	1	0	0	0	0	0	0	0	0	0	0
Bo1g087900	Bo1g087900	Bo1g087900.1	protein_coding	0	0	1	2	2	0	1	0	0	0	0	0	0	0	0	0	0
Bo1g087910	Bo1g087910	Bo1g087910.1	protein_coding	0	0	2	1	1	0	2	0	0	0	0	0	0	0	0	0	0
Bo1g087930	Bo1g087930	Bo1g087930.1	protein_coding	0	0	2	3	3	0	2	0	0	0	0	0	0	0	0	0	0
Bo1g091610	Bo1g091610	Bo1g091610.1	protein_coding	1	0	3	0	0	0	3	0	0	0	0	0	1	0	0	0	0
Bo1g092930	Bo1g092930	Bo1g092930.1	protein_coding	0	0	1	0	0	0	1	0	0	0	0	0	0	0	0	0	0
Bo1g092960	Bo1g092960	Bo1g092960.1	protein_coding	0	1	2	1	0	0	2	0	0	0	0	0	0	0	0	1	1
Bo1g094210	Bo1g094210	Bo1g094210.1	protein_coding	0	0	2	0	0	0	2	0	0	0	0	0	0	0	0	0	0
Bo1g094370	Bo1g094370	Bo1g094370.1	protein_coding	0	0	2	0	0	0	2	0	0	0	0	0	0	0	0	0	0
Bo1g094540	Bo1g094540	Bo1g094540.1	protein_coding	0	1	2	0	0	0	2	0	0	0	0	0	0	0	0	1	0
Bo1g094670	Bo1g094670	Bo1g094670.1	protein_coding	0	1	3	0	0	0	3	0	0	0	0	0	0	0	0	1	0
Bo1g094680	Bo1g094680	Bo1g094680.1	protein_coding	0	1	2	0	0	0	2	0	0	0	0	0	0	0	0	1	0
Bo1g095760	Bo1g095760	Bo1g095760.1	protein_coding	0	2	2	0	0	0	2	0	0	0	0	0	0	0	0	2	0
Bo1g097990	Bo1g097990	Bo1g097990.1	protein_coding	0	4	2	1	1	0	2	0	0	0	0	0	0	0	0	4	0
Bo1g098390	Bo1g098390	Bo1g098390.1	protein_coding	0	0	2	1	0	0	2	0	0	0	0	0	0	0	0	0	1
Bo1g098470	Bo1g098470	Bo1g098470.1	protein_coding	0	1	2	0	0	0	2	0	0	0	0	0	0	0	0	1	0
Bo1g098780	Bo1g098780	Bo1g098780.1	protein_coding	0	1	1	0	0	0	1	0	0	0	0	0	0	0	0	1	0
Bo1g099890	Bo1g099890	Bo1g099890.1	protein_coding	0	0	1	0	0	0	1	0	0	0	0	0	0	0	0	0	0
Bo1g099950	Bo1g099950	Bo1g099950.1	protein_coding	0	0	1	0	0	0	1	0	0	0	0	0	0	0	0	0	0
Bo1g100000	Bo1g100000	Bo1g100000.1	protein_coding	0	0	4	0	0	0	4	0	0	0	0	0	0	0	0	0	0
Bo1g101200	Bo1g101200	Bo1g101200.1	protein_coding	0	0	1	0	0	0	1	0	0	0	0	0	0	0	0	0	0
Bo1g101450	Bo1g101450	Bo1g101450.1	protein_coding	0	0	1	0	0	0	1	0	0	0	0	0	0	0	0	0	0
Bo1g101570	Bo1g101570	Bo1g101570.1	protein_coding	0	1	1	0	0	0	1	0	0	0	0	0	0	0	0	1	0
Bo1g101690	Bo1g101690	Bo1g101690.1	protein_coding	0	1	2	0	0	0	2	0	0	0	0	0	0	0	0	1	0
Bo1g101740	Bo1g101740	Bo1g101740.1	protein_coding	1	1	2	0	0	0	2	0	0	0	0	0	1	0	0	1	0
Bo1g101840	Bo1g101840	Bo1g101840.1	protein_coding	0	0	2	0	0	0	2	0	0	0	0	0	0	0	0	0	0
Bo1g101990	Bo1g101990	Bo1g101990.1	protein_coding	1	0	5	0	0	0	5	0	0	0	0	0	1	0	0	0	0
Bo1g102080	Bo1g102080	Bo1g102080.1	protein_coding	0	3	2	0	0	0	2	0	0	0	0	0	0	0	0	3	0
Bo1g102160	Bo1g102160	Bo1g102160.1	protein_coding	0	0	1	0	0	0	1	0	0	0	0	0	0	0	0	0	0
Bo1g102230	Bo1g102230	Bo1g102230.1	protein_coding	0	1	2	0	0	0	2	0	0	0	0	0	0	0	0	1	0
Bo1g103820	Bo1g103820	Bo1g103820.1	protein_coding	0	0	1	0	0	0	1	0	0	0	0	0	0	0	0	0	0
Bo1g104980	Bo1g104980	Bo1g104980.1	protein_coding	0	2	1	0	0	0	1	0	0	0	0	0	0	0	0	2	0
Bo1g105160	Bo1g105160	Bo1g105160.1	protein_coding	0	1	1	1	0	0	1	0	0	0	0	0	0	0	0	1	1
Bo1g105170	Bo1g105170	Bo1g105170.1	protein_coding	0	6	3	0	0	0	3	0	0	0	0	0	0	0	0	6	0
Bo1g105200	Bo1g105200	Bo1g105200.1	protein_coding	0	0	1	0	0	0	1	0	0	0	0	0	0	0	0	0	0
Bo1g105340	Bo1g105340	Bo1g105340.1	protein_coding	0	0	1	1	1	0	1	0	0	0	0	0	0	0	0	0	0
Bo1g105350	Bo1g105350	Bo1g105350.1	protein_coding	0	0	1	1	1	0	1	0	0	0	0	0	0	0	0	0	0
Bo1g105620	Bo1g105620	Bo1g105620.1	protein_coding	0	0	2	1	1	0	2	0	0	0	0	0	0	0	0	0	0
Bo1g105730	Bo1g105730	Bo1g105730.1	protein_coding	0	0	1	0	0	0	1	0	0	0	0	0	0	0	0	0	0
Bo1g105870	Bo1g105870	Bo1g105870.1	protein_coding	0	0	1	0	0	0	1	0	0	0	0	0	0	0	0	0	0
Bo1g108300	Bo1g108300	Bo1g108300.1	protein_coding	0	8	4	2	2	0	4	0	0	0	0	0	0	0	0	8	0
Bo1g108540	Bo1g108540	Bo1g108540.1	protein_coding	0	0	2	7	7	0	2	0	0	0	0	0	0	0	0	0	0
Bo1g108550	Bo1g108550	Bo1g108550.1	protein_coding	0	2	2	5	3	0	2	0	0	0	0	0	0	0	0	2	2
Bo1g108560	Bo1g108560	Bo1g108560.1	protein_coding	0	2	1	0	0	0	1	0	0	0	0	0	0	0	0	2	0
Bo1g108650	Bo1g108650	Bo1g108650.1	protein_coding	0	3	2	0	0	0	2	0	0	0	0	0	0	0	0	3	0
Bo1g108870	Bo1g108870	Bo1g108870.1	protein_coding	0	0	1	0	0	0	1	0	0	0	0	0	0	0	0	0	0
Bo1g108890	Bo1g108890	Bo1g108890.1	protein_coding	0	0	2	1	0	0	2	0	0	0	0	0	0	0	0	0	1
Bo1g109070	Bo1g109070	Bo1g109070.1	protein_coding	0	0	1	0	0	0	1	0	0	0	0	0	0	0	0	0	0
Bo1g111240	Bo1g111240	Bo1g111240.1	protein_coding	0	0	1	0	0	0	1	0	0	0	0	0	0	0	0	0	0
Bo1g111270	Bo1g111270	Bo1g111270.1	protein_coding	0	1	1	0	0	0	1	0	0	0	0	0	0	0	0	1	0
Bo1g114590	Bo1g114590	Bo1g114590.1	protein_coding	0	0	1	3	1	0	1	0	0	0	0	0	0	0	0	0	2
Bo1g114690	Bo1g114690	Bo1g114690.1	protein_coding	0	0	1	0	0	0	1	0	0	0	1	0	0	0	0	0	0
Bo1g114760	Bo1g114760	Bo1g114760.1	protein_coding	0	0	1	0	0	0	1	0	0	0	0	0	0	0	0	0	0
Bo1g114790	Bo1g114790	Bo1g114790.1	protein_coding	0	0	1	0	0	0	1	0	0	0	0	0	0	0	0	0	0
Bo1g116160	Bo1g116160	Bo1g116160.1	protein_coding	0	0	1	0	0	0	1	0	0	0	0	0	0	0	0	0	0
Bo1g116210	Bo1g116210	Bo1g116210.1	protein_coding	0	0	1	0	0	0	1	0	0	0	0	0	0	0	0	0	0
Bo1g116340	Bo1g116340	Bo1g116340.1	protein_coding	0	0	2	0	0	0	2	0	0	0	0	0	0	0	0	0	0
Bo1g116390	Bo1g116390	Bo1g116390.1	protein_coding	0	1	1	0	0	0	1	0	0	0	0	0	0	0	0	1	0
Bo1g118990	Bo1g118990	Bo1g118990.1	protein_coding	0	2	1	3	3	0	1	0	0	0	0	0	0	0	0	2	0
Bo1g119030	Bo1g119030	Bo1g119030.1	protein_coding	0	0	1	0	0	0	1	0	0	0	0	0	0	0	0	0	0
Bo1g119130	Bo1g119130	Bo1g119130.1	protein_coding	0	0	1	0	0	0	1	0	0	0	0	0	0	0	0	0	0
Bo1g119260	Bo1g119260	Bo1g119260.1	protein_coding	0	1	2	0	0	0	2	0	0	0	0	0	0	0	0	1	0
Bo1g119290	Bo1g119290	Bo1g119290.1	protein_coding	0	4	1	0	0	0	1	0	0	0	0	0	0	0	0	4	0
Bo1g119410	Bo1g119410	Bo1g119410.1	protein_coding	0	0	1	0	0	0	1	0	0	0	0	0	0	0	0	0	0
Bo1g120440	Bo1g120440	Bo1g120440.1	protein_coding	0	1	4	3	0	0	4	0	0	0	0	0	0	0	0	1	3
Bo1g121540	Bo1g121540	Bo1g121540.1	protein_coding	0	1	1	0	0	0	1	0	0	0	0	0	0	0	0	1	0
Bo1g121640	Bo1g121640	Bo1g121640.1	protein_coding	0	0	1	2	2	0	1	0	0	0	0	0	0	0	0	0	0
Bo1g122770	Bo1g122770	Bo1g122770.1	protein_coding	0	0	1	0	0	0	1	0	0	0	0	0	0	0	0	0	0
Bo1g122810	Bo1g122810	Bo1g122810.1	protein_coding	0	3	1	1	0	2	1	0	0	0	1	0	0	0	0	2	0
Bo1g122910	Bo1g122910	Bo1g122910.1	protein_coding	0	0	1	0	0	0	1	0	0	0	0	0	0	0	0	0	0
Bo1g123030	Bo1g123030	Bo1g123030.1	protein_coding	0	0	1	0	0	0	1	0	0	0	0	0	0	0	0	0	0
Bo1g123310	Bo1g123310	Bo1g123310.1	protein_coding	0	1	2	0	0	0	2	0	0	0	0	0	0	0	0	1	0
Bo1g123440	Bo1g123440	Bo1g123440.1	protein_coding	0	0	3	0	0	0	3	0	0	0	0	0	0	0	0	0	0
Bo1g123550	Bo1g123550	Bo1g123550.1	protein_coding	0	0	1	2	1	0	1	0	0	0	0	0	0	0	0	0	1
Bo1g123680	Bo1g123680	Bo1g123680.1	protein_coding	0	2	3	3	0	4	3	0	0	0	1	0	0	0	0	1	0
Bo1g124770	Bo1g124770	Bo1g124770.1	protein_coding	0	4	1	0	0	0	1	0	0	0	0	0	0	0	0	4	0
Bo1g126130	Bo1g126130	Bo1g126130.1	protein_coding	0	0	1	0	0	0	1	0	0	0	0	0	0	0	0	0	0
Bo1g128350	Bo1g128350	Bo1g128350.1	protein_coding	0	0	1	0	0	0	1	0	0	0	0	0	0	0	0	0	0
Bo1g128440	Bo1g128440	Bo1g128440.1	protein_coding	0	0	1	0	0	0	1	0	0	0	0	0	0	0	0	0	0
Bo1g128520	Bo1g128520	Bo1g128520.1	protein_coding	0	0	1	0	0	0	1	0	0	0	0	0	0	0	0	0	0
Bo1g129870	Bo1g129870	Bo1g129870.1	protein_coding	0	1	1	3	2	1	1	0	0	0	0	0	0	0	0	1	0
Bo1g131070	Bo1g131070	Bo1g131070.1	protein_coding	0	1	1	0	0	0	1	0	0	0	0	0	0	0	0	1	0
Bo1g131180	Bo1g131180	Bo1g131180.1	protein_coding	0	1	1	0	0	0	1	0	0	0	0	0	0	0	0	1	0
Bo1g131280	Bo1g131280	Bo1g131280.1	protein_coding	1	1	4	0	0	0	4	0	0	0	0	0	1	0	0	1	0
Bo1g131300	Bo1g131300	Bo1g131300.1	protein_coding	0	1	1	0	0	0	1	0	0	0	0	0	0	0	0	1	0
Bo1g134420	Bo1g134420	Bo1g134420.1	protein_coding	0	2	1	0	0	0	1	0	0	0	0	0	0	0	0	2	0
Bo1g134680	Bo1g134680	Bo1g134680.1	protein_coding	0	1	2	2	0	1	2	0	0	0	0	0	0	0	0	1	1
Bo1g134800	Bo1g134800	Bo1g134800.1	protein_coding	0	1	3	3	3	0	3	0	0	0	0	0	0	0	0	1	0
Bo1g134810	Bo1g134810	Bo1g134810.1	protein_coding	0	1	2	4	4	0	2	0	0	0	0	0	0	0	0	1	0
Bo1g138290	Bo1g138290	Bo1g138290.1	protein_coding	0	5	1	0	0	0	1	0	0	0	0	0	0	0	0	5	0
Bo1g138340	Bo1g138340	Bo1g138340.1	protein_coding	0	0	1	0	0	0	1	0	0	0	0	0	0	0	0	0	0
Bo1g138420	Bo1g138420	Bo1g138420.1	protein_coding	0	1	1	0	0	0	1	0	0	0	0	0	0	0	0	1	0
Bo1g138490	Bo1g138490	Bo1g138490.1	protein_coding	0	0	1	1	0	0	1	0	0	0	0	0	0	0	0	0	1
Bo1g138590	Bo1g138590	Bo1g138590.1	protein_coding	0	2	1	6	5	0	1	0	0	0	0	0	0	0	0	2	1
Bo1g138600	Bo1g138600	Bo1g138600.1	protein_coding	0	2	2	7	3	0	2	0	0	0	0	0	0	0	0	2	4
Bo1g138610	Bo1g138610	Bo1g138610.1	protein_coding	0	2	1	7	2	0	1	0	0	0	0	0	0	0	0	2	5
Bo1g138720	Bo1g138720	Bo1g138720.1	protein_coding	0	0	1	0	0	0	1	0	0	0	0	0	0	0	0	0	0
Bo1g138840	Bo1g138840	Bo1g138840.1	protein_coding	0	2	1	0	0	0	1	0	0	0	0	0	0	0	0	2	0
Bo1g138870	Bo1g138870	Bo1g138870.1	protein_coding	0	0	1	0	0	0	1	0	0	0	0	0	0	0	0	0	0
Bo1g139070	Bo1g139070	Bo1g139070.1	protein_coding	0	4	1	0	0	0	1	0	0	0	0	0	0	0	0	4	0
Bo1g139120	Bo1g139120	Bo1g139120.1	protein_coding	0	3	1	5	1	4	1	0	0	0	0	0	0	0	0	3	0
Bo1g139210	Bo1g139210	Bo1g139210.1	protein_coding	0	9	2	15	15	0	2	0	0	0	0	0	0	0	0	9	0
Bo1g139230	Bo1g139230	Bo1g139230.1	protein_coding	0	5	5	15	15	0	5	0	0	0	0	0	0	0	0	5	0
Bo1g139470	Bo1g139470	Bo1g139470.1	protein_coding	0	1	1	1	1	0	1	0	0	0	0	0	0	0	0	1	0
Bo1g139700	Bo1g139700	Bo1g139700.1	protein_coding	0	2	1	0	0	0	1	0	0	0	0	0	0	0	0	2	0
Bo1g139730	Bo1g139730	Bo1g139730.1	protein_coding	0	1	1	1	1	0	1	0	0	0	0	0	0	0	0	1	0
Bo1g139770	Bo1g139770	Bo1g139770.1	protein_coding	0	0	1	3	0	0	1	0	0	0	0	0	0	0	0	0	3
Bo1g139930	Bo1g139930	Bo1g139930.1	protein_coding	0	0	1	3	0	0	1	0	0	0	0	0	0	0	0	0	3
Bo1g141000	Bo1g141000	Bo1g141000.1	protein_coding	0	0	1	3	2	1	1	0	0	0	1	0	0	0	0	0	0
Bo1g141480	Bo1g141480	Bo1g141480.1	protein_coding	0	4	1	0	0	0	1	0	0	0	0	0	0	0	0	4	0
Bo1g143630	Bo1g143630	Bo1g143630.1	protein_coding	1	0	2	0	0	0	2	0	0	0	0	0	1	0	0	0	0
Bo1g143650	Bo1g143650	Bo1g143650.1	protein_coding	1	1	1	1	0	1	1	0	0	0	1	0	1	0	0	1	0
Bo1g143680	Bo1g143680	Bo1g143680.1	protein_coding	0	2	2	0	0	0	2	0	0	0	0	0	0	0	0	2	0
Bo1g143970	Bo1g143970	Bo1g143970.1	protein_coding	0	0	2	0	0	0	2	0	0	0	0	0	0	0	0	0	0
Bo1g144180	Bo1g144180	Bo1g144180.1	protein_coding	0	1	1	0	0	0	1	0	0	0	0	0	0	0	0	1	0
Bo1g144310	Bo1g144310	Bo1g144310.1	protein_coding	0	4	1	0	0	0	1	0	0	0	0	0	0	0	0	4	0
Bo1g144370	Bo1g144370	Bo1g144370.1	protein_coding	0	1	1	1	0	0	1	0	0	0	0	0	0	0	0	1	1
Bo1g144420	Bo1g144420	Bo1g144420.1	protein_coding	0	0	1	0	0	0	1	0	0	0	0	0	0	0	0	0	0
Bo1g144510	Bo1g144510	Bo1g144510.1	protein_coding	0	1	2	0	0	0	2	0	0	0	0	0	0	0	0	1	0
Bo1g144610	Bo1g144610	Bo1g144610.1	protein_coding	0	0	1	0	0	0	1	0	0	0	0	0	0	0	0	0	0
Bo1g144890	Bo1g144890	Bo1g144890.1	protein_coding	0	1	2	0	0	0	2	0	0	0	0	0	0	0	0	1	0
Bo1g144940	Bo1g144940	Bo1g144940.1	protein_coding	0	0	1	0	0	0	1	0	0	0	0	0	0	0	0	0	0
Bo1g144980	Bo1g144980	Bo1g144980.1	protein_coding	0	3	1	2	2	0	1	0	0	0	0	0	0	0	0	3	0
Bo1g145090	Bo1g145090	Bo1g145090.1	protein_coding	0	1	1	1	1	0	1	0	0	0	0	0	0	0	0	1	0
Bo1g147190	Bo1g147190	Bo1g147190.1	protein_coding	0	1	1	9	9	0	1	0	0	0	0	0	0	0	0	1	0
Bo1g150260	Bo1g150260	Bo1g150260.1	protein_coding	0	0	1	0	0	0	1	0	0	0	0	0	0	0	0	0	0
Bo1g150280	Bo1g150280	Bo1g150280.1	protein_coding	0	3	2	0	0	0	2	0	0	0	0	0	0	0	0	3	0
Bo1g150540	Bo1g150540	Bo1g150540.1	protein_coding	0	2	1	0	0	0	1	0	0	0	0	0	0	0	0	2	0
Bo1g151630	Bo1g151630	Bo1g151630.1	protein_coding	0	0	1	0	0	0	1	0	0	0	0	0	0	0	0	0	0
Bo1g151900	Bo1g151900	Bo1g151900.1	protein_coding	0	5	3	1	0	1	3	0	0	0	1	0	0	0	0	5	0
Bo1g153240	Bo1g153240	Bo1g153240.1	protein_coding	0	0	1	0	0	0	1	0	0	0	0	0	0	0	0	0	0
Bo1g153600	Bo1g153600	Bo1g153600.1	protein_coding	0	0	1	0	0	0	1	0	0	0	0	0	0	0	0	0	0
Bo1g154740	Bo1g154740	Bo1g154740.1	protein_coding	0	0	1	1	0	0	1	0	0	0	0	0	0	0	0	0	1
Bo1g154870	Bo1g154870	Bo1g154870.1	protein_coding	0	0	1	0	0	0	1	0	0	0	0	0	0	0	0	0	0
Bo1g155110	Bo1g155110	Bo1g155110.1	protein_coding	0	0	1	0	0	0	1	0	0	0	0	0	0	0	0	0	0
Bo1g156250	Bo1g156250	Bo1g156250.1	protein_coding	0	0	1	1	0	0	1	0	0	0	0	0	0	0	0	0	1
Bo1g156320	Bo1g156320	Bo1g156320.1	protein_coding	0	0	1	0	0	0	1	0	0	0	0	0	0	0	0	0	0
Bo1g156330	Bo1g156330	Bo1g156330.1	protein_coding	0	0	1	2	2	0	1	0	0	0	0	0	0	0	0	0	0
Bo1g157620	Bo1g157620	Bo1g157620.1	protein_coding	0	0	1	0	0	0	1	0	0	0	0	0	0	0	0	0	0
Bo1g158920	Bo1g158920	Bo1g158920.1	protein_coding	0	1	2	2	0	0	2	0	0	0	0	0	0	0	0	1	2
Bo2g001010	Bo2g001010	Bo2g001010.1	protein_coding	0	1	1	3	0	4	1	0	0	0	1	0	0	0	0	0	0
Bo2g001040	Bo2g001040	Bo2g001040.1	protein_coding	0	0	1	8	0	0	1	0	0	0	0	0	0	0	0	0	8
Bo2g001050	Bo2g001050	Bo2g001050.1	protein_coding	0	5	1	3	1	3	1	0	0	0	1	0	0	0	0	4	0
Bo2g001190	Bo2g001190	Bo2g001190.1	protein_coding	0	0	2	3	3	0	2	0	0	0	0	0	0	0	0	0	0
Bo2g001250	Bo2g001250	Bo2g001250.1	protein_coding	0	3	1	0	0	0	1	0	0	0	0	0	0	0	0	3	0
Bo2g002390	Bo2g002390	Bo2g002390.1	protein_coding	0	2	1	0	0	0	1	0	0	0	0	0	0	0	0	2	0
Bo2g002530	Bo2g002530	Bo2g002530.1	protein_coding	0	1	1	4	2	2	1	0	0	0	0	0	0	0	0	1	0
Bo2g002760	Bo2g002760	Bo2g002760.1	protein_coding	0	2	1	0	0	0	1	0	0	0	0	0	0	0	0	2	0
Bo2g002830	Bo2g002830	Bo2g002830.1	protein_coding	0	0	1	1	0	0	1	0	0	0	0	0	0	0	0	0	1
Bo2g004050	Bo2g004050	Bo2g004050.1	protein_coding	0	5	4	4	0	5	4	0	0	0	1	0	0	0	0	4	0
Bo2g004150	Bo2g004150	Bo2g004150.1	protein_coding	0	1	1	0	0	0	1	0	0	0	0	0	0	0	0	1	0
Bo2g005280	Bo2g005280	Bo2g005280.1	protein_coding	0	2	1	0	0	0	1	0	0	0	0	0	0	0	0	2	0
Bo2g006600	Bo2g006600	Bo2g006600.1	protein_coding	0	2	1	1	0	0	1	0	0	0	0	0	0	0	0	2	1
Bo2g007150	Bo2g007150	Bo2g007150.1	protein_coding	0	4	1	4	4	0	1	0	0	0	0	0	0	0	0	4	0
Bo2g007330	Bo2g007330	Bo2g007330.1	protein_coding	0	4	2	0	0	2	2	0	0	0	2	0	0	0	0	2	0
Bo2g008560	Bo2g008560	Bo2g008560.1	protein_coding	0	0	1	0	0	0	1	0	0	0	0	0	0	0	0	0	0
Bo2g008690	Bo2g008690	Bo2g008690.1	protein_coding	0	0	1	0	0	0	1	0	0	0	0	0	0	0	0	0	0
Bo2g008770	Bo2g008770	Bo2g008770.1	protein_coding	0	3	1	0	0	0	1	0	0	0	0	0	0	0	0	3	0
Bo2g008870	Bo2g008870	Bo2g008870.1	protein_coding	0	0	1	1	0	1	1	0	0	0	1	0	0	0	0	0	0
Bo2g009260	Bo2g009260	Bo2g009260.1	protein_coding	0	0	1	1	1	0	1	0	0	0	0	0	0	0	0	0	0
Bo2g009490	Bo2g009490	Bo2g009490.1	protein_coding	0	0	1	1	0	0	1	0	0	0	0	0	0	0	0	0	1
Bo2g009690	Bo2g009690	Bo2g009690.1	protein_coding	0	2	2	1	0	0	2	0	0	0	0	0	0	0	0	2	1
Bo2g009750	Bo2g009750	Bo2g009750.1	protein_coding	0	0	2	0	0	0	2	0	0	0	0	0	0	0	0	0	0
Bo2g009920	Bo2g009920	Bo2g009920.1	protein_coding	0	2	1	2	0	0	1	0	0	0	0	0	0	0	0	2	2
Bo2g009990	Bo2g009990	Bo2g009990.1	protein_coding	0	3	4	0	0	0	4	0	0	0	0	0	0	0	0	3	0
Bo2g010080	Bo2g010080	Bo2g010080.1	protein_coding	0	3	1	1	0	1	1	0	0	0	1	0	0	0	0	2	1
Bo2g010690	Bo2g010690	Bo2g010690.1	protein_coding	0	1	2	4	0	0	2	0	0	0	0	0	0	0	0	1	4
Bo2g010720	Bo2g010720	Bo2g010720.1	protein_coding	0	1	2	2	2	0	2	0	0	0	0	0	0	0	0	1	0
Bo2g010770	Bo2g010770	Bo2g010770.1	protein_coding	0	2	1	0	0	0	1	0	0	0	0	0	0	0	0	2	0
Bo2g010910	Bo2g010910	Bo2g010910.1	protein_coding	0	0	1	11	4	4	1	0	0	0	0	0	0	0	0	0	3
Bo2g010930	Bo2g010930	Bo2g010930.1	protein_coding	0	1	2	6	0	0	2	0	0	0	0	0	0	0	0	1	6
Bo2g010990	Bo2g010990	Bo2g010990.1	protein_coding	0	1	1	0	0	0	1	0	0	0	0	0	0	0	0	1	0
Bo2g011060	Bo2g011060	Bo2g011060.1	protein_coding	0	0	1	0	0	0	1	0	0	0	0	0	0	0	0	0	0
Bo2g011320	Bo2g011320	Bo2g011320.1	protein_coding	0	2	1	1	0	1	1	0	0	0	0	0	0	0	0	2	0
Bo2g011390	Bo2g011390	Bo2g011390.1	protein_coding	0	0	2	0	0	0	2	0	0	0	0	0	0	0	0	0	0
Bo2g011540	Bo2g011540	Bo2g011540.1	protein_coding	0	3	1	1	1	0	1	0	0	0	0	0	0	0	0	3	0
Bo2g011620	Bo2g011620	Bo2g011620.1	protein_coding	0	0	1	0	0	0	1	0	0	0	0	0	0	0	0	0	0
Bo2g012070	Bo2g012070	Bo2g012070.1	protein_coding	0	2	2	0	0	0	2	0	0	0	0	0	0	0	0	2	0
Bo2g012120	Bo2g012120	Bo2g012120.1	protein_coding	0	1	1	0	0	0	1	0	0	0	0	0	0	0	0	1	0
Bo2g012260	Bo2g012260	Bo2g012260.1	protein_coding	0	0	1	0	0	0	1	0	0	0	0	0	0	0	0	0	0
Bo2g012540	Bo2g012540	Bo2g012540.1	protein_coding	0	2	1	2	0	0	1	0	0	0	0	0	0	0	0	2	2
Bo2g012640	Bo2g012640	Bo2g012640.1	protein_coding	0	0	1	1	1	0	1	0	0	0	0	0	0	0	0	0	0
Bo2g013050	Bo2g013050	Bo2g013050.1	protein_coding	0	1	1	1	0	0	1	0	0	0	0	0	0	0	0	1	1
Bo2g013220	Bo2g013220	Bo2g013220.1	protein_coding	0	0	1	0	0	0	1	0	0	0	0	0	0	0	0	0	0
Bo2g013340	Bo2g013340	Bo2g013340.1	protein_coding	0	8	3	4	2	2	3	0	0	0	0	0	0	0	0	8	0
Bo2g013380	Bo2g013380	Bo2g013380.1	protein_coding	0	6	2	2	2	0	2	0	0	0	0	0	0	0	0	6	0
Bo2g013570	Bo2g013570	Bo2g013570.1	protein_coding	0	0	1	0	0	0	1	0	0	0	0	0	0	0	0	0	0
Bo2g013690	Bo2g013690	Bo2g013690.1	protein_coding	0	0	1	0	0	0	1	0	0	0	0	0	0	0	0	0	0
Bo2g013780	Bo2g013780	Bo2g013780.1	protein_coding	0	2	1	3	0	0	1	0	0	0	0	0	0	0	0	2	3
Bo2g013830	Bo2g013830	Bo2g013830.1	protein_coding	0	3	3	0	0	0	3	0	0	0	0	0	0	0	0	3	0
Bo2g014110	Bo2g014110	Bo2g014110.1	protein_coding	0	0	1	0	0	0	1	0	0	0	0	0	0	0	0	0	0
Bo2g014290	Bo2g014290	Bo2g014290.1	protein_coding	0	0	1	0	0	0	1	0	0	0	0	0	0	0	0	0	0
Bo2g018120	Bo2g018120	Bo2g018120.1	protein_coding	0	2	1	0	0	0	1	0	0	0	0	0	0	0	0	2	0
Bo2g018290	Bo2g018290	Bo2g018290.1	protein_coding	0	11	2	0	0	0	2	0	0	0	0	0	0	0	0	11	0
Bo2g018380	Bo2g018380	Bo2g018380.1	protein_coding	0	2	1	5	0	2	1	0	0	0	0	0	0	0	0	2	3
Bo2g018400	Bo2g018400	Bo2g018400.1	protein_coding	0	4	7	3	3	0	7	0	0	0	0	0	0	0	0	4	0
Bo2g018480	Bo2g018480	Bo2g018480.1	protein_coding	0	8	2	0	0	0	2	0	0	0	0	0	0	0	0	8	0
Bo2g018700	Bo2g018700	Bo2g018700.1	protein_coding	0	1	1	0	0	0	1	0	0	0	0	0	0	0	0	1	0
Bo2g023180	Bo2g023180	Bo2g023180.1	protein_coding	0	2	2	2	0	3	2	0	0	0	1	0	0	0	0	1	0
Bo2g023230	Bo2g023230	Bo2g023230.1	protein_coding	0	0	1	0	0	0	1	0	0	0	0	0	0	0	0	0	0
Bo2g023430	Bo2g023430	Bo2g023430.1	protein_coding	0	1	1	0	0	0	1	0	0	0	0	0	0	0	0	1	0
Bo2g023740	Bo2g023740	Bo2g023740.1	protein_coding	0	0	1	0	0	0	1	0	0	0	0	0	0	0	0	0	0
Bo2g023750	Bo2g023750	Bo2g023750.1	protein_coding	0	1	1	0	0	0	1	0	0	0	0	0	0	0	0	1	0
Bo2g024330	Bo2g024330	Bo2g024330.1	protein_coding	0	0	1	6	6	0	1	0	0	0	0	0	0	0	0	0	0
Bo2g024480	Bo2g024480	Bo2g024480.1	protein_coding	0	0	1	1	0	0	1	0	0	0	0	0	0	0	0	0	1
Bo2g024490	Bo2g024490	Bo2g024490.1	protein_coding	0	0	1	0	0	0	1	0	0	0	0	0	0	0	0	0	0
Bo2g024630	Bo2g024630	Bo2g024630.1	protein_coding	0	0	1	1	1	0	1	0	0	0	0	0	0	0	0	0	0
Bo2g025210	Bo2g025210	Bo2g025210.1	protein_coding	0	1	1	4	4	0	1	0	0	0	0	0	0	0	0	1	0
Bo2g025220	Bo2g025220	Bo2g025220.1	protein_coding	0	0	4	1	1	0	4	0	0	0	0	0	0	0	0	0	0
Bo2g026600	Bo2g026600	Bo2g026600.1	protein_coding	0	3	2	1	0	0	2	0	0	0	0	0	0	0	0	3	1
Bo2g026660	Bo2g026660	Bo2g026660.1	protein_coding	0	10	2	0	0	0	2	0	0	0	0	0	0	0	0	10	0
Bo2g026700	Bo2g026700	Bo2g026700.1	protein_coding	0	1	3	0	0	0	3	0	0	0	0	0	0	0	0	1	0
Bo2g026750	Bo2g026750	Bo2g026750.1	protein_coding	0	0	1	0	0	0	1	0	0	0	0	0	0	0	0	0	0
Bo2g026830	Bo2g026830	Bo2g026830.1	protein_coding	0	0	1	0	0	0	1	0	0	0	0	0	0	0	0	0	0
Bo2g028200	Bo2g028200	Bo2g028200.1	protein_coding	0	1	1	1	0	2	1	0	0	0	1	0	0	0	0	0	0
Bo2g028240	Bo2g028240	Bo2g028240.1	protein_coding	0	2	1	0	0	0	1	0	0	0	0	0	0	0	0	2	0
Bo2g028330	Bo2g028330	Bo2g028330.1	protein_coding	0	0	2	1	0	1	2	0	0	0	0	0	0	0	0	0	0
Bo2g028550	Bo2g028550	Bo2g028550.1	protein_coding	0	1	1	0	0	0	1	0	0	0	0	0	0	0	0	1	0
Bo2g028590	Bo2g028590	Bo2g028590.1	protein_coding	0	0	1	0	0	0	1	0	0	0	0	0	0	0	0	0	0
Bo2g028810	Bo2g028810	Bo2g028810.1	protein_coding	0	0	1	4	2	0	1	0	0	0	0	0	0	0	0	0	2
Bo2g029130	Bo2g029130	Bo2g029130.1	protein_coding	0	2	1	0	0	0	1	0	0	0	0	0	0	0	0	2	0
Bo2g029150	Bo2g029150	Bo2g029150.1	protein_coding	0	0	1	0	0	0	1	0	0	0	0	0	0	0	0	0	0
Bo2g032470	Bo2g032470	Bo2g032470.1	protein_coding	0	0	1	0	0	0	1	0	0	0	0	0	0	0	0	0	0
Bo2g032600	Bo2g032600	Bo2g032600.1	protein_coding	0	1	2	0	0	0	2	0	0	0	0	0	0	0	0	1	0
Bo2g032660	Bo2g032660	Bo2g032660.1	protein_coding	0	1	1	5	3	0	1	0	0	0	0	0	0	0	0	1	2
Bo2g034210	Bo2g034210	Bo2g034210.1	protein_coding	1	0	1	0	0	0	1	0	0	0	0	0	1	0	0	0	0
Bo2g036460	Bo2g036460	Bo2g036460.1	protein_coding	0	0	1	0	0	0	1	0	0	0	0	0	0	0	0	0	0
Bo2g036530	Bo2g036530	Bo2g036530.1	protein_coding	0	2	2	2	0	0	2	0	0	0	0	0	0	0	0	2	2
Bo2g037790	Bo2g037790	Bo2g037790.1	protein_coding	0	0	1	0	0	0	1	0	0	0	0	0	0	0	0	0	0
Bo2g037800	Bo2g037800	Bo2g037800.1	protein_coding	0	0	4	1	1	0	4	0	0	0	0	0	0	0	0	0	0
Bo2g038910	Bo2g038910	Bo2g038910.1	protein_coding	0	0	1	0	0	0	1	0	0	0	0	0	0	0	0	0	0
Bo2g041390	Bo2g041390	Bo2g041390.1	protein_coding	0	0	1	0	0	0	1	0	0	0	0	0	0	0	0	0	0
Bo2g041450	Bo2g041450	Bo2g041450.1	protein_coding	0	0	1	0	0	0	1	0	0	0	0	0	0	0	0	0	0
Bo2g041570	Bo2g041570	Bo2g041570.1	protein_coding	0	1	1	6	2	0	1	0	0	0	0	0	0	0	0	1	4
Bo2g041580	Bo2g041580	Bo2g041580.1	protein_coding	0	0	1	1	0	0	1	0	0	0	0	0	0	0	0	0	1
Bo2g042010	Bo2g042010	Bo2g042010.1	protein_coding	0	0	1	0	0	0	1	0	0	0	0	0	0	0	0	0	0
Bo2g042210	Bo2g042210	Bo2g042210.1	protein_coding	0	1	2	0	0	0	2	0	0	0	0	0	0	0	0	1	0
Bo2g042230	Bo2g042230	Bo2g042230.1	protein_coding	0	0	1	6	6	0	1	0	0	0	0	0	0	0	0	0	0
Bo2g042240	Bo2g042240	Bo2g042240.1	protein_coding	0	4	2	1	0	0	2	0	0	0	0	0	0	0	0	4	1
Bo2g044510	Bo2g044510	Bo2g044510.1	protein_coding	0	2	5	0	0	0	5	0	0	0	0	0	0	0	0	2	0
Bo2g045890	Bo2g045890	Bo2g045890.1	protein_coding	0	0	1	0	0	0	1	0	0	0	0	0	0	0	0	0	0
Bo2g045920	Bo2g045920	Bo2g045920.1	protein_coding	0	1	4	0	0	0	4	0	0	0	0	0	0	0	0	1	0
Bo2g046300	Bo2g046300	Bo2g046300.1	protein_coding	0	0	1	2	0	0	1	0	0	0	0	0	0	0	0	0	2
Bo2g047910	Bo2g047910	Bo2g047910.1	protein_coding	0	0	1	0	0	0	1	0	0	0	0	0	0	0	0	0	0
Bo2g048020	Bo2g048020	Bo2g048020.1	protein_coding	0	0	1	0	0	0	1	0	0	0	0	0	0	0	0	0	0
Bo2g048120	Bo2g048120	Bo2g048120.1	protein_coding	0	1	1	1	0	1	1	0	0	0	0	0	0	0	0	1	0
Bo2g048190	Bo2g048190	Bo2g048190.1	protein_coding	0	1	1	0	0	0	1	0	0	0	0	0	0	0	0	1	0
Bo2g049380	Bo2g049380	Bo2g049380.1	protein_coding	0	0	1	4	4	0	1	0	0	0	0	0	0	0	0	0	0
Bo2g049400	Bo2g049400	Bo2g049400.1	protein_coding	0	0	1	0	0	0	1	0	0	0	0	0	0	0	0	0	0
Bo2g050490	Bo2g050490	Bo2g050490.1	protein_coding	0	0	1	1	0	0	1	0	0	0	0	0	0	0	0	0	1
Bo2g050630	Bo2g050630	Bo2g050630.1	protein_coding	0	0	1	2	0	0	1	0	0	0	0	0	0	0	0	0	2
Bo2g050650	Bo2g050650	Bo2g050650.1	protein_coding	0	6	4	5	5	0	4	0	0	0	0	0	0	0	0	6	0
Bo2g050900	Bo2g050900	Bo2g050900.1	protein_coding	0	0	1	1	1	0	1	0	0	0	0	0	0	0	0	0	0
Bo2g051010	Bo2g051010	Bo2g051010.1	protein_coding	0	1	1	0	0	0	1	0	0	0	0	0	0	0	0	1	0
Bo2g051430	Bo2g051430	Bo2g051430.1	protein_coding	0	0	1	0	0	0	1	0	0	0	0	0	0	0	0	0	0
Bo2g053990	Bo2g053990	Bo2g053990.1	protein_coding	0	0	1	2	0	0	1	0	0	0	0	0	0	0	0	0	2
Bo2g055620	Bo2g055620	Bo2g055620.1	protein_coding	0	3	1	0	0	0	1	0	0	0	0	0	0	0	0	3	0
Bo2g055720	Bo2g055720	Bo2g055720.1	protein_coding	0	0	1	0	0	0	1	0	0	0	0	0	0	0	0	0	0
Bo2g055890	Bo2g055890	Bo2g055890.1	protein_coding	0	0	1	0	0	0	1	0	0	0	0	0	0	0	0	0	0
Bo2g056020	Bo2g056020	Bo2g056020.1	protein_coding	0	0	1	3	0	0	1	0	0	0	0	0	0	0	0	0	3
Bo2g056060	Bo2g056060	Bo2g056060.1	protein_coding	0	0	2	1	0	0	2	0	0	0	0	0	0	0	0	0	1
Bo2g056100	Bo2g056100	Bo2g056100.1	protein_coding	1	0	3	1	0	0	3	0	0	0	0	0	1	0	0	0	1
Bo2g056130	Bo2g056130	Bo2g056130.1	protein_coding	0	1	1	2	2	0	1	0	0	0	0	0	0	0	0	1	0
Bo2g056140	Bo2g056140	Bo2g056140.1	protein_coding	0	0	1	0	0	0	1	0	0	0	0	0	0	0	0	0	0
Bo2g056260	Bo2g056260	Bo2g056260.1	protein_coding	0	0	1	0	0	0	1	0	0	0	0	0	0	0	0	0	0
Bo2g061090	Bo2g061090	Bo2g061090.1	protein_coding	0	1	1	0	0	0	1	0	0	0	0	0	0	0	0	1	0
Bo2g062550	Bo2g062550	Bo2g062550.1	protein_coding	1	2	1	0	0	0	1	0	0	0	0	0	1	0	0	2	0
Bo2g062810	Bo2g062810	Bo2g062810.1	protein_coding	0	1	5	0	0	0	5	0	0	0	0	0	0	0	0	1	0
Bo2g066910	Bo2g066910	Bo2g066910.1	protein_coding	0	0	1	0	0	0	1	0	0	0	0	0	0	0	0	0	0
Bo2g068080	Bo2g068080	Bo2g068080.1	protein_coding	0	2	1	1	0	1	1	0	0	0	0	0	0	0	0	2	0
Bo2g068300	Bo2g068300	Bo2g068300.1	protein_coding	0	0	1	1	0	0	1	0	0	0	0	0	0	0	0	0	1
Bo2g068420	Bo2g068420	Bo2g068420.1	protein_coding	0	0	2	0	0	0	2	0	0	0	0	0	0	0	0	0	0
Bo2g072960	Bo2g072960	Bo2g072960.1	protein_coding	0	0	3	1	0	1	3	0	0	0	0	0	0	0	0	0	0
Bo2g075420	Bo2g075420	Bo2g075420.1	protein_coding	0	1	1	0	0	0	1	0	0	0	0	0	0	0	0	1	0
Bo2g075600	Bo2g075600	Bo2g075600.1	protein_coding	0	1	2	0	0	0	2	0	0	0	0	0	0	0	0	1	0
Bo2g076830	Bo2g076830	Bo2g076830.1	protein_coding	0	5	1	0	0	0	1	0	0	0	0	0	0	0	0	5	0
Bo2g078970	Bo2g078970	Bo2g078970.1	protein_coding	0	3	1	0	0	0	1	0	0	0	0	0	0	0	0	3	0
Bo2g079040	Bo2g079040	Bo2g079040.1	protein_coding	0	0	1	0	0	0	1	0	0	0	0	0	0	0	0	0	0
Bo2g079230	Bo2g079230	Bo2g079230.1	protein_coding	0	1	2	0	0	0	2	0	0	0	0	0	0	0	0	1	0
Bo2g079290	Bo2g079290	Bo2g079290.1	protein_coding	0	0	1	1	0	0	1	0	0	0	0	0	0	0	0	0	1
Bo2g080440	Bo2g080440	Bo2g080440.1	protein_coding	0	0	2	0	0	0	2	0	0	0	0	0	0	0	0	0	0
Bo2g080490	Bo2g080490	Bo2g080490.1	protein_coding	0	1	1	0	0	0	1	0	0	0	0	0	0	0	0	1	0
Bo2g080570	Bo2g080570	Bo2g080570.1	protein_coding	0	0	1	1	1	0	1	0	0	0	0	0	0	0	0	0	0
Bo2g080640	Bo2g080640	Bo2g080640.1	protein_coding	0	0	1	1	0	0	1	0	0	0	0	0	0	0	0	0	1
Bo2g080960	Bo2g080960	Bo2g080960.1	protein_coding	0	0	1	2	2	0	1	0	0	0	0	0	0	0	0	0	0
Bo2g080970	Bo2g080970	Bo2g080970.1	protein_coding	0	0	2	1	0	0	2	0	0	0	0	0	0	0	0	0	1
Bo2g082100	Bo2g082100	Bo2g082100.1	protein_coding	0	0	2	0	0	0	2	0	0	0	0	0	0	0	0	0	0
Bo2g082220	Bo2g082220	Bo2g082220.1	protein_coding	0	0	1	0	0	0	1	0	0	0	0	0	0	0	0	0	0
Bo2g083920	Bo2g083920	Bo2g083920.1	protein_coding	0	0	1	0	0	0	1	0	0	0	0	0	0	0	0	0	0
Bo2g084010	Bo2g084010	Bo2g084010.1	protein_coding	0	0	1	7	0	0	1	0	0	0	0	0	0	0	0	0	7
Bo2g085110	Bo2g085110	Bo2g085110.1	protein_coding	0	1	1	1	0	1	1	0	0	0	1	0	0	0	0	1	0
Bo2g085220	Bo2g085220	Bo2g085220.1	protein_coding	0	0	1	1	1	0	1	0	0	0	0	0	0	0	0	0	0
Bo2g085310	Bo2g085310	Bo2g085310.1	protein_coding	0	0	1	3	3	0	1	0	0	0	0	0	0	0	0	0	0
Bo2g085330	Bo2g085330	Bo2g085330.1	protein_coding	0	1	1	2	1	1	1	0	0	0	0	0	0	0	0	1	0
Bo2g089960	Bo2g089960	Bo2g089960.1	protein_coding	0	0	1	3	0	0	1	0	0	0	0	0	0	0	0	0	3
Bo2g092580	Bo2g092580	Bo2g092580.1	protein_coding	0	0	1	0	0	0	1	0	0	0	0	0	0	0	0	0	0
Bo2g092650	Bo2g092650	Bo2g092650.1	protein_coding	0	3	1	0	0	0	1	0	0	0	0	0	0	0	0	3	0
Bo2g093050	Bo2g093050	Bo2g093050.1	protein_coding	0	1	2	0	0	0	2	0	0	0	0	0	0	0	0	1	0
Bo2g094600	Bo2g094600	Bo2g094600.1	protein_coding	0	1	1	0	0	0	1	0	0	0	0	0	0	0	0	1	0
Bo2g095780	Bo2g095780	Bo2g095780.1	protein_coding	0	1	1	0	0	0	1	0	0	0	0	0	0	0	0	1	0
Bo2g095810	Bo2g095810	Bo2g095810.1	protein_coding	0	0	2	1	0	0	2	0	0	0	0	0	0	0	0	0	1
Bo2g097390	Bo2g097390	Bo2g097390.1	protein_coding	0	1	1	0	0	0	1	0	0	0	0	0	0	0	0	1	0
Bo2g097400	Bo2g097400	Bo2g097400.1	protein_coding	0	0	1	0	0	0	1	0	0	0	0	0	0	0	0	0	0
Bo2g097510	Bo2g097510	Bo2g097510.1	protein_coding	0	0	1	2	1	1	1	0	0	0	0	0	0	0	0	0	0
Bo2g100410	Bo2g100410	Bo2g100410.1	protein_coding	0	0	1	0	0	0	1	0	0	0	0	0	0	0	0	0	0
Bo2g100490	Bo2g100490	Bo2g100490.1	protein_coding	0	1	2	0	0	0	2	0	0	0	0	0	0	0	0	1	0
Bo2g101810	Bo2g101810	Bo2g101810.1	protein_coding	0	0	3	0	0	0	3	0	0	0	0	0	0	0	0	0	0
Bo2g101940	Bo2g101940	Bo2g101940.1	protein_coding	0	1	2	1	1	0	2	0	0	0	0	0	0	0	0	1	0
Bo2g102040	Bo2g102040	Bo2g102040.1	protein_coding	0	0	1	0	0	0	1	0	0	0	0	0	0	0	0	0	0
Bo2g104440	Bo2g104440	Bo2g104440.1	protein_coding	0	1	1	0	0	0	1	0	0	0	0	0	0	0	0	1	0
Bo2g104870	Bo2g104870	Bo2g104870.1	protein_coding	0	1	2	0	0	0	2	0	0	0	0	0	0	0	0	1	0
Bo2g104890	Bo2g104890	Bo2g104890.1	protein_coding	0	0	2	0	0	0	2	0	0	0	0	0	0	0	0	0	0
Bo2g105040	Bo2g105040	Bo2g105040.1	protein_coding	0	0	1	0	0	0	1	0	0	0	0	0	0	0	0	0	0
Bo2g106400	Bo2g106400	Bo2g106400.1	protein_coding	0	0	4	0	0	0	4	0	0	0	0	0	0	0	0	0	0
Bo2g106460	Bo2g106460	Bo2g106460.1	protein_coding	0	0	1	0	0	0	1	0	0	0	0	0	0	0	0	0	0
Bo2g108780	Bo2g108780	Bo2g108780.1	protein_coding	0	0	1	0	0	0	1	0	0	0	0	0	0	0	0	0	0
Bo2g108970	Bo2g108970	Bo2g108970.1	protein_coding	0	2	1	0	0	0	1	0	0	0	0	0	0	0	0	2	0
Bo2g109120	Bo2g109120	Bo2g109120.1	protein_coding	0	0	1	0	0	0	1	0	0	0	0	0	0	0	0	0	0
Bo2g109280	Bo2g109280	Bo2g109280.1	protein_coding	0	1	2	0	0	0	2	0	0	0	0	0	0	0	0	1	0
Bo2g110610	Bo2g110610	Bo2g110610.1	protein_coding	0	0	1	0	0	0	1	0	0	0	0	0	0	0	0	0	0
Bo2g111780	Bo2g111780	Bo2g111780.1	protein_coding	0	2	1	1	1	0	1	0	0	0	0	0	0	0	0	2	0
Bo2g112870	Bo2g112870	Bo2g112870.1	protein_coding	0	0	1	0	0	0	1	0	0	0	0	0	0	0	0	0	0
Bo2g116310	Bo2g116310	Bo2g116310.1	protein_coding	0	0	1	2	0	0	1	0	0	0	0	0	0	0	0	0	2
Bo2g116350	Bo2g116350	Bo2g116350.1	protein_coding	0	0	2	0	0	0	2	0	0	0	0	0	0	0	0	0	0
Bo2g120850	Bo2g120850	Bo2g120850.1	protein_coding	0	1	1	1	1	0	1	0	0	0	0	0	0	0	0	1	0
Bo2g121120	Bo2g121120	Bo2g121120.1	protein_coding	0	1	1	3	3	0	1	0	0	0	0	0	0	0	0	1	0
Bo2g122230	Bo2g122230	Bo2g122230.1	protein_coding	0	1	2	0	0	0	2	0	0	0	0	0	0	0	0	1	0
Bo2g124590	Bo2g124590	Bo2g124590.1	protein_coding	0	1	2	0	0	0	2	0	0	0	0	0	0	0	0	1	0
Bo2g127000	Bo2g127000	Bo2g127000.1	protein_coding	0	0	2	2	2	0	2	0	0	0	0	0	0	0	0	0	0
Bo2g127650	Bo2g127650	Bo2g127650.1	protein_coding	0	1	7	3	0	0	7	0	0	0	0	0	0	0	0	1	3
Bo2g130070	Bo2g130070	Bo2g130070.1	protein_coding	0	0	1	0	0	0	1	0	0	0	0	0	0	0	0	0	0
Bo2g131580	Bo2g131580	Bo2g131580.1	protein_coding	0	0	1	1	1	0	1	0	0	0	0	0	0	0	0	0	0
Bo2g131730	Bo2g131730	Bo2g131730.1	protein_coding	0	0	1	0	0	0	1	0	0	0	0	0	0	0	0	0	0
Bo2g132310	Bo2g132310	Bo2g132310.1	protein_coding	0	1	1	3	0	0	1	0	0	0	0	0	0	0	0	1	3
Bo2g133510	Bo2g133510	Bo2g133510.1	protein_coding	0	4	4	0	0	0	4	0	0	0	0	0	0	0	0	4	0
Bo2g133570	Bo2g133570	Bo2g133570.1	protein_coding	0	0	1	5	5	0	1	0	0	0	0	0	0	0	0	0	0
Bo2g133670	Bo2g133670	Bo2g133670.1	protein_coding	0	1	1	0	0	0	1	0	0	0	0	0	0	0	0	1	0
Bo2g133710	Bo2g133710	Bo2g133710.1	protein_coding	0	0	1	1	0	0	1	0	0	0	0	0	0	0	0	0	1
Bo2g134040	Bo2g134040	Bo2g134040.1	protein_coding	0	0	1	7	7	0	1	0	0	0	0	0	0	0	0	0	0
Bo2g134070	Bo2g134070	Bo2g134070.1	protein_coding	0	6	3	0	0	0	3	0	0	0	0	0	0	0	0	6	0
Bo2g134420	Bo2g134420	Bo2g134420.1	protein_coding	0	0	1	0	0	0	1	0	0	0	0	0	0	0	0	0	0
Bo2g134500	Bo2g134500	Bo2g134500.1	protein_coding	0	0	2	1	0	1	2	0	0	0	0	0	0	0	0	0	0
Bo2g136090	Bo2g136090	Bo2g136090.1	protein_coding	0	3	1	0	0	0	1	0	0	0	0	0	0	0	0	3	0
Bo2g136700	Bo2g136700	Bo2g136700.1	protein_coding	0	2	1	1	1	0	1	0	0	0	0	0	0	0	0	2	0
Bo2g138420	Bo2g138420	Bo2g138420.1	protein_coding	0	0	1	1	0	0	1	0	0	0	0	0	0	0	0	0	1
Bo2g139180	Bo2g139180	Bo2g139180.1	protein_coding	0	6	5	0	0	0	5	0	0	0	0	0	0	0	0	6	0
Bo2g139190	Bo2g139190	Bo2g139190.1	protein_coding	0	2	2	2	2	0	2	0	0	0	0	0	0	0	0	2	0
Bo2g146380	Bo2g146380	Bo2g146380.1	protein_coding	0	2	1	1	1	0	1	0	0	0	0	0	0	0	0	2	0
Bo2g146440	Bo2g146440	Bo2g146440.1	protein_coding	0	1	1	0	0	0	1	0	0	0	0	0	0	0	0	1	0
Bo2g146450	Bo2g146450	Bo2g146450.1	protein_coding	0	1	2	1	1	0	2	0	0	0	0	0	0	0	0	1	0
Bo2g146530	Bo2g146530	Bo2g146530.1	protein_coding	0	0	1	3	3	0	1	0	0	0	0	0	0	0	0	0	0
Bo2g147950	Bo2g147950	Bo2g147950.1	protein_coding	0	2	1	5	0	2	1	0	0	0	2	0	0	0	0	0	5
Bo2g149180	Bo2g149180	Bo2g149180.1	protein_coding	0	1	2	0	0	0	2	0	0	0	0	0	0	0	0	1	0
Bo2g149530	Bo2g149530	Bo2g149530.1	protein_coding	0	0	1	0	0	0	1	0	0	0	0	0	0	0	0	0	0
Bo2g149690	Bo2g149690	Bo2g149690.1	protein_coding	0	0	2	0	0	0	2	0	0	0	0	0	0	0	0	0	0
Bo2g149880	Bo2g149880	Bo2g149880.1	protein_coding	0	2	1	1	1	0	1	0	0	0	0	0	0	0	0	2	0
Bo2g150330	Bo2g150330	Bo2g150330.1	protein_coding	0	0	1	0	0	0	1	0	0	0	0	0	0	0	0	0	0
Bo2g150480	Bo2g150480	Bo2g150480.1	protein_coding	0	3	1	0	0	0	1	0	0	0	0	0	0	0	0	3	0
Bo2g151540	Bo2g151540	Bo2g151540.1	protein_coding	0	1	2	0	0	0	2	0	0	0	0	0	0	0	0	1	0
Bo2g151590	Bo2g151590	Bo2g151590.1	protein_coding	0	4	2	4	0	1	2	0	0	0	0	0	0	0	0	4	3
Bo2g151600	Bo2g151600	Bo2g151600.1	protein_coding	0	0	2	2	0	1	2	0	0	0	0	0	0	0	0	0	1
Bo2g151620	Bo2g151620	Bo2g151620.1	protein_coding	1	1	3	0	0	0	3	0	0	0	0	0	1	0	0	1	0
Bo2g151830	Bo2g151830	Bo2g151830.1	protein_coding	0	0	1	3	1	2	1	0	0	0	0	0	0	0	0	0	0
Bo2g151850	Bo2g151850	Bo2g151850.1	protein_coding	0	0	1	1	0	0	1	0	0	0	0	0	0	0	0	0	1
Bo2g151880	Bo2g151880	Bo2g151880.1	protein_coding	0	1	1	0	0	0	1	0	0	0	0	0	0	0	0	1	0
Bo2g152890	Bo2g152890	Bo2g152890.1	protein_coding	0	0	1	0	0	0	1	0	0	0	0	0	0	0	0	0	0
Bo2g155530	Bo2g155530	Bo2g155530.1	protein_coding	0	0	1	0	0	0	1	0	0	0	0	0	0	0	0	0	0
Bo2g155560	Bo2g155560	Bo2g155560.1	protein_coding	1	1	4	0	0	0	4	0	0	0	0	0	1	0	0	1	0
Bo2g155930	Bo2g155930	Bo2g155930.1	protein_coding	0	1	1	4	0	0	1	0	0	0	0	0	0	0	0	1	4
Bo2g156180	Bo2g156180	Bo2g156180.1	protein_coding	0	1	1	0	0	0	1	0	0	0	0	0	0	0	0	1	0
Bo2g156240	Bo2g156240	Bo2g156240.1	protein_coding	0	2	1	0	0	0	1	0	0	0	0	0	0	0	0	2	0
Bo2g158480	Bo2g158480	Bo2g158480.1	protein_coding	0	1	1	0	0	0	1	0	0	0	0	0	0	0	0	1	0
Bo2g158570	Bo2g158570	Bo2g158570.1	protein_coding	0	1	2	1	0	1	2	0	0	0	0	0	0	0	0	1	0
Bo2g158840	Bo2g158840	Bo2g158840.1	protein_coding	0	0	1	0	0	0	1	0	0	0	0	0	0	0	0	0	0
Bo2g159230	Bo2g159230	Bo2g159230.1	protein_coding	0	1	1	0	0	0	1	0	0	0	0	0	0	0	0	1	0
Bo2g160750	Bo2g160750	Bo2g160750.1	protein_coding	0	1	1	0	0	0	1	0	0	0	0	0	0	0	0	1	0
Bo2g160960	Bo2g160960	Bo2g160960.1	protein_coding	0	1	2	0	0	0	2	0	0	0	0	0	0	0	0	1	0
Bo2g161030	Bo2g161030	Bo2g161030.1	protein_coding	0	0	2	1	0	0	2	0	0	0	0	0	0	0	0	0	1
Bo2g161130	Bo2g161130	Bo2g161130.1	protein_coding	0	2	1	0	0	0	1	0	0	0	0	0	0	0	0	2	0
Bo2g161760	Bo2g161760	Bo2g161760.1	protein_coding	0	0	1	1	1	0	1	0	0	0	0	0	0	0	0	0	0
Bo2g161840	Bo2g161840	Bo2g161840.1	protein_coding	0	0	1	3	0	0	1	0	0	0	0	0	0	0	0	0	3
Bo2g164150	Bo2g164150	Bo2g164150.1	protein_coding	0	0	1	1	0	1	1	0	0	0	0	0	0	0	0	0	0
Bo2g165380	Bo2g165380	Bo2g165380.1	protein_coding	1	2	1	3	3	1	1	0	0	1	1	0	0	0	0	2	0
Bo2g165620	Bo2g165620	Bo2g165620.1	protein_coding	0	4	1	0	0	0	1	0	0	0	0	0	0	0	0	4	0
Bo2g165750	Bo2g165750	Bo2g165750.1	protein_coding	0	1	1	0	0	0	1	0	0	0	0	0	0	0	0	1	0
Bo2g166000	Bo2g166000	Bo2g166000.1	protein_coding	0	0	1	0	0	0	1	0	0	0	0	0	0	0	0	0	0
Bo2g166210	Bo2g166210	Bo2g166210.1	protein_coding	0	0	1	0	0	0	1	0	0	0	0	0	0	0	0	0	0
Bo2g166330	Bo2g166330	Bo2g166330.1	protein_coding	0	0	4	7	7	0	4	0	0	0	0	0	0	0	0	0	0
Bo2g166510	Bo2g166510	Bo2g166510.1	protein_coding	0	1	1	0	0	0	1	0	0	0	0	0	0	0	0	1	0
Bo2g167620	Bo2g167620	Bo2g167620.1	protein_coding	0	0	1	1	0	0	1	0	0	0	0	0	0	0	0	0	1
Bo2g168090	Bo2g168090	Bo2g168090.1	protein_coding	0	0	1	0	0	0	1	0	0	0	0	0	0	0	0	0	0
Bo3g001090	Bo3g001090	Bo3g001090.1	protein_coding	1	1	1	4	0	0	1	0	0	0	0	0	1	0	0	1	4
Bo3g001390	Bo3g001390	Bo3g001390.1	protein_coding	0	1	3	1	0	0	3	0	0	0	0	0	0	0	0	1	1
Bo3g001690	Bo3g001690	Bo3g001690.1	protein_coding	0	0	2	0	0	0	2	0	0	0	0	0	0	0	0	0	0
Bo3g001880	Bo3g001880	Bo3g001880.1	protein_coding	0	3	1	0	0	0	1	0	0	0	0	0	0	0	0	3	0
Bo3g002020	Bo3g002020	Bo3g002020.1	protein_coding	0	2	1	0	0	0	1	0	0	0	0	0	0	0	0	2	0
Bo3g002300	Bo3g002300	Bo3g002300.1	protein_coding	0	2	1	2	2	0	1	0	0	0	0	0	0	0	0	2	0
Bo3g002330	Bo3g002330	Bo3g002330.1	protein_coding	0	3	3	6	1	6	3	0	0	0	1	0	0	0	0	2	0
Bo3g002670	Bo3g002670	Bo3g002670.1	protein_coding	0	0	1	2	0	0	1	0	0	0	0	0	0	0	0	0	2
Bo3g003140	Bo3g003140	Bo3g003140.1	protein_coding	0	0	1	5	5	0	1	0	0	0	0	0	0	0	0	0	0
Bo3g003210	Bo3g003210	Bo3g003210.1	protein_coding	0	0	2	0	0	0	2	0	0	0	0	0	0	0	0	0	0
Bo3g003260	Bo3g003260	Bo3g003260.1	protein_coding	0	1	4	1	1	0	4	0	0	0	0	0	0	0	0	1	0
Bo3g003290	Bo3g003290	Bo3g003290.1	protein_coding	0	5	2	5	0	0	2	0	0	0	0	0	0	0	0	5	5
Bo3g003580	Bo3g003580	Bo3g003580.1	protein_coding	0	0	1	0	0	0	1	0	0	0	0	0	0	0	0	0	0
Bo3g003610	Bo3g003610	Bo3g003610.1	protein_coding	0	1	2	9	0	1	2	0	0	0	2	0	0	0	0	0	9
Bo3g003650	Bo3g003650	Bo3g003650.1	protein_coding	0	2	1	2	0	0	1	0	0	0	0	0	0	0	0	2	2
Bo3g003660	Bo3g003660	Bo3g003660.1	protein_coding	0	1	1	4	1	0	1	0	0	0	0	0	0	0	0	1	3
Bo3g003860	Bo3g003860	Bo3g003860.1	protein_coding	0	1	1	1	0	0	1	0	0	0	0	0	0	0	0	1	1
Bo3g003870	Bo3g003870	Bo3g003870.1	protein_coding	0	0	1	2	0	0	1	0	0	0	0	0	0	0	0	0	2
Bo3g004330	Bo3g004330	Bo3g004330.1	protein_coding	0	0	2	0	0	0	2	0	0	0	0	0	0	0	0	0	0
Bo3g004500	Bo3g004500	Bo3g004500.1	protein_coding	0	0	1	0	0	0	1	0	0	0	0	0	0	0	0	0	0
Bo3g004620	Bo3g004620	Bo3g004620.1	protein_coding	0	2	1	1	1	0	1	0	0	0	0	0	0	0	0	2	0
Bo3g004960	Bo3g004960	Bo3g004960.1	protein_coding	0	1	4	0	0	0	4	0	0	0	0	0	0	0	0	1	0
Bo3g005020	Bo3g005020	Bo3g005020.1	protein_coding	0	2	1	5	0	1	1	0	0	0	0	0	0	0	0	2	4
Bo3g005070	Bo3g005070	Bo3g005070.1	protein_coding	0	1	1	6	6	0	1	0	0	0	0	0	0	0	0	1	0
Bo3g005580	Bo3g005580	Bo3g005580.1	protein_coding	0	0	1	0	0	0	1	0	0	0	0	0	0	0	0	0	0
Bo3g007000	Bo3g007000	Bo3g007000.1	protein_coding	0	0	1	1	0	0	1	0	0	0	0	0	0	0	0	0	1
Bo3g007070	Bo3g007070	Bo3g007070.1	protein_coding	0	1	3	2	2	0	3	0	0	0	0	0	0	0	0	1	0
Bo3g007090	Bo3g007090	Bo3g007090.1	protein_coding	0	2	1	0	0	0	1	0	0	0	0	0	0	0	0	2	0
Bo3g007240	Bo3g007240	Bo3g007240.1	protein_coding	0	1	1	0	0	0	1	0	0	0	0	0	0	0	0	1	0
Bo3g009350	Bo3g009350	Bo3g009350.1	protein_coding	0	2	1	0	0	0	1	0	0	0	0	0	0	0	0	2	0
Bo3g009370	Bo3g009370	Bo3g009370.1	protein_coding	0	1	1	1	1	0	1	0	0	0	0	0	0	0	0	1	0
Bo3g009540	Bo3g009540	Bo3g009540.1	protein_coding	0	0	1	4	0	0	1	0	0	0	0	0	0	0	0	0	4
Bo3g009660	Bo3g009660	Bo3g009660.1	protein_coding	0	1	1	5	0	0	1	0	0	0	0	0	0	0	0	1	5
Bo3g009670	Bo3g009670	Bo3g009670.1	protein_coding	0	3	2	2	2	0	2	0	0	0	0	0	0	0	0	3	0
Bo3g009680	Bo3g009680	Bo3g009680.1	protein_coding	0	2	1	0	0	0	1	0	0	0	0	0	0	0	0	2	0
Bo3g009990	Bo3g009990	Bo3g009990.1	protein_coding	0	0	2	0	0	0	2	0	0	0	0	0	0	0	0	0	0
Bo3g010100	Bo3g010100	Bo3g010100.1	protein_coding	0	0	1	0	0	0	1	0	0	0	0	0	0	0	0	0	0
Bo3g010320	Bo3g010320	Bo3g010320.1	protein_coding	0	0	3	0	0	0	3	0	0	0	0	0	0	0	0	0	0
Bo3g010640	Bo3g010640	Bo3g010640.1	protein_coding	0	1	1	0	0	0	1	0	0	0	0	0	0	0	0	1	0
Bo3g010670	Bo3g010670	Bo3g010670.1	protein_coding	0	2	2	1	1	0	2	0	0	0	0	0	0	0	0	2	0
Bo3g010690	Bo3g010690	Bo3g010690.1	protein_coding	0	0	1	3	3	0	1	0	0	0	0	0	0	0	0	0	0
Bo3g010760	Bo3g010760	Bo3g010760.1	protein_coding	0	0	2	2	2	0	2	0	0	0	0	0	0	0	0	0	0
Bo3g010780	Bo3g010780	Bo3g010780.1	protein_coding	0	0	1	1	0	0	1	0	0	0	0	0	0	0	0	0	1
Bo3g010830	Bo3g010830	Bo3g010830.1	protein_coding	0	0	1	0	0	0	1	0	0	0	0	0	0	0	0	0	0
Bo3g012100	Bo3g012100	Bo3g012100.1	protein_coding	0	1	1	4	0	2	1	0	0	0	0	0	0	0	0	1	2
Bo3g012120	Bo3g012120	Bo3g012120.1	protein_coding	0	2	1	0	0	0	1	0	0	0	0	0	0	0	0	2	0
Bo3g012150	Bo3g012150	Bo3g012150.1	protein_coding	0	0	1	0	0	0	1	0	0	0	0	0	0	0	0	0	0
Bo3g012300	Bo3g012300	Bo3g012300.1	protein_coding	0	1	1	0	0	0	1	0	0	0	0	0	0	0	0	1	0
Bo3g012490	Bo3g012490	Bo3g012490.1	protein_coding	0	0	2	3	3	0	2	0	0	0	0	0	0	0	0	0	0
Bo3g012720	Bo3g012720	Bo3g012720.1	protein_coding	0	0	1	1	0	0	1	0	0	0	0	0	0	0	0	0	1
Bo3g012850	Bo3g012850	Bo3g012850.1	protein_coding	0	1	1	0	0	0	1	0	0	0	0	0	0	0	0	1	0
Bo3g013010	Bo3g013010	Bo3g013010.1	protein_coding	0	0	1	2	0	0	1	0	0	0	0	0	0	0	0	0	2
Bo3g013220	Bo3g013220	Bo3g013220.1	protein_coding	0	0	1	1	1	0	1	0	0	0	0	0	0	0	0	0	0
Bo3g013280	Bo3g013280	Bo3g013280.1	protein_coding	0	0	1	0	0	0	1	0	0	0	0	0	0	0	0	0	0
Bo3g013670	Bo3g013670	Bo3g013670.1	protein_coding	0	1	1	6	1	3	1	0	0	0	0	0	0	0	0	1	2
Bo3g015320	Bo3g015320	Bo3g015320.1	protein_coding	0	0	1	0	0	0	1	0	0	0	0	0	0	0	0	0	0
Bo3g015370	Bo3g015370	Bo3g015370.1	protein_coding	0	0	1	2	0	2	1	0	0	0	0	0	0	0	0	0	0
Bo3g015530	Bo3g015530	Bo3g015530.1	protein_coding	0	1	1	1	1	0	1	0	0	0	0	0	0	0	0	1	0
Bo3g015620	Bo3g015620	Bo3g015620.1	protein_coding	0	2	1	1	1	0	1	0	0	0	0	0	0	0	0	2	0
Bo3g015630	Bo3g015630	Bo3g015630.1	protein_coding	0	0	1	3	0	0	1	0	0	0	0	0	0	0	0	0	3
Bo3g015670	Bo3g015670	Bo3g015670.1	protein_coding	0	2	1	0	0	0	1	0	0	0	0	0	0	0	0	2	0
Bo3g016870	Bo3g016870	Bo3g016870.1	protein_coding	0	0	1	0	0	0	1	0	0	0	0	0	0	0	0	0	0
Bo3g018120	Bo3g018120	Bo3g018120.1	protein_coding	0	0	1	0	0	0	1	0	0	0	0	0	0	0	0	0	0
Bo3g018170	Bo3g018170	Bo3g018170.1	protein_coding	0	2	2	0	0	0	2	0	0	0	0	0	0	0	0	2	0
Bo3g018180	Bo3g018180	Bo3g018180.1	protein_coding	0	1	1	4	4	0	1	0	0	0	0	0	0	0	0	1	0
Bo3g018220	Bo3g018220	Bo3g018220.1	protein_coding	0	0	1	0	0	0	1	0	0	0	0	0	0	0	0	0	0
Bo3g018720	Bo3g018720	Bo3g018720.1	protein_coding	0	9	1	3	0	0	1	0	0	0	0	0	0	0	0	9	3
Bo3g018740	Bo3g018740	Bo3g018740.1	protein_coding	0	6	5	3	0	3	5	0	0	0	0	0	0	0	0	6	0
Bo3g018930	Bo3g018930	Bo3g018930.1	protein_coding	0	0	1	1	0	0	1	0	0	0	0	0	0	0	0	0	1
Bo3g018950	Bo3g018950	Bo3g018950.1	protein_coding	0	0	2	4	4	0	2	0	0	0	0	0	0	0	0	0	0
Bo3g019380	Bo3g019380	Bo3g019380.1	protein_coding	0	0	1	0	0	0	1	0	0	0	0	0	0	0	0	0	0
Bo3g020840	Bo3g020840	Bo3g020840.1	protein_coding	0	0	1	0	0	0	1	0	0	0	0	0	0	0	0	0	0
Bo3g021160	Bo3g021160	Bo3g021160.1	protein_coding	0	0	1	0	0	0	1	0	0	0	0	0	0	0	0	0	0
Bo3g021300	Bo3g021300	Bo3g021300.1	protein_coding	0	1	1	0	0	0	1	0	0	0	0	0	0	0	0	1	0
Bo3g021330	Bo3g021330	Bo3g021330.1	protein_coding	0	1	1	0	0	0	1	0	0	0	0	0	0	0	0	1	0
Bo3g021390	Bo3g021390	Bo3g021390.1	protein_coding	0	1	1	0	0	0	1	0	0	0	0	0	0	0	0	1	0
Bo3g021470	Bo3g021470	Bo3g021470.1	protein_coding	0	3	1	1	0	1	1	0	0	0	0	0	0	0	0	3	0
Bo3g021560	Bo3g021560	Bo3g021560.1	protein_coding	0	0	1	0	0	0	1	0	0	0	0	0	0	0	0	0	0
Bo3g022660	Bo3g022660	Bo3g022660.1	protein_coding	0	0	1	1	1	0	1	0	0	0	0	0	0	0	0	0	0
Bo3g022680	Bo3g022680	Bo3g022680.1	protein_coding	0	1	4	0	0	0	4	0	0	0	0	0	0	0	0	1	0
Bo3g022810	Bo3g022810	Bo3g022810.1	protein_coding	0	0	2	0	0	0	2	0	0	0	0	0	0	0	0	0	0
Bo3g022850	Bo3g022850	Bo3g022850.1	protein_coding	0	1	1	4	4	0	1	0	0	0	0	0	0	0	0	1	0
Bo3g022890	Bo3g022890	Bo3g022890.1	protein_coding	0	0	1	0	0	0	1	0	0	0	0	0	0	0	0	0	0
Bo3g023500	Bo3g023500	Bo3g023500.1	protein_coding	0	0	1	0	0	0	1	0	0	0	0	0	0	0	0	0	0
Bo3g023610	Bo3g023610	Bo3g023610.1	protein_coding	0	1	2	0	0	0	2	0	0	0	0	0	0	0	0	1	0
Bo3g023930	Bo3g023930	Bo3g023930.1	protein_coding	0	0	1	1	0	0	1	0	0	0	0	0	0	0	0	0	1
Bo3g024600	Bo3g024600	Bo3g024600.1	protein_coding	0	1	1	0	0	0	1	0	0	0	0	0	0	0	0	1	0
Bo3g024640	Bo3g024640	Bo3g024640.1	protein_coding	0	2	2	0	0	0	2	0	0	0	0	0	0	0	0	2	0
Bo3g024750	Bo3g024750	Bo3g024750.1	protein_coding	0	3	4	0	0	0	4	0	0	0	0	0	0	0	0	3	0
Bo3g024770	Bo3g024770	Bo3g024770.1	protein_coding	0	1	2	0	0	0	2	0	0	0	0	0	0	0	0	1	0
Bo3g024920	Bo3g024920	Bo3g024920.1	protein_coding	0	1	1	0	0	0	1	0	0	0	0	0	0	0	0	1	0
Bo3g025060	Bo3g025060	Bo3g025060.1	protein_coding	0	1	1	2	0	2	1	0	0	0	0	0	0	0	0	1	0
Bo3g025080	Bo3g025080	Bo3g025080.1	protein_coding	0	0	1	0	0	0	1	0	0	0	0	0	0	0	0	0	0
Bo3g026360	Bo3g026360	Bo3g026360.1	protein_coding	0	1	2	1	0	2	2	0	0	0	1	0	0	0	0	0	0
Bo3g026550	Bo3g026550	Bo3g026550.1	protein_coding	0	1	2	2	0	0	2	0	0	0	0	0	0	0	0	1	2
Bo3g026590	Bo3g026590	Bo3g026590.1	protein_coding	0	3	2	0	0	0	2	0	0	0	0	0	0	0	0	3	0
Bo3g026680	Bo3g026680	Bo3g026680.1	protein_coding	0	4	2	0	0	0	2	0	0	0	0	0	0	0	0	4	0
Bo3g026710	Bo3g026710	Bo3g026710.1	protein_coding	0	0	1	0	0	0	1	0	0	0	0	0	0	0	0	0	0
Bo3g026760	Bo3g026760	Bo3g026760.1	protein_coding	0	1	2	9	7	2	2	0	0	0	0	0	0	0	0	1	0
Bo3g026940	Bo3g026940	Bo3g026940.1	protein_coding	0	1	1	3	0	0	1	0	0	0	0	0	0	0	0	1	3
Bo3g027040	Bo3g027040	Bo3g027040.1	protein_coding	0	3	1	1	0	2	1	0	0	0	3	0	0	0	0	1	1
Bo3g027050	Bo3g027050	Bo3g027050.1	protein_coding	0	0	1	4	0	0	1	0	0	0	0	0	0	0	0	0	4
Bo3g027070	Bo3g027070	Bo3g027070.1	protein_coding	0	2	1	0	0	0	1	0	0	0	0	0	0	0	0	2	0
Bo3g027330	Bo3g027330	Bo3g027330.1	protein_coding	0	2	2	0	0	0	2	0	0	0	0	0	0	0	0	2	0
Bo3g027650	Bo3g027650	Bo3g027650.1	protein_coding	0	0	1	0	0	0	1	0	0	0	0	0	0	0	0	0	0
Bo3g027680	Bo3g027680	Bo3g027680.1	protein_coding	0	2	2	0	0	0	2	0	0	0	0	0	0	0	0	2	0
Bo3g027740	Bo3g027740	Bo3g027740.1	protein_coding	0	2	3	0	0	0	3	0	0	0	0	0	0	0	0	2	0
Bo3g027800	Bo3g027800	Bo3g027800.1	protein_coding	0	3	2	4	4	0	2	0	0	0	0	0	0	0	0	3	0
Bo3g028240	Bo3g028240	Bo3g028240.1	protein_coding	0	0	1	2	0	0	1	0	0	0	0	0	0	0	0	0	2
Bo3g028300	Bo3g028300	Bo3g028300.1	protein_coding	0	3	1	0	0	0	1	0	0	0	0	0	0	0	0	3	0
Bo3g030010	Bo3g030010	Bo3g030010.1	protein_coding	0	0	1	0	0	0	1	0	0	0	0	0	0	0	0	0	0
Bo3g030050	Bo3g030050	Bo3g030050.1	protein_coding	0	1	2	0	0	0	2	0	0	0	0	0	0	0	0	1	0
Bo3g030110	Bo3g030110	Bo3g030110.1	protein_coding	0	0	1	0	0	0	1	0	0	0	0	0	0	0	0	0	0
Bo3g030160	Bo3g030160	Bo3g030160.1	protein_coding	0	0	1	2	1	1	1	0	0	0	0	0	0	0	0	0	0
Bo3g030260	Bo3g030260	Bo3g030260.1	protein_coding	0	2	1	0	0	0	1	0	0	0	0	0	0	0	0	2	0
Bo3g031430	Bo3g031430	Bo3g031430.1	protein_coding	0	0	2	0	0	0	2	0	0	0	0	0	0	0	0	0	0
Bo3g031440	Bo3g031440	Bo3g031440.1	protein_coding	0	0	1	0	0	0	1	0	0	0	0	0	0	0	0	0	0
Bo3g031640	Bo3g031640	Bo3g031640.1	protein_coding	0	2	1	4	0	2	1	0	0	0	0	0	0	0	0	2	2
Bo3g032160	Bo3g032160	Bo3g032160.1	protein_coding	0	0	1	0	0	0	1	0	0	0	0	0	0	0	0	0	0
Bo3g032470	Bo3g032470	Bo3g032470.1	protein_coding	0	0	2	1	0	1	2	0	0	0	0	0	0	0	0	0	0
Bo3g032600	Bo3g032600	Bo3g032600.1	protein_coding	0	0	1	0	0	0	1	0	0	0	0	0	0	0	0	0	0
Bo3g032620	Bo3g032620	Bo3g032620.1	protein_coding	0	1	4	0	0	0	4	0	0	0	0	0	0	0	0	1	0
Bo3g032680	Bo3g032680	Bo3g032680.1	protein_coding	0	0	1	0	0	0	1	0	0	0	0	0	0	0	0	0	0
Bo3g034050	Bo3g034050	Bo3g034050.1	protein_coding	0	0	2	0	0	0	2	0	0	0	0	0	0	0	0	0	0
Bo3g034240	Bo3g034240	Bo3g034240.1	protein_coding	0	0	2	3	3	0	2	0	0	0	0	0	0	0	0	0	0
Bo3g034250	Bo3g034250	Bo3g034250.1	protein_coding	0	1	2	2	2	0	2	0	0	0	0	0	0	0	0	1	0
Bo3g034450	Bo3g034450	Bo3g034450.1	protein_coding	0	0	2	1	1	0	2	0	0	0	0	0	0	0	0	0	0
Bo3g034490	Bo3g034490	Bo3g034490.1	protein_coding	0	1	1	0	0	0	1	0	0	0	0	0	0	0	0	1	0
Bo3g034550	Bo3g034550	Bo3g034550.1	protein_coding	0	1	1	6	3	2	1	0	0	0	0	0	0	0	0	1	1
Bo3g034570	Bo3g034570	Bo3g034570.1	protein_coding	0	2	1	4	4	0	1	0	0	0	0	0	0	0	0	2	0
Bo3g034740	Bo3g034740	Bo3g034740.1	protein_coding	0	0	1	0	0	0	1	0	0	0	0	0	0	0	0	0	0
Bo3g034870	Bo3g034870	Bo3g034870.1	protein_coding	0	0	2	0	0	0	2	0	0	0	0	0	0	0	0	0	0
Bo3g035070	Bo3g035070	Bo3g035070.1	protein_coding	0	0	2	4	0	1	2	0	0	0	0	0	0	0	0	0	3
Bo3g035180	Bo3g035180	Bo3g035180.1	protein_coding	0	1	2	0	0	0	2	0	0	0	0	0	0	0	0	1	0
Bo3g035440	Bo3g035440	Bo3g035440.1	protein_coding	0	0	1	1	0	0	1	0	0	0	0	0	0	0	0	0	1
Bo3g035510	Bo3g035510	Bo3g035510.1	protein_coding	0	2	3	0	0	0	3	0	0	0	0	0	0	0	0	2	0
Bo3g035770	Bo3g035770	Bo3g035770.1	protein_coding	0	0	1	3	0	0	1	0	0	0	0	0	0	0	0	0	3
Bo3g035820	Bo3g035820	Bo3g035820.1	protein_coding	0	1	1	0	0	0	1	0	0	0	0	0	0	0	0	1	0
Bo3g035830	Bo3g035830	Bo3g035830.1	protein_coding	0	4	4	2	0	0	4	0	0	0	0	0	0	0	0	4	2
Bo3g035970	Bo3g035970	Bo3g035970.1	protein_coding	0	0	1	0	0	0	1	0	0	0	0	0	0	0	0	0	0
Bo3g036290	Bo3g036290	Bo3g036290.1	protein_coding	0	0	1	0	0	0	1	0	0	0	0	0	0	0	0	0	0
Bo3g036310	Bo3g036310	Bo3g036310.1	protein_coding	0	0	3	1	1	0	3	0	0	0	0	0	0	0	0	0	0
Bo3g036450	Bo3g036450	Bo3g036450.1	protein_coding	0	3	3	3	0	0	3	0	0	0	0	0	0	0	0	3	3
Bo3g036480	Bo3g036480	Bo3g036480.1	protein_coding	0	0	2	0	0	0	2	0	0	0	0	0	0	0	0	0	0
Bo3g037330	Bo3g037330	Bo3g037330.1	protein_coding	0	2	3	1	0	0	3	0	0	0	0	0	0	0	0	2	1
Bo3g037460	Bo3g037460	Bo3g037460.1	protein_coding	0	1	1	1	0	1	1	0	0	0	0	0	0	0	0	1	0
Bo3g038880	Bo3g038880	Bo3g038880.1	protein_coding	0	0	1	5	4	0	1	0	0	0	0	0	0	0	0	0	1
Bo3g038950	Bo3g038950	Bo3g038950.1	protein_coding	0	1	1	0	0	0	1	0	0	0	0	0	0	0	0	1	0
Bo3g039060	Bo3g039060	Bo3g039060.1	protein_coding	0	1	2	5	2	1	2	0	0	0	0	0	0	0	0	1	2
Bo3g039070	Bo3g039070	Bo3g039070.1	protein_coding	0	0	1	3	3	0	1	0	0	0	0	0	0	0	0	0	0
Bo3g039320	Bo3g039320	Bo3g039320.1	protein_coding	0	0	1	1	0	0	1	0	0	0	0	0	0	0	0	0	1
Bo3g039630	Bo3g039630	Bo3g039630.1	protein_coding	0	0	2	4	4	0	2	0	0	0	0	0	0	0	0	0	0
Bo3g039750	Bo3g039750	Bo3g039750.1	protein_coding	0	0	1	0	0	0	1	0	0	0	0	0	0	0	0	0	0
Bo3g039800	Bo3g039800	Bo3g039800.1	protein_coding	0	1	1	2	2	0	1	0	0	0	0	0	0	0	0	1	0
Bo3g040220	Bo3g040220	Bo3g040220.1	protein_coding	0	0	1	0	0	0	1	0	0	0	0	0	0	0	0	0	0
Bo3g040250	Bo3g040250	Bo3g040250.1	protein_coding	0	0	2	2	2	0	2	0	0	0	0	0	0	0	0	0	0
Bo3g040380	Bo3g040380	Bo3g040380.1	protein_coding	0	1	1	0	0	1	1	0	0	0	1	0	0	0	0	0	0
Bo3g041790	Bo3g041790	Bo3g041790.1	protein_coding	0	2	1	0	0	0	1	0	0	0	0	0	0	0	0	2	0
Bo3g042040	Bo3g042040	Bo3g042040.1	protein_coding	0	0	2	0	0	0	2	0	0	0	0	0	0	0	0	0	0
Bo3g042150	Bo3g042150	Bo3g042150.1	protein_coding	0	0	1	0	0	0	1	0	0	0	0	0	0	0	0	0	0
Bo3g042410	Bo3g042410	Bo3g042410.1	protein_coding	0	1	2	0	0	0	2	0	0	0	0	0	0	0	0	1	0
Bo3g042820	Bo3g042820	Bo3g042820.1	protein_coding	0	1	1	0	0	0	1	0	0	0	0	0	0	0	0	1	0
Bo3g044390	Bo3g044390	Bo3g044390.1	protein_coding	0	1	2	0	0	0	2	0	0	0	0	0	0	0	0	1	0
Bo3g044600	Bo3g044600	Bo3g044600.1	protein_coding	0	0	1	0	0	0	1	0	0	0	0	0	0	0	0	0	0
Bo3g044650	Bo3g044650	Bo3g044650.1	protein_coding	0	0	1	0	0	0	1	0	0	0	0	0	0	0	0	0	0
Bo3g044920	Bo3g044920	Bo3g044920.1	protein_coding	0	0	1	3	0	1	1	0	0	0	0	0	0	0	0	0	2
Bo3g045100	Bo3g045100	Bo3g045100.1	protein_coding	1	3	8	0	0	0	8	0	0	0	1	0	1	0	0	3	0
Bo3g045500	Bo3g045500	Bo3g045500.1	protein_coding	0	0	1	0	0	0	1	0	0	0	0	0	0	0	0	0	0
Bo3g045520	Bo3g045520	Bo3g045520.1	protein_coding	0	7	1	0	0	0	1	0	0	0	0	0	0	0	0	7	0
Bo3g047080	Bo3g047080	Bo3g047080.1	protein_coding	0	1	1	0	0	0	1	0	0	0	0	0	0	0	0	1	0
Bo3g048430	Bo3g048430	Bo3g048430.1	protein_coding	0	0	1	0	0	0	1	0	0	0	0	0	0	0	0	0	0
Bo3g048720	Bo3g048720	Bo3g048720.1	protein_coding	0	0	3	2	0	0	3	0	0	0	0	0	0	0	0	0	2
Bo3g049770	Bo3g049770	Bo3g049770.1	protein_coding	1	0	2	0	0	0	2	0	0	0	0	0	1	0	0	0	0
Bo3g049960	Bo3g049960	Bo3g049960.1	protein_coding	0	0	4	0	0	0	4	0	0	0	0	0	0	0	0	0	0
Bo3g052990	Bo3g052990	Bo3g052990.1	protein_coding	0	0	1	0	0	0	1	0	0	0	0	0	0	0	0	0	0
Bo3g053320	Bo3g053320	Bo3g053320.1	protein_coding	0	0	1	3	3	0	1	0	0	0	0	0	0	0	0	0	0
Bo3g054420	Bo3g054420	Bo3g054420.1	protein_coding	0	3	2	1	0	1	2	0	0	0	0	0	0	0	0	3	0
Bo3g054460	Bo3g054460	Bo3g054460.1	protein_coding	0	0	1	0	0	0	1	0	0	0	0	0	0	0	0	0	0
Bo3g054550	Bo3g054550	Bo3g054550.1	protein_coding	0	2	2	1	1	0	2	0	0	0	0	0	0	0	0	2	0
Bo3g054680	Bo3g054680	Bo3g054680.1	protein_coding	0	2	1	1	1	0	1	0	0	0	0	0	0	0	0	2	0
Bo3g054750	Bo3g054750	Bo3g054750.1	protein_coding	0	5	2	5	0	3	2	0	0	0	1	0	0	0	0	4	3
Bo3g054760	Bo3g054760	Bo3g054760.1	protein_coding	0	2	1	0	0	0	1	0	0	0	0	0	0	0	0	2	0
Bo3g054810	Bo3g054810	Bo3g054810.1	protein_coding	0	0	2	0	0	0	2	0	0	0	0	0	0	0	0	0	0
Bo3g054950	Bo3g054950	Bo3g054950.1	protein_coding	0	0	3	1	1	0	3	0	0	0	0	0	0	0	0	0	0
Bo3g055750	Bo3g055750	Bo3g055750.1	protein_coding	0	2	1	1	1	0	1	0	0	0	0	0	0	0	0	2	0
Bo3g057150	Bo3g057150	Bo3g057150.1	protein_coding	0	0	1	0	0	0	1	0	0	0	0	0	0	0	0	0	0
Bo3g057160	Bo3g057160	Bo3g057160.1	protein_coding	0	1	1	0	0	0	1	0	0	0	0	0	0	0	0	1	0
Bo3g057340	Bo3g057340	Bo3g057340.1	protein_coding	0	0	1	5	5	0	1	0	0	0	0	0	0	0	0	0	0
Bo3g058650	Bo3g058650	Bo3g058650.1	protein_coding	0	0	1	0	0	0	1	0	0	0	0	0	0	0	0	0	0
Bo3g058780	Bo3g058780	Bo3g058780.1	protein_coding	0	1	1	2	1	0	1	0	0	0	0	0	0	0	0	1	1
Bo3g058880	Bo3g058880	Bo3g058880.1	protein_coding	0	0	1	1	0	0	1	0	0	0	0	0	0	0	0	0	1
Bo3g059030	Bo3g059030	Bo3g059030.1	protein_coding	0	1	2	0	0	0	2	0	0	0	0	0	0	0	0	1	0
Bo3g060450	Bo3g060450	Bo3g060450.1	protein_coding	0	3	1	0	0	0	1	0	0	0	0	0	0	0	0	3	0
Bo3g060500	Bo3g060500	Bo3g060500.1	protein_coding	0	1	2	3	0	2	2	0	0	0	1	0	0	0	0	0	2
Bo3g060890	Bo3g060890	Bo3g060890.1	protein_coding	0	0	2	0	0	0	2	0	0	0	0	0	0	0	0	0	0
Bo3g060980	Bo3g060980	Bo3g060980.1	protein_coding	0	0	1	0	0	0	1	0	0	0	0	0	0	0	0	0	0
Bo3g061320	Bo3g061320	Bo3g061320.1	protein_coding	0	2	2	1	0	0	2	0	0	0	0	0	0	0	0	2	1
Bo3g061740	Bo3g061740	Bo3g061740.1	protein_coding	0	0	1	0	0	0	1	0	0	0	0	0	0	0	0	0	0
Bo3g061750	Bo3g061750	Bo3g061750.1	protein_coding	0	0	1	1	0	1	1	0	0	0	0	0	0	0	0	0	0
Bo3g061890	Bo3g061890	Bo3g061890.1	protein_coding	0	1	1	1	1	0	1	0	0	0	0	0	0	0	0	1	0
Bo3g062170	Bo3g062170	Bo3g062170.1	protein_coding	0	0	1	0	0	0	1	0	0	0	0	0	0	0	0	0	0
Bo3g062190	Bo3g062190	Bo3g062190.1	protein_coding	0	0	1	0	0	0	1	0	0	0	0	0	0	0	0	0	0
Bo3g062280	Bo3g062280	Bo3g062280.1	protein_coding	0	0	1	0	0	0	1	0	0	0	0	0	0	0	0	0	0
Bo3g062390	Bo3g062390	Bo3g062390.1	protein_coding	0	0	3	2	0	0	3	0	0	0	0	0	0	0	0	0	2
Bo3g062580	Bo3g062580	Bo3g062580.1	protein_coding	0	4	5	1	0	0	5	0	0	0	0	0	0	0	0	4	1
Bo3g062590	Bo3g062590	Bo3g062590.1	protein_coding	0	0	1	10	9	1	1	0	0	0	0	0	0	0	0	0	0
Bo3g062640	Bo3g062640	Bo3g062640.1	protein_coding	0	0	1	0	0	0	1	0	0	0	0	0	0	0	0	0	0
Bo3g062710	Bo3g062710	Bo3g062710.1	protein_coding	0	1	1	0	0	0	1	0	0	0	0	0	0	0	0	1	0
Bo3g062790	Bo3g062790	Bo3g062790.1	protein_coding	0	2	2	0	0	0	2	0	0	0	0	0	0	0	0	2	0
Bo3g063980	Bo3g063980	Bo3g063980.1	protein_coding	0	0	1	0	0	0	1	0	0	0	0	0	0	0	0	0	0
Bo3g064270	Bo3g064270	Bo3g064270.1	protein_coding	0	9	1	2	0	2	1	0	0	0	0	0	0	0	0	9	0
Bo3g064330	Bo3g064330	Bo3g064330.1	protein_coding	0	3	4	9	0	9	4	0	0	0	1	0	0	0	0	3	0
Bo3g064670	Bo3g064670	Bo3g064670.1	protein_coding	0	0	1	1	0	1	1	0	0	0	0	0	0	0	0	0	0
Bo3g064900	Bo3g064900	Bo3g064900.1	protein_coding	0	1	1	0	0	0	1	0	0	0	0	0	0	0	0	1	0
Bo3g065560	Bo3g065560	Bo3g065560.1	protein_coding	0	0	1	2	0	0	1	0	0	0	0	0	0	0	0	0	2
Bo3g065640	Bo3g065640	Bo3g065640.1	protein_coding	0	0	1	0	0	0	1	0	0	0	0	0	0	0	0	0	0
Bo3g065870	Bo3g065870	Bo3g065870.1	protein_coding	0	1	1	0	0	0	1	0	0	0	0	0	0	0	0	1	0
Bo3g066150	Bo3g066150	Bo3g066150.1	protein_coding	0	1	1	0	0	0	1	0	0	0	0	0	0	0	0	1	0
Bo3g066250	Bo3g066250	Bo3g066250.1	protein_coding	0	0	1	0	0	0	1	0	0	0	0	0	0	0	0	0	0
Bo3g066340	Bo3g066340	Bo3g066340.1	protein_coding	0	1	1	4	4	0	1	0	0	0	0	0	0	0	0	1	0
Bo3g066350	Bo3g066350	Bo3g066350.1	protein_coding	0	2	2	2	0	0	2	0	0	0	0	0	0	0	0	2	2
Bo3g066360	Bo3g066360	Bo3g066360.1	protein_coding	0	0	1	3	3	0	1	0	0	0	0	0	0	0	0	0	0
Bo3g066370	Bo3g066370	Bo3g066370.1	protein_coding	0	2	1	1	0	0	1	0	0	0	0	0	0	0	0	2	1
Bo3g066570	Bo3g066570	Bo3g066570.1	protein_coding	0	3	2	4	3	2	2	0	0	0	1	0	0	0	0	2	0
Bo3g066580	Bo3g066580	Bo3g066580.1	protein_coding	0	2	2	6	6	0	2	0	0	0	0	0	0	0	0	2	0
Bo3g066760	Bo3g066760	Bo3g066760.1	protein_coding	0	0	1	0	0	0	1	0	0	0	0	0	0	0	0	0	0
Bo3g066880	Bo3g066880	Bo3g066880.1	protein_coding	0	0	1	0	0	0	1	0	0	0	0	0	0	0	0	0	0
Bo3g066920	Bo3g066920	Bo3g066920.1	protein_coding	0	1	2	2	2	0	2	0	0	0	0	0	0	0	0	1	0
Bo3g068150	Bo3g068150	Bo3g068150.1	protein_coding	0	0	1	0	0	0	1	0	0	0	0	0	0	0	0	0	0
Bo3g068230	Bo3g068230	Bo3g068230.1	protein_coding	0	4	4	0	0	0	4	0	0	0	0	0	0	0	0	4	0
Bo3g068670	Bo3g068670	Bo3g068670.1	protein_coding	0	1	1	1	1	0	1	0	0	0	0	0	0	0	0	1	0
Bo3g068740	Bo3g068740	Bo3g068740.1	protein_coding	0	0	1	0	0	0	1	0	0	0	0	0	0	0	0	0	0
Bo3g068870	Bo3g068870	Bo3g068870.1	protein_coding	0	1	1	4	0	4	1	0	0	0	0	0	0	0	0	1	0
Bo3g069050	Bo3g069050	Bo3g069050.1	protein_coding	0	1	2	0	0	0	2	0	0	0	0	0	0	0	0	1	0
Bo3g070130	Bo3g070130	Bo3g070130.1	protein_coding	0	0	2	0	0	0	2	0	0	0	0	0	0	0	0	0	0
Bo3g070230	Bo3g070230	Bo3g070230.1	protein_coding	0	0	1	0	0	0	1	0	0	0	0	0	0	0	0	0	0
Bo3g071340	Bo3g071340	Bo3g071340.1	protein_coding	0	0	1	2	0	0	1	0	0	0	0	0	0	0	0	0	2
Bo3g071390	Bo3g071390	Bo3g071390.1	protein_coding	0	0	1	0	0	0	1	0	0	0	0	0	0	0	0	0	0
Bo3g071490	Bo3g071490	Bo3g071490.1	protein_coding	0	0	1	0	0	0	1	0	0	0	0	0	0	0	0	0	0
Bo3g071540	Bo3g071540	Bo3g071540.1	protein_coding	0	2	2	5	4	1	2	0	0	0	0	0	0	0	0	2	0
Bo3g071550	Bo3g071550	Bo3g071550.1	protein_coding	0	2	1	6	5	1	1	0	0	0	1	0	0	0	0	2	0
Bo3g071600	Bo3g071600	Bo3g071600.1	protein_coding	0	1	2	0	0	1	2	0	0	0	1	0	0	0	0	0	0
Bo3g071690	Bo3g071690	Bo3g071690.1	protein_coding	0	0	1	0	0	0	1	0	0	0	0	0	0	0	0	0	0
Bo3g071750	Bo3g071750	Bo3g071750.1	protein_coding	0	0	1	2	0	0	1	0	0	0	0	0	0	0	0	0	2
Bo3g071810	Bo3g071810	Bo3g071810.1	protein_coding	0	0	2	2	0	0	2	0	0	0	0	0	0	0	0	0	2
Bo3g071970	Bo3g071970	Bo3g071970.1	protein_coding	0	0	1	0	0	0	1	0	0	0	0	0	0	0	0	0	0
Bo3g072010	Bo3g072010	Bo3g072010.1	protein_coding	0	0	1	0	0	0	1	0	0	0	0	0	0	0	0	0	0
Bo3g073260	Bo3g073260	Bo3g073260.1	protein_coding	0	1	2	0	0	0	2	0	0	0	0	0	0	0	0	1	0
Bo3g074620	Bo3g074620	Bo3g074620.1	protein_coding	0	0	2	5	5	0	2	0	0	0	0	0	0	0	0	0	0
Bo3g074680	Bo3g074680	Bo3g074680.1	protein_coding	0	0	1	0	0	0	1	0	0	0	0	0	0	0	0	0	0
Bo3g074840	Bo3g074840	Bo3g074840.1	protein_coding	0	0	1	0	0	0	1	0	0	0	0	0	0	0	0	0	0
Bo3g077370	Bo3g077370	Bo3g077370.1	protein_coding	0	0	1	0	0	0	1	0	0	0	0	0	0	0	0	0	0
Bo3g077420	Bo3g077420	Bo3g077420.1	protein_coding	0	1	1	3	3	0	1	0	0	0	0	0	0	0	0	1	0
Bo3g078540	Bo3g078540	Bo3g078540.1	protein_coding	0	2	1	0	0	0	1	0	0	0	0	0	0	0	0	2	0
Bo3g078710	Bo3g078710	Bo3g078710.1	protein_coding	0	0	1	0	0	0	1	0	0	0	0	0	0	0	0	0	0
Bo3g080160	Bo3g080160	Bo3g080160.1	protein_coding	1	1	4	1	0	1	4	0	0	0	0	0	1	0	0	1	0
Bo3g081340	Bo3g081340	Bo3g081340.1	protein_coding	0	1	1	0	0	0	1	0	0	0	0	0	0	0	0	1	0
Bo3g081470	Bo3g081470	Bo3g081470.1	protein_coding	0	0	1	0	0	0	1	0	0	0	0	0	0	0	0	0	0
Bo3g081650	Bo3g081650	Bo3g081650.1	protein_coding	0	0	1	0	0	0	1	0	0	0	0	0	0	0	0	0	0
Bo3g083300	Bo3g083300	Bo3g083300.1	protein_coding	0	0	1	0	0	0	1	0	0	0	0	0	0	0	0	0	0
Bo3g083460	Bo3g083460	Bo3g083460.1	protein_coding	0	2	1	2	0	0	1	0	0	0	0	0	0	0	0	2	2
Bo3g083520	Bo3g083520	Bo3g083520.1	protein_coding	0	0	1	0	0	0	1	0	0	0	0	0	0	0	0	0	0
Bo3g083740	Bo3g083740	Bo3g083740.1	protein_coding	0	2	3	3	0	1	3	0	0	0	0	0	0	0	0	2	2
Bo3g083910	Bo3g083910	Bo3g083910.1	protein_coding	0	1	1	0	0	0	1	0	0	0	0	0	0	0	0	1	0
Bo3g083930	Bo3g083930	Bo3g083930.1	protein_coding	0	0	2	0	0	0	2	0	0	0	0	0	0	0	0	0	0
Bo3g084000	Bo3g084000	Bo3g084000.1	protein_coding	0	0	1	1	0	1	1	0	0	0	0	0	0	0	0	0	0
Bo3g084090	Bo3g084090	Bo3g084090.1	protein_coding	0	0	1	2	0	0	1	0	0	0	0	0	0	0	0	0	2
Bo3g084140	Bo3g084140	Bo3g084140.1	protein_coding	0	0	1	0	0	0	1	0	0	0	0	0	0	0	0	0	0
Bo3g084190	Bo3g084190	Bo3g084190.1	protein_coding	0	0	2	0	0	0	2	0	0	0	0	0	0	0	0	0	0
Bo3g085610	Bo3g085610	Bo3g085610.1	protein_coding	0	0	1	0	0	0	1	0	0	0	0	0	0	0	0	0	0
Bo3g086810	Bo3g086810	Bo3g086810.1	protein_coding	0	1	1	3	2	1	1	0	0	0	0	0	0	0	0	1	0
Bo3g086940	Bo3g086940	Bo3g086940.1	protein_coding	0	1	1	0	0	0	1	0	0	0	0	0	0	0	0	1	0
Bo3g087000	Bo3g087000	Bo3g087000.1	protein_coding	0	1	1	0	0	0	1	0	0	0	0	0	0	0	0	1	0
Bo3g087040	Bo3g087040	Bo3g087040.1	protein_coding	0	1	2	0	0	0	2	0	0	0	0	0	0	0	0	1	0
Bo3g087060	Bo3g087060	Bo3g087060.1	protein_coding	0	0	1	2	0	0	1	0	0	0	0	0	0	0	0	0	2
Bo3g087220	Bo3g087220	Bo3g087220.1	protein_coding	0	0	2	1	0	1	2	0	0	0	0	0	0	0	0	0	0
Bo3g088300	Bo3g088300	Bo3g088300.1	protein_coding	0	0	1	4	4	0	1	0	0	0	0	0	0	0	0	0	0
Bo3g088510	Bo3g088510	Bo3g088510.1	protein_coding	0	1	2	3	3	0	2	0	0	0	0	0	0	0	0	1	0
Bo3g088520	Bo3g088520	Bo3g088520.1	protein_coding	0	0	3	4	1	0	3	0	0	0	0	0	0	0	0	0	3
Bo3g088540	Bo3g088540	Bo3g088540.1	protein_coding	0	0	1	6	6	0	1	0	0	0	0	0	0	0	0	0	0
Bo3g088690	Bo3g088690	Bo3g088690.1	protein_coding	0	0	1	0	0	0	1	0	0	0	0	0	0	0	0	0	0
Bo3g090170	Bo3g090170	Bo3g090170.1	protein_coding	0	0	1	0	0	0	1	0	0	0	0	0	0	0	0	0	0
Bo3g091250	Bo3g091250	Bo3g091250.1	protein_coding	0	0	1	0	0	0	1	0	0	0	0	0	0	0	0	0	0
Bo3g091270	Bo3g091270	Bo3g091270.1	protein_coding	0	8	11	1	0	1	11	0	0	0	0	0	0	0	0	8	0
Bo3g091310	Bo3g091310	Bo3g091310.1	protein_coding	0	0	2	0	0	0	2	0	0	0	0	0	0	0	0	0	0
Bo3g091550	Bo3g091550	Bo3g091550.1	protein_coding	0	1	3	1	0	1	3	0	0	0	0	0	0	0	0	1	0
Bo3g092140	Bo3g092140	Bo3g092140.1	protein_coding	0	2	1	5	5	0	1	0	0	0	0	0	0	0	0	2	0
Bo3g093650	Bo3g093650	Bo3g093650.1	protein_coding	0	0	1	1	0	1	1	0	0	0	0	0	0	0	0	0	0
Bo3g094030	Bo3g094030	Bo3g094030.1	protein_coding	1	0	1	0	0	0	1	0	0	0	0	0	1	0	0	0	0
Bo3g094100	Bo3g094100	Bo3g094100.1	protein_coding	0	1	1	0	0	0	1	0	0	0	0	0	0	0	0	1	0
Bo3g096380	Bo3g096380	Bo3g096380.1	protein_coding	0	0	1	0	0	0	1	0	0	0	0	0	0	0	0	0	0
Bo3g096460	Bo3g096460	Bo3g096460.1	protein_coding	0	0	1	8	8	0	1	0	0	0	0	0	0	0	0	0	0
Bo3g097600	Bo3g097600	Bo3g097600.1	protein_coding	0	0	1	0	0	0	1	0	0	0	0	0	0	0	0	0	0
Bo3g097740	Bo3g097740	Bo3g097740.1	protein_coding	0	4	1	2	2	0	1	0	0	0	0	0	0	0	0	4	0
Bo3g097900	Bo3g097900	Bo3g097900.1	protein_coding	0	0	2	0	0	0	2	0	0	0	0	0	0	0	0	0	0
Bo3g097990	Bo3g097990	Bo3g097990.1	protein_coding	0	0	1	0	0	0	1	0	0	0	0	0	0	0	0	0	0
Bo3g099120	Bo3g099120	Bo3g099120.1	protein_coding	0	1	2	3	3	0	2	0	0	0	0	0	0	0	0	1	0
Bo3g099150	Bo3g099150	Bo3g099150.1	protein_coding	0	0	1	0	0	0	1	0	0	0	0	0	0	0	0	0	0
Bo3g099340	Bo3g099340	Bo3g099340.1	protein_coding	0	0	5	0	0	0	5	0	0	0	0	0	0	0	0	0	0
Bo3g100620	Bo3g100620	Bo3g100620.1	protein_coding	0	0	1	0	0	0	1	0	0	0	0	0	0	0	0	0	0
Bo3g101030	Bo3g101030	Bo3g101030.1	protein_coding	0	1	1	0	0	0	1	0	0	0	0	0	0	0	0	1	0
Bo3g101200	Bo3g101200	Bo3g101200.1	protein_coding	0	4	3	2	1	0	3	0	0	0	0	0	0	0	0	4	1
Bo3g101210	Bo3g101210	Bo3g101210.1	protein_coding	0	0	1	7	0	0	1	0	0	0	0	0	0	0	0	0	7
Bo3g102800	Bo3g102800	Bo3g102800.1	protein_coding	0	0	1	6	0	0	1	0	0	0	0	0	0	0	0	0	6
Bo3g103210	Bo3g103210	Bo3g103210.1	protein_coding	0	0	4	1	1	0	4	0	0	0	0	0	0	0	0	0	0
Bo3g103340	Bo3g103340	Bo3g103340.1	protein_coding	0	0	1	2	2	0	1	0	0	0	0	0	0	0	0	0	0
Bo3g103500	Bo3g103500	Bo3g103500.1	protein_coding	0	0	1	0	0	0	1	0	0	0	0	0	0	0	0	0	0
Bo3g104690	Bo3g104690	Bo3g104690.1	protein_coding	0	0	1	0	0	0	1	0	0	0	0	0	0	0	0	0	0
Bo3g105830	Bo3g105830	Bo3g105830.1	protein_coding	0	0	1	3	0	1	1	0	0	0	0	0	0	0	0	0	2
Bo3g106980	Bo3g106980	Bo3g106980.1	protein_coding	0	1	1	0	0	0	1	0	0	0	0	0	0	0	0	1	0
Bo3g107170	Bo3g107170	Bo3g107170.1	protein_coding	0	1	3	2	2	0	3	0	0	0	0	0	0	0	0	1	0
Bo3g107280	Bo3g107280	Bo3g107280.1	protein_coding	0	1	1	2	0	0	1	0	0	0	0	0	0	0	0	1	2
Bo3g107400	Bo3g107400	Bo3g107400.1	protein_coding	0	1	1	2	2	0	1	0	0	0	0	0	0	0	0	1	0
Bo3g107580	Bo3g107580	Bo3g107580.1	protein_coding	1	0	6	0	0	0	6	0	0	0	0	0	1	0	0	0	0
Bo3g107640	Bo3g107640	Bo3g107640.1	protein_coding	0	0	3	0	0	0	3	0	0	0	0	0	0	0	0	0	0
Bo3g109630	Bo3g109630	Bo3g109630.1	protein_coding	0	1	1	0	0	0	1	0	0	0	0	0	0	0	0	1	0
Bo3g110910	Bo3g110910	Bo3g110910.1	protein_coding	0	3	1	0	0	0	1	0	0	0	0	0	0	0	0	3	0
Bo3g111090	Bo3g111090	Bo3g111090.1	protein_coding	0	0	1	0	0	0	1	0	0	0	0	0	0	0	0	0	0
Bo3g116100	Bo3g116100	Bo3g116100.1	protein_coding	0	0	1	0	0	0	1	0	0	0	0	0	0	0	0	0	0
Bo3g116190	Bo3g116190	Bo3g116190.1	protein_coding	0	2	1	0	0	0	1	0	0	0	0	0	0	0	0	2	0
Bo3g118350	Bo3g118350	Bo3g118350.1	protein_coding	0	0	1	1	0	0	1	0	0	0	0	0	0	0	0	0	1
Bo3g123470	Bo3g123470	Bo3g123470.1	protein_coding	0	1	4	0	0	0	4	0	0	0	0	0	0	0	0	1	0
Bo3g123830	Bo3g123830	Bo3g123830.1	protein_coding	0	1	1	0	0	0	1	0	0	0	0	0	0	0	0	1	0
Bo3g126160	Bo3g126160	Bo3g126160.1	protein_coding	0	0	1	0	0	0	1	0	0	0	0	0	0	0	0	0	0
Bo3g130460	Bo3g130460	Bo3g130460.1	protein_coding	0	0	2	0	0	0	2	0	0	0	0	0	0	0	0	0	0
Bo3g132920	Bo3g132920	Bo3g132920.1	protein_coding	1	1	1	1	0	2	1	0	1	0	1	0	0	0	0	1	0
Bo3g134310	Bo3g134310	Bo3g134310.1	protein_coding	0	1	1	0	0	0	1	0	0	0	0	0	0	0	0	1	0
Bo3g136990	Bo3g136990	Bo3g136990.1	protein_coding	0	0	1	0	0	0	1	0	0	0	0	0	0	0	0	0	0
Bo3g137030	Bo3g137030	Bo3g137030.1	protein_coding	0	0	1	0	0	0	1	0	0	0	0	0	0	0	0	0	0
Bo3g137070	Bo3g137070	Bo3g137070.1	protein_coding	0	0	1	0	0	0	1	0	0	0	0	0	0	0	0	0	0
Bo3g137200	Bo3g137200	Bo3g137200.1	protein_coding	0	0	1	7	6	0	1	0	0	0	0	0	0	0	0	0	1
Bo3g138420	Bo3g138420	Bo3g138420.1	protein_coding	0	0	1	0	0	0	1	0	0	0	0	0	0	0	0	0	0
Bo3g138470	Bo3g138470	Bo3g138470.1	protein_coding	0	0	1	3	3	0	1	0	0	0	0	0	0	0	0	0	0
Bo3g138480	Bo3g138480	Bo3g138480.1	protein_coding	0	0	1	4	3	0	1	0	0	0	0	0	0	0	0	0	1
Bo3g140160	Bo3g140160	Bo3g140160.1	protein_coding	0	2	2	1	1	0	2	0	0	0	0	0	0	0	0	2	0
Bo3g141450	Bo3g141450	Bo3g141450.1	protein_coding	0	3	1	0	0	0	1	0	0	0	0	0	0	0	0	3	0
Bo3g141470	Bo3g141470	Bo3g141470.1	protein_coding	0	1	1	2	0	0	1	0	0	0	0	0	0	0	0	1	2
Bo3g141570	Bo3g141570	Bo3g141570.1	protein_coding	0	2	2	0	0	0	2	0	0	0	0	0	0	0	0	2	0
Bo3g141750	Bo3g141750	Bo3g141750.1	protein_coding	0	1	1	0	0	0	1	0	0	0	0	0	0	0	0	1	0
Bo3g142900	Bo3g142900	Bo3g142900.1	protein_coding	0	6	2	0	0	0	2	0	0	0	0	0	0	0	0	6	0
Bo3g143010	Bo3g143010	Bo3g143010.1	protein_coding	0	1	3	1	0	0	3	0	0	0	0	0	0	0	0	1	1
Bo3g143020	Bo3g143020	Bo3g143020.1	protein_coding	0	0	1	4	0	0	1	0	0	0	0	0	0	0	0	0	4
Bo3g143130	Bo3g143130	Bo3g143130.1	protein_coding	0	0	1	0	0	0	1	0	0	0	0	0	0	0	0	0	0
Bo3g143290	Bo3g143290	Bo3g143290.1	protein_coding	0	0	1	0	0	0	1	0	0	0	0	0	0	0	0	0	0
Bo3g143330	Bo3g143330	Bo3g143330.1	protein_coding	0	0	3	4	1	2	3	0	0	0	0	0	0	0	0	0	1
Bo3g143570	Bo3g143570	Bo3g143570.1	protein_coding	0	0	1	0	0	0	1	0	0	0	0	0	0	0	0	0	0
Bo3g143600	Bo3g143600	Bo3g143600.1	protein_coding	0	2	1	0	0	0	1	0	0	0	0	0	0	0	0	2	0
Bo3g143840	Bo3g143840	Bo3g143840.1	protein_coding	0	3	1	0	0	0	1	0	0	0	0	0	0	0	0	3	0
Bo3g144100	Bo3g144100	Bo3g144100.1	protein_coding	0	5	2	2	2	0	2	0	0	0	0	0	0	0	0	5	0
Bo3g147540	Bo3g147540	Bo3g147540.1	protein_coding	0	1	3	0	0	0	3	0	0	0	0	0	0	0	0	1	0
Bo3g149030	Bo3g149030	Bo3g149030.1	protein_coding	0	1	2	1	1	0	2	0	0	0	0	0	0	0	0	1	0
Bo3g149150	Bo3g149150	Bo3g149150.1	protein_coding	0	3	4	0	0	0	4	0	0	0	0	0	0	0	0	3	0
Bo3g149220	Bo3g149220	Bo3g149220.1	protein_coding	0	1	2	0	0	0	2	0	0	0	0	0	0	0	0	1	0
Bo3g149300	Bo3g149300	Bo3g149300.1	protein_coding	0	1	1	0	0	0	1	0	0	0	0	0	0	0	0	1	0
Bo3g149320	Bo3g149320	Bo3g149320.1	protein_coding	0	3	2	5	2	0	2	0	0	0	0	0	0	0	0	3	3
Bo3g149380	Bo3g149380	Bo3g149380.1	protein_coding	0	0	1	7	0	5	1	0	0	0	0	0	0	0	0	0	2
Bo3g149430	Bo3g149430	Bo3g149430.1	protein_coding	1	3	2	0	0	0	2	0	0	0	0	0	1	0	0	3	0
Bo3g149520	Bo3g149520	Bo3g149520.1	protein_coding	0	0	1	2	0	2	1	0	0	0	0	0	0	0	0	0	0
Bo3g149560	Bo3g149560	Bo3g149560.1	protein_coding	0	2	1	0	0	0	1	0	0	0	0	0	0	0	0	2	0
Bo3g149650	Bo3g149650	Bo3g149650.1	protein_coding	0	0	1	0	0	0	1	0	0	0	0	0	0	0	0	0	0
Bo3g152830	Bo3g152830	Bo3g152830.1	protein_coding	0	1	2	0	0	0	2	0	0	0	0	0	0	0	0	1	0
Bo3g152890	Bo3g152890	Bo3g152890.1	protein_coding	0	0	1	0	0	0	1	0	0	0	0	0	0	0	0	0	0
Bo3g153000	Bo3g153000	Bo3g153000.1	protein_coding	0	3	1	2	2	0	1	0	0	0	0	0	0	0	0	3	0
Bo3g153200	Bo3g153200	Bo3g153200.1	protein_coding	0	1	3	2	0	2	3	0	0	0	0	0	0	0	0	1	0
Bo3g153400	Bo3g153400	Bo3g153400.1	protein_coding	0	2	1	0	0	0	1	0	0	0	0	0	0	0	0	2	0
Bo3g153690	Bo3g153690	Bo3g153690.1	protein_coding	0	3	1	3	1	0	1	0	0	0	0	0	0	0	0	3	2
Bo3g153760	Bo3g153760	Bo3g153760.1	protein_coding	0	1	1	0	0	0	1	0	0	0	0	0	0	0	0	1	0
Bo3g154030	Bo3g154030	Bo3g154030.1	protein_coding	0	0	1	0	0	0	1	0	0	0	0	0	0	0	0	0	0
Bo3g154150	Bo3g154150	Bo3g154150.1	protein_coding	0	0	2	0	0	0	2	0	0	0	0	0	0	0	0	0	0
Bo3g155440	Bo3g155440	Bo3g155440.1	protein_coding	0	2	1	0	0	0	1	0	0	0	0	0	0	0	0	2	0
Bo3g155550	Bo3g155550	Bo3g155550.1	protein_coding	0	0	1	4	0	0	1	0	0	0	0	0	0	0	0	0	4
Bo3g155680	Bo3g155680	Bo3g155680.1	protein_coding	0	1	1	0	0	0	1	0	0	0	0	0	0	0	0	1	0
Bo3g155700	Bo3g155700	Bo3g155700.1	protein_coding	0	0	4	0	0	0	4	0	0	0	0	0	0	0	0	0	0
Bo3g156820	Bo3g156820	Bo3g156820.1	protein_coding	0	2	1	1	1	0	1	0	0	0	0	0	0	0	0	2	0
Bo3g158520	Bo3g158520	Bo3g158520.1	protein_coding	0	0	1	0	0	0	1	0	0	0	0	0	0	0	0	0	0
Bo3g162130	Bo3g162130	Bo3g162130.1	protein_coding	0	2	1	2	2	0	1	0	0	0	0	0	0	0	0	2	0
Bo3g162400	Bo3g162400	Bo3g162400.1	protein_coding	0	0	1	0	0	0	1	0	0	0	0	0	0	0	0	0	0
Bo3g162500	Bo3g162500	Bo3g162500.1	protein_coding	0	0	1	0	0	0	1	0	0	0	0	0	0	0	0	0	0
Bo3g168740	Bo3g168740	Bo3g168740.1	protein_coding	0	0	3	0	0	0	3	0	0	0	0	0	0	0	0	0	0
Bo3g170640	Bo3g170640	Bo3g170640.1	protein_coding	0	0	1	0	0	0	1	0	0	0	0	0	0	0	0	0	0
Bo3g170890	Bo3g170890	Bo3g170890.1	protein_coding	0	0	1	0	0	0	1	0	0	0	0	0	0	0	0	0	0
Bo3g171130	Bo3g171130	Bo3g171130.1	protein_coding	0	1	2	3	0	0	2	0	0	0	0	0	0	0	0	1	3
Bo3g171140	Bo3g171140	Bo3g171140.1	protein_coding	0	1	2	3	3	0	2	0	0	0	0	0	0	0	0	1	0
Bo3g172220	Bo3g172220	Bo3g172220.1	protein_coding	0	0	2	0	0	0	2	0	0	0	0	0	0	0	0	0	0
Bo3g172320	Bo3g172320	Bo3g172320.1	protein_coding	0	1	1	1	0	1	1	0	0	0	0	0	0	0	0	1	0
Bo3g172370	Bo3g172370	Bo3g172370.1	protein_coding	0	0	1	2	0	2	1	0	0	0	0	0	0	0	0	0	0
Bo3g173500	Bo3g173500	Bo3g173500.1	protein_coding	0	1	2	2	0	0	2	0	0	0	0	0	0	0	0	1	2
Bo3g173510	Bo3g173510	Bo3g173510.1	protein_coding	0	1	1	3	3	0	1	0	0	0	0	0	0	0	0	1	0
Bo3g173680	Bo3g173680	Bo3g173680.1	protein_coding	0	0	1	0	0	0	1	0	0	0	0	0	0	0	0	0	0
Bo3g173950	Bo3g173950	Bo3g173950.1	protein_coding	0	0	1	0	0	0	1	0	0	0	0	0	0	0	0	0	0
Bo3g175060	Bo3g175060	Bo3g175060.1	protein_coding	0	2	4	1	0	1	4	0	0	0	0	0	0	0	0	2	0
Bo3g175340	Bo3g175340	Bo3g175340.1	protein_coding	0	1	2	4	0	1	2	0	0	0	0	0	0	0	0	1	3
Bo3g175710	Bo3g175710	Bo3g175710.1	protein_coding	0	1	5	0	0	0	5	0	0	0	0	0	0	0	0	1	0
Bo3g175750	Bo3g175750	Bo3g175750.1	protein_coding	0	0	1	2	0	2	1	0	0	0	0	0	0	0	0	0	0
Bo3g175840	Bo3g175840	Bo3g175840.1	protein_coding	0	0	1	2	2	0	1	0	0	0	0	0	0	0	0	0	0
Bo3g175860	Bo3g175860	Bo3g175860.1	protein_coding	0	0	1	0	0	0	1	0	0	0	0	0	0	0	0	0	0
Bo3g177080	Bo3g177080	Bo3g177080.1	protein_coding	0	3	1	1	1	0	1	0	0	0	0	0	0	0	0	3	0
Bo3g178260	Bo3g178260	Bo3g178260.1	protein_coding	0	2	1	0	0	1	1	0	0	0	2	0	0	0	0	1	0
Bo3g178380	Bo3g178380	Bo3g178380.1	protein_coding	0	0	1	0	0	0	1	0	0	0	0	0	0	0	0	0	0
Bo3g178400	Bo3g178400	Bo3g178400.1	protein_coding	0	1	1	0	0	0	1	0	0	0	0	0	0	0	0	1	0
Bo3g179730	Bo3g179730	Bo3g179730.1	protein_coding	0	2	3	0	0	0	3	0	0	0	0	0	0	0	0	2	0
Bo3g181120	Bo3g181120	Bo3g181120.1	protein_coding	0	1	3	0	0	0	3	0	0	0	0	0	0	0	0	1	0
Bo3g181240	Bo3g181240	Bo3g181240.1	protein_coding	0	2	1	0	0	1	1	0	0	0	1	0	0	0	0	1	0
Bo3g181400	Bo3g181400	Bo3g181400.1	protein_coding	0	3	1	0	0	0	1	0	0	0	0	0	0	0	0	3	0
Bo3g181430	Bo3g181430	Bo3g181430.1	protein_coding	0	0	1	0	0	0	1	0	0	0	0	0	0	0	0	0	0
Bo3g182510	Bo3g182510	Bo3g182510.1	protein_coding	0	1	1	0	0	0	1	0	0	0	0	0	0	0	0	1	0
Bo3g182520	Bo3g182520	Bo3g182520.1	protein_coding	0	0	1	5	5	0	1	0	0	0	0	0	0	0	0	0	0
Bo3g182630	Bo3g182630	Bo3g182630.1	protein_coding	0	0	2	3	2	0	2	0	0	0	0	0	0	0	0	0	1
Bo3g182670	Bo3g182670	Bo3g182670.1	protein_coding	0	1	1	2	0	2	1	0	0	0	0	0	0	0	0	1	0
Bo3g183920	Bo3g183920	Bo3g183920.1	protein_coding	0	2	3	0	0	0	3	0	0	0	0	0	0	0	0	2	0
Bo3g183940	Bo3g183940	Bo3g183940.1	protein_coding	0	0	1	1	0	1	1	0	0	0	0	0	0	0	0	0	0
Bo3g184230	Bo3g184230	Bo3g184230.1	protein_coding	0	0	2	1	0	0	2	0	0	0	0	0	0	0	0	0	1
Bo3g184340	Bo3g184340	Bo3g184340.1	protein_coding	1	3	6	0	0	0	6	0	0	0	0	0	1	0	0	3	0
Bo3g184840	Bo3g184840	Bo3g184840.1	protein_coding	0	1	1	2	1	0	1	0	0	0	0	0	0	0	0	1	1
Bo3g184850	Bo3g184850	Bo3g184850.1	protein_coding	0	0	1	4	2	0	1	0	0	0	0	0	0	0	0	0	2
Bo3g185020	Bo3g185020	Bo3g185020.1	protein_coding	0	0	1	1	0	0	1	0	0	0	0	0	0	0	0	0	1
Bo3g185320	Bo3g185320	Bo3g185320.1	protein_coding	0	5	1	2	0	2	1	0	0	0	0	0	0	0	0	5	0
Bo3g185650	Bo3g185650	Bo3g185650.1	protein_coding	0	0	4	0	0	0	4	0	0	0	0	0	0	0	0	0	0
Bo3g185720	Bo3g185720	Bo3g185720.1	protein_coding	0	6	1	0	0	0	1	0	0	0	0	0	0	0	0	6	0
Bo3g185860	Bo3g185860	Bo3g185860.1	protein_coding	0	0	1	0	0	0	1	0	0	0	0	0	0	0	0	0	0
Bo4g001020	Bo4g001020	Bo4g001020.1	protein_coding	0	0	2	0	0	0	2	0	0	0	0	0	0	0	0	0	0
Bo4g001090	Bo4g001090	Bo4g001090.1	protein_coding	0	1	2	3	0	3	2	0	0	0	0	0	0	0	0	1	0
Bo4g001130	Bo4g001130	Bo4g001130.1	protein_coding	0	1	2	2	2	0	2	0	0	0	0	0	0	0	0	1	0
Bo4g001140	Bo4g001140	Bo4g001140.1	protein_coding	0	0	1	3	0	0	1	0	0	0	0	0	0	0	0	0	3
Bo4g002320	Bo4g002320	Bo4g002320.1	protein_coding	0	0	1	0	0	0	1	0	0	0	0	0	0	0	0	0	0
Bo4g002370	Bo4g002370	Bo4g002370.1	protein_coding	0	0	1	1	0	0	1	0	0	0	0	0	0	0	0	0	1
Bo4g004650	Bo4g004650	Bo4g004650.1	protein_coding	0	0	1	3	0	0	1	0	0	0	0	0	0	0	0	0	3
Bo4g004660	Bo4g004660	Bo4g004660.1	protein_coding	0	2	1	1	0	0	1	0	0	0	0	0	0	0	0	2	1
Bo4g005740	Bo4g005740	Bo4g005740.1	protein_coding	0	3	1	0	0	0	1	0	0	0	0	0	0	0	0	3	0
Bo4g005810	Bo4g005810	Bo4g005810.1	protein_coding	0	0	1	0	0	0	1	0	0	0	0	0	0	0	0	0	0
Bo4g006970	Bo4g006970	Bo4g006970.1	protein_coding	0	9	1	6	6	0	1	0	0	0	0	0	0	0	0	9	0
Bo4g006980	Bo4g006980	Bo4g006980.1	protein_coding	0	0	2	0	0	0	2	0	0	0	0	0	0	0	0	0	0
Bo4g007000	Bo4g007000	Bo4g007000.1	protein_coding	0	0	1	0	0	0	1	0	0	0	0	0	0	0	0	0	0
Bo4g009230	Bo4g009230	Bo4g009230.1	protein_coding	0	0	1	1	1	0	1	0	0	0	0	0	0	0	0	0	0
Bo4g012700	Bo4g012700	Bo4g012700.1	protein_coding	0	0	1	0	0	0	1	0	0	0	0	0	0	0	0	0	0
Bo4g012880	Bo4g012880	Bo4g012880.1	protein_coding	0	1	2	0	0	0	2	0	0	0	0	0	0	0	0	1	0
Bo4g013020	Bo4g013020	Bo4g013020.1	protein_coding	0	0	1	0	0	0	1	0	0	0	0	0	0	0	0	0	0
Bo4g013180	Bo4g013180	Bo4g013180.1	protein_coding	0	1	2	0	0	0	2	0	0	0	0	0	0	0	0	1	0
Bo4g013200	Bo4g013200	Bo4g013200.1	protein_coding	0	1	1	3	3	0	1	0	0	0	0	0	0	0	0	1	0
Bo4g014510	Bo4g014510	Bo4g014510.1	protein_coding	0	6	2	0	0	0	2	0	0	0	1	0	0	0	0	6	0
Bo4g014680	Bo4g014680	Bo4g014680.1	protein_coding	0	1	1	0	0	0	1	0	0	0	0	0	0	0	0	1	0
Bo4g017240	Bo4g017240	Bo4g017240.1	protein_coding	0	0	2	2	2	0	2	0	0	0	0	0	0	0	0	0	0
Bo4g018520	Bo4g018520	Bo4g018520.1	protein_coding	0	3	1	1	1	0	1	0	0	0	0	0	0	0	0	3	0
Bo4g019810	Bo4g019810	Bo4g019810.1	protein_coding	0	0	2	4	4	0	2	0	0	0	0	0	0	0	0	0	0
Bo4g019830	Bo4g019830	Bo4g019830.1	protein_coding	0	2	2	2	2	0	2	0	0	0	0	0	0	0	0	2	0
Bo4g020950	Bo4g020950	Bo4g020950.1	protein_coding	0	1	1	0	0	0	1	0	0	0	0	0	0	0	0	1	0
Bo4g021050	Bo4g021050	Bo4g021050.1	protein_coding	0	3	2	0	0	0	2	0	0	0	0	0	0	0	0	3	0
Bo4g021260	Bo4g021260	Bo4g021260.1	protein_coding	0	5	2	0	0	0	2	0	0	0	0	0	0	0	0	5	0
Bo4g021300	Bo4g021300	Bo4g021300.1	protein_coding	0	0	1	0	0	0	1	0	0	0	0	0	0	0	0	0	0
Bo4g021340	Bo4g021340	Bo4g021340.1	protein_coding	0	0	1	0	0	0	1	0	0	0	0	0	0	0	0	0	0
Bo4g023810	Bo4g023810	Bo4g023810.1	protein_coding	0	2	1	0	0	0	1	0	0	0	0	0	0	0	0	2	0
Bo4g023820	Bo4g023820	Bo4g023820.1	protein_coding	0	1	1	2	2	0	1	0	0	0	1	0	0	0	0	1	0
Bo4g023840	Bo4g023840	Bo4g023840.1	protein_coding	0	1	1	3	2	0	1	0	0	0	0	0	0	0	0	1	1
Bo4g023910	Bo4g023910	Bo4g023910.1	protein_coding	0	4	3	0	0	0	3	0	0	0	0	0	0	0	0	4	0
Bo4g023990	Bo4g023990	Bo4g023990.1	protein_coding	0	3	2	0	0	0	2	0	0	0	0	0	0	0	0	3	0
Bo4g024130	Bo4g024130	Bo4g024130.1	protein_coding	0	5	1	0	0	0	1	0	0	0	0	0	0	0	0	5	0
Bo4g024160	Bo4g024160	Bo4g024160.1	protein_coding	0	2	1	0	0	0	1	0	0	0	0	0	0	0	0	2	0
Bo4g024430	Bo4g024430	Bo4g024430.1	protein_coding	0	3	1	0	0	0	1	0	0	0	0	0	0	0	0	3	0
Bo4g024780	Bo4g024780	Bo4g024780.1	protein_coding	0	1	1	0	0	0	1	0	0	0	0	0	0	0	0	1	0
Bo4g024890	Bo4g024890	Bo4g024890.1	protein_coding	0	4	3	0	0	0	3	0	0	0	0	0	0	0	0	4	0
Bo4g024970	Bo4g024970	Bo4g024970.1	protein_coding	0	1	1	3	2	0	1	0	0	0	0	0	0	0	0	1	1
Bo4g025130	Bo4g025130	Bo4g025130.1	protein_coding	0	0	1	2	0	0	1	0	0	0	0	0	0	0	0	0	2
Bo4g025470	Bo4g025470	Bo4g025470.1	protein_coding	0	3	1	0	0	0	1	0	0	0	0	0	0	0	0	3	0
Bo4g025650	Bo4g025650	Bo4g025650.1	protein_coding	0	1	1	0	0	0	1	0	0	0	0	0	0	0	0	1	0
Bo4g025780	Bo4g025780	Bo4g025780.1	protein_coding	0	0	1	0	0	0	1	0	0	0	0	0	0	0	0	0	0
Bo4g026400	Bo4g026400	Bo4g026400.1	protein_coding	0	0	4	1	0	1	4	0	0	0	0	0	0	0	0	0	0
Bo4g026650	Bo4g026650	Bo4g026650.1	protein_coding	0	3	1	4	0	0	1	0	0	0	0	0	0	0	0	3	4
Bo4g026890	Bo4g026890	Bo4g026890.1	protein_coding	0	0	1	0	0	0	1	0	0	0	0	0	0	0	0	0	0
Bo4g026910	Bo4g026910	Bo4g026910.1	protein_coding	0	0	1	0	0	0	1	0	0	0	0	0	0	0	0	0	0
Bo4g027170	Bo4g027170	Bo4g027170.1	protein_coding	0	0	1	1	0	1	1	0	0	0	0	0	0	0	0	0	0
Bo4g027210	Bo4g027210	Bo4g027210.1	protein_coding	0	1	2	0	0	0	2	0	0	0	0	0	0	0	0	1	0
Bo4g029630	Bo4g029630	Bo4g029630.1	protein_coding	0	5	1	0	0	0	1	0	0	0	0	0	0	0	0	5	0
Bo4g029850	Bo4g029850	Bo4g029850.1	protein_coding	0	3	2	1	1	0	2	0	0	0	0	0	0	0	0	3	0
Bo4g029870	Bo4g029870	Bo4g029870.1	protein_coding	0	0	1	0	0	0	1	0	0	0	0	0	0	0	0	0	0
Bo4g029900	Bo4g029900	Bo4g029900.1	protein_coding	0	3	1	1	0	1	1	0	0	0	0	0	0	0	0	3	0
Bo4g029910	Bo4g029910	Bo4g029910.1	protein_coding	0	5	3	0	0	0	3	0	0	0	0	0	0	0	0	5	0
Bo4g030060	Bo4g030060	Bo4g030060.1	protein_coding	0	2	2	0	0	0	2	0	0	0	0	0	0	0	0	2	0
Bo4g030320	Bo4g030320	Bo4g030320.1	protein_coding	0	1	3	1	1	0	3	0	0	0	0	0	0	0	0	1	0
Bo4g030690	Bo4g030690	Bo4g030690.1	protein_coding	0	1	1	1	0	0	1	0	0	0	0	0	0	0	0	1	1
Bo4g032340	Bo4g032340	Bo4g032340.1	protein_coding	0	1	2	1	0	0	2	0	0	0	1	0	0	0	0	1	1
Bo4g034510	Bo4g034510	Bo4g034510.1	protein_coding	0	0	1	0	0	0	1	0	0	0	0	0	0	0	0	0	0
Bo4g034520	Bo4g034520	Bo4g034520.1	protein_coding	0	0	2	0	0	0	2	0	0	0	0	0	0	0	0	0	0
Bo4g034670	Bo4g034670	Bo4g034670.1	protein_coding	0	0	1	0	0	0	1	0	0	0	0	0	0	0	0	0	0
Bo4g034770	Bo4g034770	Bo4g034770.1	protein_coding	0	2	3	0	0	0	3	0	0	0	0	0	0	0	0	2	0
Bo4g034790	Bo4g034790	Bo4g034790.1	protein_coding	0	0	1	0	0	0	1	0	0	0	0	0	0	0	0	0	0
Bo4g034870	Bo4g034870	Bo4g034870.1	protein_coding	0	0	2	3	1	0	2	0	0	0	0	0	0	0	0	0	2
Bo4g034960	Bo4g034960	Bo4g034960.1	protein_coding	0	1	1	0	0	0	1	0	0	0	0	0	0	0	0	1	0
Bo4g036190	Bo4g036190	Bo4g036190.1	protein_coding	0	0	1	0	0	0	1	0	0	0	0	0	0	0	0	0	0
Bo4g038570	Bo4g038570	Bo4g038570.1	protein_coding	0	7	3	1	0	0	3	0	0	0	0	0	0	0	0	7	1
Bo4g038710	Bo4g038710	Bo4g038710.1	protein_coding	0	0	1	0	0	0	1	0	0	0	0	0	0	0	0	0	0
Bo4g038730	Bo4g038730	Bo4g038730.1	protein_coding	0	4	3	4	2	0	3	0	0	0	0	0	0	0	0	4	2
Bo4g038920	Bo4g038920	Bo4g038920.1	protein_coding	0	0	1	1	0	1	1	0	0	0	0	0	0	0	0	0	0
Bo4g039000	Bo4g039000	Bo4g039000.1	protein_coding	0	0	1	0	0	0	1	0	0	0	0	0	0	0	0	0	0
Bo4g039140	Bo4g039140	Bo4g039140.1	protein_coding	0	0	1	0	0	0	1	0	0	0	0	0	0	0	0	0	0
Bo4g041290	Bo4g041290	Bo4g041290.1	protein_coding	1	0	2	1	0	2	2	0	0	1	1	0	0	0	0	0	0
Bo4g043400	Bo4g043400	Bo4g043400.1	protein_coding	0	0	1	2	0	0	1	0	0	0	0	0	0	0	0	0	2
Bo4g043850	Bo4g043850	Bo4g043850.1	protein_coding	0	1	1	3	0	0	1	0	0	0	0	0	0	0	0	1	3
Bo4g043860	Bo4g043860	Bo4g043860.1	protein_coding	0	2	1	2	2	0	1	0	0	0	0	0	0	0	0	2	0
Bo4g043930	Bo4g043930	Bo4g043930.1	protein_coding	0	3	2	4	0	4	2	0	0	0	0	0	0	0	0	3	0
Bo4g044170	Bo4g044170	Bo4g044170.1	protein_coding	1	0	2	0	0	0	2	0	0	0	0	0	1	0	0	0	0
Bo4g044210	Bo4g044210	Bo4g044210.1	protein_coding	0	0	1	1	0	0	1	0	0	0	0	0	0	0	0	0	1
Bo4g044220	Bo4g044220	Bo4g044220.1	protein_coding	0	0	1	1	1	0	1	0	0	0	0	0	0	0	0	0	0
Bo4g045460	Bo4g045460	Bo4g045460.1	protein_coding	0	1	1	2	2	1	1	0	0	0	1	0	0	0	0	0	0
Bo4g045600	Bo4g045600	Bo4g045600.1	protein_coding	0	0	2	1	1	0	2	0	0	0	0	0	0	0	0	0	0
Bo4g045710	Bo4g045710	Bo4g045710.1	protein_coding	0	5	4	2	0	3	4	0	0	0	1	0	0	0	0	4	0
Bo4g045750	Bo4g045750	Bo4g045750.1	protein_coding	0	3	4	0	0	0	4	0	0	0	0	0	0	0	0	3	0
Bo4g048380	Bo4g048380	Bo4g048380.1	protein_coding	0	0	1	0	0	0	1	0	0	0	0	0	0	0	0	0	0
Bo4g048410	Bo4g048410	Bo4g048410.1	protein_coding	0	0	2	0	0	0	2	0	0	0	0	0	0	0	0	0	0
Bo4g049510	Bo4g049510	Bo4g049510.1	protein_coding	0	2	1	0	0	0	1	0	0	0	0	0	0	0	0	2	0
Bo4g050650	Bo4g050650	Bo4g050650.1	protein_coding	0	1	2	0	0	0	2	0	0	0	0	0	0	0	0	1	0
Bo4g050960	Bo4g050960	Bo4g050960.1	protein_coding	0	2	1	0	0	0	1	0	0	0	0	0	0	0	0	2	0
Bo4g052470	Bo4g052470	Bo4g052470.1	protein_coding	0	1	3	3	3	1	3	0	0	0	1	0	0	0	0	0	0
Bo4g052560	Bo4g052560	Bo4g052560.1	protein_coding	0	1	1	0	0	0	1	0	0	0	0	0	0	0	0	1	0
Bo4g053840	Bo4g053840	Bo4g053840.1	protein_coding	0	0	1	0	0	0	1	0	0	0	0	0	0	0	0	0	0
Bo4g053890	Bo4g053890	Bo4g053890.1	protein_coding	0	0	1	0	0	0	1	0	0	0	0	0	0	0	0	0	0
Bo4g053990	Bo4g053990	Bo4g053990.1	protein_coding	0	0	1	1	1	0	1	0	0	0	0	0	0	0	0	0	0
Bo4g055130	Bo4g055130	Bo4g055130.1	protein_coding	0	2	1	0	0	2	1	0	0	0	2	0	0	0	0	0	0
Bo4g059660	Bo4g059660	Bo4g059660.1	protein_coding	0	0	1	0	0	0	1	0	0	0	0	0	0	0	0	0	0
Bo4g059750	Bo4g059750	Bo4g059750.1	protein_coding	0	1	1	0	0	0	1	0	0	0	0	0	0	0	0	1	0
Bo4g059850	Bo4g059850	Bo4g059850.1	protein_coding	0	0	1	0	0	0	1	0	0	0	0	0	0	0	0	0	0
Bo4g059950	Bo4g059950	Bo4g059950.1	protein_coding	0	2	6	0	0	0	6	0	0	0	0	0	0	0	0	2	0
Bo4g060060	Bo4g060060	Bo4g060060.1	protein_coding	0	0	1	0	0	0	1	0	0	0	0	0	0	0	0	0	0
Bo4g065820	Bo4g065820	Bo4g065820.1	protein_coding	0	0	1	0	0	0	1	0	0	0	0	0	0	0	0	0	0
Bo4g069130	Bo4g069130	Bo4g069130.1	protein_coding	0	0	2	0	0	0	2	0	0	0	0	0	0	0	0	0	0
Bo4g069190	Bo4g069190	Bo4g069190.1	protein_coding	0	0	2	6	0	0	2	0	0	0	0	0	0	0	0	0	6
Bo4g071820	Bo4g071820	Bo4g071820.1	protein_coding	0	3	1	0	0	0	1	0	0	0	0	0	0	0	0	3	0
Bo4g071870	Bo4g071870	Bo4g071870.1	protein_coding	0	0	1	0	0	0	1	0	0	0	0	0	0	0	0	0	0
Bo4g071950	Bo4g071950	Bo4g071950.1	protein_coding	0	0	1	0	0	0	1	0	0	0	0	0	0	0	0	0	0
Bo4g072030	Bo4g072030	Bo4g072030.1	protein_coding	0	0	1	0	0	0	1	0	0	0	0	0	0	0	0	0	0
Bo4g072040	Bo4g072040	Bo4g072040.1	protein_coding	0	2	1	0	0	0	1	0	0	0	0	0	0	0	0	2	0
Bo4g072050	Bo4g072050	Bo4g072050.1	protein_coding	0	1	1	0	0	0	1	0	0	0	0	0	0	0	0	1	0
Bo4g074160	Bo4g074160	Bo4g074160.1	protein_coding	0	2	2	6	0	0	2	0	0	0	0	0	0	0	0	2	6
Bo4g074190	Bo4g074190	Bo4g074190.1	protein_coding	0	0	1	0	0	0	1	0	0	0	0	0	0	0	0	0	0
Bo4g080070	Bo4g080070	Bo4g080070.1	protein_coding	0	0	2	0	0	0	2	0	0	0	0	0	0	0	0	0	0
Bo4g081110	Bo4g081110	Bo4g081110.1	protein_coding	0	1	1	0	0	0	1	0	0	0	0	0	0	0	0	1	0
Bo4g082350	Bo4g082350	Bo4g082350.1	protein_coding	0	0	1	2	2	0	1	0	0	0	0	0	0	0	0	0	0
Bo4g084840	Bo4g084840	Bo4g084840.1	protein_coding	0	0	1	0	0	0	1	0	0	0	0	0	0	0	0	0	0
Bo4g085210	Bo4g085210	Bo4g085210.1	protein_coding	0	1	4	1	0	0	4	0	0	0	0	0	0	0	0	1	1
Bo4g086820	Bo4g086820	Bo4g086820.1	protein_coding	1	3	2	2	2	0	2	0	0	0	0	0	1	0	0	3	0
Bo4g088240	Bo4g088240	Bo4g088240.1	protein_coding	0	1	1	2	0	0	1	0	0	0	0	0	0	0	0	1	2
Bo4g090360	Bo4g090360	Bo4g090360.1	protein_coding	1	0	1	1	0	0	1	0	0	0	0	0	1	0	0	0	1
Bo4g092500	Bo4g092500	Bo4g092500.1	protein_coding	0	0	1	1	1	0	1	0	0	0	0	0	0	0	0	0	0
Bo4g092560	Bo4g092560	Bo4g092560.1	protein_coding	0	0	1	0	0	0	1	0	0	0	0	0	0	0	0	0	0
Bo4g092840	Bo4g092840	Bo4g092840.1	protein_coding	0	1	1	0	0	0	1	0	0	0	0	0	0	0	0	1	0
Bo4g096780	Bo4g096780	Bo4g096780.1	protein_coding	0	0	1	0	0	0	1	0	0	0	0	0	0	0	0	0	0
Bo4g097000	Bo4g097000	Bo4g097000.1	protein_coding	0	0	1	0	0	0	1	0	0	0	0	0	0	0	0	0	0
Bo4g098280	Bo4g098280	Bo4g098280.1	protein_coding	0	1	1	0	0	0	1	0	0	0	0	0	0	0	0	1	0
Bo4g098350	Bo4g098350	Bo4g098350.1	protein_coding	0	0	1	0	0	0	1	0	0	0	0	0	0	0	0	0	0
Bo4g098440	Bo4g098440	Bo4g098440.1	protein_coding	0	0	1	0	0	0	1	0	0	0	0	0	0	0	0	0	0
Bo4g098880	Bo4g098880	Bo4g098880.1	protein_coding	0	1	2	1	1	0	2	0	0	0	0	0	0	0	0	1	0
Bo4g098890	Bo4g098890	Bo4g098890.1	protein_coding	0	0	1	3	0	0	1	0	0	0	0	0	0	0	0	0	3
Bo4g098910	Bo4g098910	Bo4g098910.1	protein_coding	0	0	1	1	0	0	1	0	0	0	0	0	0	0	0	0	1
Bo4g100050	Bo4g100050	Bo4g100050.1	protein_coding	0	0	2	4	3	1	2	0	0	0	0	0	0	0	0	0	0
Bo4g101170	Bo4g101170	Bo4g101170.1	protein_coding	0	0	1	0	0	0	1	0	0	0	0	0	0	0	0	0	0
Bo4g104820	Bo4g104820	Bo4g104820.1	protein_coding	0	4	1	1	0	0	1	0	0	0	0	0	0	0	0	4	1
Bo4g105110	Bo4g105110	Bo4g105110.1	protein_coding	0	1	1	0	0	0	1	0	0	0	0	0	0	0	0	1	0
Bo4g107720	Bo4g107720	Bo4g107720.1	protein_coding	0	1	1	0	0	0	1	0	0	0	0	0	0	0	0	1	0
Bo4g107810	Bo4g107810	Bo4g107810.1	protein_coding	0	0	1	0	0	0	1	0	0	0	0	0	0	0	0	0	0
Bo4g107850	Bo4g107850	Bo4g107850.1	protein_coding	0	0	2	0	0	0	2	0	0	0	0	0	0	0	0	0	0
Bo4g108070	Bo4g108070	Bo4g108070.1	protein_coding	0	2	1	0	0	0	1	0	0	0	0	0	0	0	0	2	0
Bo4g108320	Bo4g108320	Bo4g108320.1	protein_coding	0	0	1	0	0	0	1	0	0	0	0	0	0	0	0	0	0
Bo4g108610	Bo4g108610	Bo4g108610.1	protein_coding	0	3	1	1	1	0	1	0	0	0	0	0	0	0	0	3	0
Bo4g108640	Bo4g108640	Bo4g108640.1	protein_coding	0	0	2	9	0	0	2	0	0	0	0	0	0	0	0	0	9
Bo4g111240	Bo4g111240	Bo4g111240.1	protein_coding	0	0	2	1	0	0	2	0	0	0	0	0	0	0	0	0	1
Bo4g111260	Bo4g111260	Bo4g111260.1	protein_coding	0	0	1	0	0	0	1	0	0	0	0	0	0	0	0	0	0
Bo4g111530	Bo4g111530	Bo4g111530.1	protein_coding	0	0	2	6	6	0	2	0	0	0	0	0	0	0	0	0	0
Bo4g112530	Bo4g112530	Bo4g112530.1	protein_coding	0	2	5	2	0	0	5	0	0	0	0	0	0	0	0	2	2
Bo4g112540	Bo4g112540	Bo4g112540.1	protein_coding	0	1	1	7	0	0	1	0	0	0	0	0	0	0	0	1	7
Bo4g115320	Bo4g115320	Bo4g115320.1	protein_coding	0	2	1	0	0	0	1	0	0	0	0	0	0	0	0	2	0
Bo4g115390	Bo4g115390	Bo4g115390.1	protein_coding	0	1	1	0	0	0	1	0	0	0	0	0	0	0	0	1	0
Bo4g116660	Bo4g116660	Bo4g116660.1	protein_coding	0	0	1	0	0	0	1	0	0	0	0	0	0	0	0	0	0
Bo4g116900	Bo4g116900	Bo4g116900.1	protein_coding	0	0	1	0	0	0	1	0	0	0	0	0	0	0	0	0	0
Bo4g116940	Bo4g116940	Bo4g116940.1	protein_coding	0	2	1	1	0	0	1	0	0	0	0	0	0	0	0	2	1
Bo4g117060	Bo4g117060	Bo4g117060.1	protein_coding	0	0	2	0	0	0	2	0	0	0	0	0	0	0	0	0	0
Bo4g117170	Bo4g117170	Bo4g117170.1	protein_coding	0	1	1	3	0	0	1	0	0	0	0	0	0	0	0	1	3
Bo4g117180	Bo4g117180	Bo4g117180.1	protein_coding	0	2	1	2	0	0	1	0	0	0	0	0	0	0	0	2	2
Bo4g118340	Bo4g118340	Bo4g118340.1	protein_coding	0	0	2	0	0	0	2	0	0	0	0	0	0	0	0	0	0
Bo4g118440	Bo4g118440	Bo4g118440.1	protein_coding	0	0	1	0	0	0	1	0	0	0	0	0	0	0	0	0	0
Bo4g119680	Bo4g119680	Bo4g119680.1	protein_coding	0	1	1	2	0	0	1	0	0	0	0	0	0	0	0	1	2
Bo4g119830	Bo4g119830	Bo4g119830.1	protein_coding	0	2	1	0	0	0	1	0	0	0	0	0	0	0	0	2	0
Bo4g119870	Bo4g119870	Bo4g119870.1	protein_coding	0	0	2	1	1	0	2	0	0	0	0	0	0	0	0	0	0
Bo4g120030	Bo4g120030	Bo4g120030.1	protein_coding	0	0	2	0	0	0	2	0	0	0	0	0	0	0	0	0	0
Bo4g120390	Bo4g120390	Bo4g120390.1	protein_coding	0	0	1	0	0	0	1	0	0	0	0	0	0	0	0	0	0
Bo4g125590	Bo4g125590	Bo4g125590.1	protein_coding	0	0	1	1	1	0	1	0	0	0	0	0	0	0	0	0	0
Bo4g125620	Bo4g125620	Bo4g125620.1	protein_coding	0	0	1	3	0	1	1	0	0	0	0	0	0	0	0	0	2
Bo4g125840	Bo4g125840	Bo4g125840.1	protein_coding	0	0	2	0	0	0	2	0	0	0	0	0	0	0	0	0	0
Bo4g128480	Bo4g128480	Bo4g128480.1	protein_coding	0	1	1	0	0	0	1	0	0	0	0	0	0	0	0	1	0
Bo4g131030	Bo4g131030	Bo4g131030.1	protein_coding	0	1	1	2	0	0	1	0	0	0	0	0	0	0	0	1	2
Bo4g133140	Bo4g133140	Bo4g133140.1	protein_coding	0	0	1	1	0	1	1	0	0	0	0	0	0	0	0	0	0
Bo4g133290	Bo4g133290	Bo4g133290.1	protein_coding	0	1	1	1	0	0	1	0	0	0	0	0	0	0	0	1	1
Bo4g133390	Bo4g133390	Bo4g133390.1	protein_coding	0	6	6	0	0	0	6	0	0	0	0	0	0	0	0	6	0
Bo4g133480	Bo4g133480	Bo4g133480.1	protein_coding	0	0	2	1	0	0	2	0	0	0	0	0	0	0	0	0	1
Bo4g135950	Bo4g135950	Bo4g135950.1	protein_coding	0	0	1	1	0	1	1	0	0	0	0	0	0	0	0	0	0
Bo4g135980	Bo4g135980	Bo4g135980.1	protein_coding	0	1	1	0	0	0	1	0	0	0	0	0	0	0	0	1	0
Bo4g136120	Bo4g136120	Bo4g136120.1	protein_coding	0	0	1	0	0	0	1	0	0	0	0	0	0	0	0	0	0
Bo4g136130	Bo4g136130	Bo4g136130.1	protein_coding	0	0	5	0	0	0	5	0	0	0	0	0	0	0	0	0	0
Bo4g136150	Bo4g136150	Bo4g136150.1	protein_coding	0	0	1	0	0	0	1	0	0	0	0	0	0	0	0	0	0
Bo4g136360	Bo4g136360	Bo4g136360.1	protein_coding	0	0	1	0	0	0	1	0	0	0	0	0	0	0	0	0	0
Bo4g136380	Bo4g136380	Bo4g136380.1	protein_coding	0	1	1	0	0	0	1	0	0	0	0	0	0	0	0	1	0
Bo4g137320	Bo4g137320	Bo4g137320.1	protein_coding	0	0	1	0	0	0	1	0	0	0	0	0	0	0	0	0	0
Bo4g137400	Bo4g137400	Bo4g137400.1	protein_coding	0	0	1	0	0	0	1	0	0	0	0	0	0	0	0	0	0
Bo4g137820	Bo4g137820	Bo4g137820.1	protein_coding	0	10	1	0	0	0	1	0	0	0	0	0	0	0	0	10	0
Bo4g139720	Bo4g139720	Bo4g139720.1	protein_coding	0	1	1	1	0	1	1	0	0	0	0	0	0	0	0	1	0
Bo4g139770	Bo4g139770	Bo4g139770.1	protein_coding	0	2	1	2	0	2	1	0	0	0	0	0	0	0	0	2	0
Bo4g139850	Bo4g139850	Bo4g139850.1	protein_coding	0	0	1	5	2	0	1	0	0	0	0	0	0	0	0	0	3
Bo4g139980	Bo4g139980	Bo4g139980.1	protein_coding	0	0	1	0	0	0	1	0	0	0	0	0	0	0	0	0	0
Bo4g140020	Bo4g140020	Bo4g140020.1	protein_coding	0	0	1	0	0	0	1	0	0	0	0	0	0	0	0	0	0
Bo4g140040	Bo4g140040	Bo4g140040.1	protein_coding	0	1	1	0	0	0	1	0	0	0	0	0	0	0	0	1	0
Bo4g140130	Bo4g140130	Bo4g140130.1	protein_coding	0	1	5	0	0	0	5	0	0	0	0	0	0	0	0	1	0
Bo4g140250	Bo4g140250	Bo4g140250.1	protein_coding	0	0	1	0	0	0	1	0	0	0	0	0	0	0	0	0	0
Bo4g140270	Bo4g140270	Bo4g140270.1	protein_coding	0	0	1	0	0	0	1	0	0	0	0	0	0	0	0	0	0
Bo4g140560	Bo4g140560	Bo4g140560.1	protein_coding	0	1	2	2	2	0	2	0	0	0	0	0	0	0	0	1	0
Bo4g141980	Bo4g141980	Bo4g141980.1	protein_coding	0	1	2	2	2	0	2	0	0	0	0	0	0	0	0	1	0
Bo4g142160	Bo4g142160	Bo4g142160.1	protein_coding	0	2	1	1	0	0	1	0	0	0	0	0	0	0	0	2	1
Bo4g142370	Bo4g142370	Bo4g142370.1	protein_coding	1	1	1	0	0	0	1	0	0	0	0	0	1	0	0	1	0
Bo4g143710	Bo4g143710	Bo4g143710.1	protein_coding	0	0	1	6	6	0	1	0	0	0	0	0	0	0	0	0	0
Bo4g143720	Bo4g143720	Bo4g143720.1	protein_coding	0	3	1	3	0	2	1	0	0	0	0	0	0	0	0	3	1
Bo4g143730	Bo4g143730	Bo4g143730.1	protein_coding	0	1	1	5	2	3	1	0	0	0	1	0	0	0	0	1	0
Bo4g143840	Bo4g143840	Bo4g143840.1	protein_coding	0	0	2	1	1	0	2	0	0	0	0	0	0	0	0	0	0
Bo4g143890	Bo4g143890	Bo4g143890.1	protein_coding	0	1	1	3	3	0	1	0	0	0	0	0	0	0	0	1	0
Bo4g143910	Bo4g143910	Bo4g143910.1	protein_coding	0	0	1	1	0	1	1	0	0	0	0	0	0	0	0	0	0
Bo4g143960	Bo4g143960	Bo4g143960.1	protein_coding	0	0	1	0	0	0	1	0	0	0	0	0	0	0	0	0	0
Bo4g144020	Bo4g144020	Bo4g144020.1	protein_coding	1	2	3	0	0	1	3	0	0	0	2	0	1	0	0	1	0
Bo4g145500	Bo4g145500	Bo4g145500.1	protein_coding	0	0	1	1	1	0	1	0	0	0	0	0	0	0	0	0	0
Bo4g145710	Bo4g145710	Bo4g145710.1	protein_coding	0	0	1	0	0	0	1	0	0	0	0	0	0	0	0	0	0
Bo4g145780	Bo4g145780	Bo4g145780.1	protein_coding	0	1	1	1	0	1	1	0	0	0	0	0	0	0	0	1	0
Bo4g148170	Bo4g148170	Bo4g148170.1	protein_coding	0	0	2	0	0	0	2	0	0	0	0	0	0	0	0	0	0
Bo4g148320	Bo4g148320	Bo4g148320.1	protein_coding	0	21	1	2	0	2	1	0	0	0	0	0	0	0	0	21	0
Bo4g148380	Bo4g148380	Bo4g148380.1	protein_coding	0	1	4	0	0	0	4	0	0	0	0	0	0	0	0	1	0
Bo4g149530	Bo4g149530	Bo4g149530.1	protein_coding	1	1	1	1	0	0	1	0	0	0	0	0	1	0	0	1	1
Bo4g149660	Bo4g149660	Bo4g149660.1	protein_coding	0	0	1	0	0	0	1	0	0	0	0	0	0	0	0	0	0
Bo4g149890	Bo4g149890	Bo4g149890.1	protein_coding	0	0	1	0	0	0	1	0	0	0	0	0	0	0	0	0	0
Bo4g151020	Bo4g151020	Bo4g151020.1	protein_coding	0	1	2	0	0	0	2	0	0	0	0	0	0	0	0	1	0
Bo4g151240	Bo4g151240	Bo4g151240.1	protein_coding	0	0	2	0	0	0	2	0	0	0	0	0	0	0	0	0	0
Bo4g151270	Bo4g151270	Bo4g151270.1	protein_coding	0	0	1	0	0	0	1	0	0	0	0	0	0	0	0	0	0
Bo4g151470	Bo4g151470	Bo4g151470.1	protein_coding	0	3	1	0	0	0	1	0	0	0	0	0	0	0	0	3	0
Bo4g151520	Bo4g151520	Bo4g151520.1	protein_coding	0	5	1	0	0	0	1	0	0	0	0	0	0	0	0	5	0
Bo4g151550	Bo4g151550	Bo4g151550.1	protein_coding	0	0	1	0	0	0	1	0	0	0	0	0	0	0	0	0	0
Bo4g151630	Bo4g151630	Bo4g151630.1	protein_coding	0	0	1	1	1	0	1	0	0	0	0	0	0	0	0	0	0
Bo4g151680	Bo4g151680	Bo4g151680.1	protein_coding	0	0	1	0	0	0	1	0	0	0	0	0	0	0	0	0	0
Bo4g151730	Bo4g151730	Bo4g151730.1	protein_coding	0	0	1	0	0	0	1	0	0	0	0	0	0	0	0	0	0
Bo4g151880	Bo4g151880	Bo4g151880.1	protein_coding	0	1	2	0	0	0	2	0	0	0	0	0	0	0	0	1	0
Bo4g154470	Bo4g154470	Bo4g154470.1	protein_coding	0	0	1	1	1	0	1	0	0	0	0	0	0	0	0	0	0
Bo4g154500	Bo4g154500	Bo4g154500.1	protein_coding	0	0	1	5	5	0	1	0	0	0	0	0	0	0	0	0	0
Bo4g154510	Bo4g154510	Bo4g154510.1	protein_coding	0	1	1	1	0	1	1	0	0	0	1	0	0	0	0	1	0
Bo4g154590	Bo4g154590	Bo4g154590.1	protein_coding	0	0	1	0	0	0	1	0	0	0	0	0	0	0	0	0	0
Bo4g154640	Bo4g154640	Bo4g154640.1	protein_coding	0	0	1	0	0	0	1	0	0	0	0	0	0	0	0	0	0
Bo4g156200	Bo4g156200	Bo4g156200.1	protein_coding	0	1	1	0	0	0	1	0	0	0	0	0	0	0	0	1	0
Bo4g157210	Bo4g157210	Bo4g157210.1	protein_coding	0	0	1	0	0	0	1	0	0	0	0	0	0	0	0	0	0
Bo4g157260	Bo4g157260	Bo4g157260.1	protein_coding	0	0	2	0	0	0	2	0	0	0	0	0	0	0	0	0	0
Bo4g157300	Bo4g157300	Bo4g157300.1	protein_coding	0	0	1	0	0	0	1	0	0	0	0	0	0	0	0	0	0
Bo4g158900	Bo4g158900	Bo4g158900.1	protein_coding	0	1	3	1	0	0	3	0	0	0	0	0	0	0	0	1	1
Bo4g160010	Bo4g160010	Bo4g160010.1	protein_coding	0	0	1	0	0	0	1	0	0	0	0	0	0	0	0	0	0
Bo4g160110	Bo4g160110	Bo4g160110.1	protein_coding	0	2	4	0	0	0	4	0	0	0	0	0	0	0	0	2	0
Bo4g161430	Bo4g161430	Bo4g161430.1	protein_coding	0	0	3	0	0	0	3	0	0	0	0	0	0	0	0	0	0
Bo4g161480	Bo4g161480	Bo4g161480.1	protein_coding	0	2	1	0	0	0	1	0	0	0	0	0	0	0	0	2	0
Bo4g162580	Bo4g162580	Bo4g162580.1	protein_coding	0	0	2	0	0	0	2	0	0	0	0	0	0	0	0	0	0
Bo4g164940	Bo4g164940	Bo4g164940.1	protein_coding	0	0	1	0	0	0	1	0	0	0	0	0	0	0	0	0	0
Bo4g165000	Bo4g165000	Bo4g165000.1	protein_coding	0	0	3	4	3	0	3	0	0	0	0	0	0	0	0	0	1
Bo4g165020	Bo4g165020	Bo4g165020.1	protein_coding	0	0	1	3	3	0	1	0	0	0	0	0	0	0	0	0	0
Bo4g165080	Bo4g165080	Bo4g165080.1	protein_coding	0	1	1	0	0	0	1	0	0	0	0	0	0	0	0	1	0
Bo4g165240	Bo4g165240	Bo4g165240.1	protein_coding	0	0	1	0	0	0	1	0	0	0	0	0	0	0	0	0	0
Bo4g165290	Bo4g165290	Bo4g165290.1	protein_coding	0	3	1	0	0	0	1	0	0	0	0	0	0	0	0	3	0
Bo4g166770	Bo4g166770	Bo4g166770.1	protein_coding	0	0	1	0	0	0	1	0	0	0	0	0	0	0	0	0	0
Bo4g169160	Bo4g169160	Bo4g169160.1	protein_coding	0	4	1	0	0	0	1	0	0	0	0	0	0	0	0	4	0
Bo4g169210	Bo4g169210	Bo4g169210.1	protein_coding	0	0	1	1	1	0	1	0	0	0	0	0	0	0	0	0	0
Bo4g173170	Bo4g173170	Bo4g173170.1	protein_coding	0	1	1	0	0	0	1	0	0	0	0	0	0	0	0	1	0
Bo4g173490	Bo4g173490	Bo4g173490.1	protein_coding	0	0	1	0	0	0	1	0	0	0	0	0	0	0	0	0	0
Bo4g173800	Bo4g173800	Bo4g173800.1	protein_coding	0	1	2	0	0	0	2	0	0	0	0	0	0	0	0	1	0
Bo4g176140	Bo4g176140	Bo4g176140.1	protein_coding	0	0	1	0	0	0	1	0	0	0	0	0	0	0	0	0	0
Bo4g176150	Bo4g176150	Bo4g176150.1	protein_coding	0	0	1	2	0	2	1	0	0	0	0	0	0	0	0	0	0
Bo4g177920	Bo4g177920	Bo4g177920.1	protein_coding	0	5	1	0	0	0	1	0	0	0	0	0	0	0	0	5	0
Bo4g178100	Bo4g178100	Bo4g178100.1	protein_coding	0	1	1	0	0	0	1	0	0	0	0	0	0	0	0	1	0
Bo4g179560	Bo4g179560	Bo4g179560.1	protein_coding	0	5	1	0	0	0	1	0	0	0	0	0	0	0	0	5	0
Bo4g181800	Bo4g181800	Bo4g181800.1	protein_coding	0	0	1	0	0	0	1	0	0	0	0	0	0	0	0	0	0
Bo4g181940	Bo4g181940	Bo4g181940.1	protein_coding	0	0	3	0	0	0	3	0	0	0	0	0	0	0	0	0	0
Bo4g182000	Bo4g182000	Bo4g182000.1	protein_coding	0	0	1	2	1	1	1	0	0	0	0	0	0	0	0	0	0
Bo4g182310	Bo4g182310	Bo4g182310.1	protein_coding	0	3	1	0	0	0	1	0	0	0	0	0	0	0	0	3	0
Bo4g182350	Bo4g182350	Bo4g182350.1	protein_coding	0	0	1	0	0	0	1	0	0	0	0	0	0	0	0	0	0
Bo4g182380	Bo4g182380	Bo4g182380.1	protein_coding	0	2	2	1	0	0	2	0	0	0	0	0	0	0	0	2	1
Bo4g182440	Bo4g182440	Bo4g182440.1	protein_coding	0	3	1	1	1	0	1	0	0	0	0	0	0	0	0	3	0
Bo4g182980	Bo4g182980	Bo4g182980.1	protein_coding	0	0	4	0	0	0	4	0	0	0	0	0	0	0	0	0	0
Bo4g183240	Bo4g183240	Bo4g183240.1	protein_coding	0	6	3	0	0	0	3	0	0	0	0	0	0	0	0	6	0
Bo4g183310	Bo4g183310	Bo4g183310.1	protein_coding	0	3	3	7	3	0	3	0	0	0	0	0	0	0	0	3	4
Bo4g185810	Bo4g185810	Bo4g185810.1	protein_coding	0	1	2	0	0	0	2	0	0	0	0	0	0	0	0	1	0
Bo4g185870	Bo4g185870	Bo4g185870.1	protein_coding	0	0	1	0	0	0	1	0	0	0	0	0	0	0	0	0	0
Bo4g185900	Bo4g185900	Bo4g185900.1	protein_coding	0	1	2	0	0	0	2	0	0	0	0	0	0	0	0	1	0
Bo4g185990	Bo4g185990	Bo4g185990.1	protein_coding	0	0	1	0	0	0	1	0	0	0	0	0	0	0	0	0	0
Bo4g186010	Bo4g186010	Bo4g186010.1	protein_coding	0	0	3	0	0	0	3	0	0	0	0	0	0	0	0	0	0
Bo4g186190	Bo4g186190	Bo4g186190.1	protein_coding	0	1	1	1	0	1	1	0	0	0	0	0	0	0	0	1	0
Bo4g186310	Bo4g186310	Bo4g186310.1	protein_coding	0	2	1	2	1	1	1	0	0	0	0	0	0	0	0	2	0
Bo4g186480	Bo4g186480	Bo4g186480.1	protein_coding	0	12	3	1	0	1	3	0	0	0	1	0	0	0	0	12	0
Bo4g186710	Bo4g186710	Bo4g186710.1	protein_coding	0	1	1	1	1	0	1	0	0	0	0	0	0	0	0	1	0
Bo4g186860	Bo4g186860	Bo4g186860.1	protein_coding	0	2	1	2	2	0	1	0	0	0	0	0	0	0	0	2	0
Bo4g187020	Bo4g187020	Bo4g187020.1	protein_coding	0	1	1	1	0	0	1	0	0	0	0	0	0	0	0	1	1
Bo4g187370	Bo4g187370	Bo4g187370.1	protein_coding	0	2	1	0	0	0	1	0	0	0	0	0	0	0	0	2	0
Bo4g187810	Bo4g187810	Bo4g187810.1	protein_coding	0	0	1	0	0	0	1	0	0	0	0	0	0	0	0	0	0
Bo4g187950	Bo4g187950	Bo4g187950.1	protein_coding	0	0	1	0	0	0	1	0	0	0	0	0	0	0	0	0	0
Bo4g188090	Bo4g188090	Bo4g188090.1	protein_coding	0	0	1	0	0	0	1	0	0	0	0	0	0	0	0	0	0
Bo4g188190	Bo4g188190	Bo4g188190.1	protein_coding	0	1	1	1	0	0	1	0	0	0	0	0	0	0	0	1	1
Bo4g188200	Bo4g188200	Bo4g188200.1	protein_coding	0	0	1	2	2	0	1	0	0	0	0	0	0	0	0	0	0
Bo4g188340	Bo4g188340	Bo4g188340.1	protein_coding	0	1	1	0	0	0	1	0	0	0	0	0	0	0	0	1	0
Bo4g188470	Bo4g188470	Bo4g188470.1	protein_coding	0	1	2	1	1	0	2	0	0	0	0	0	0	0	0	1	0
Bo4g188480	Bo4g188480	Bo4g188480.1	protein_coding	0	0	1	3	0	0	1	0	0	0	0	0	0	0	0	0	3
Bo4g188600	Bo4g188600	Bo4g188600.1	protein_coding	0	4	1	3	0	3	1	0	0	0	0	0	0	0	0	4	0
Bo4g188610	Bo4g188610	Bo4g188610.1	protein_coding	0	3	1	2	0	0	1	0	0	0	0	0	0	0	0	3	2
Bo4g188640	Bo4g188640	Bo4g188640.1	protein_coding	0	5	3	0	0	0	3	0	0	0	0	0	0	0	0	5	0
Bo4g188650	Bo4g188650	Bo4g188650.1	protein_coding	0	0	1	3	3	0	1	0	0	0	0	0	0	0	0	0	0
Bo4g190040	Bo4g190040	Bo4g190040.1	protein_coding	0	0	1	0	0	0	1	0	0	0	0	0	0	0	0	0	0
Bo4g190330	Bo4g190330	Bo4g190330.1	protein_coding	0	0	2	1	1	0	2	0	0	0	0	0	0	0	0	0	0
Bo4g190370	Bo4g190370	Bo4g190370.1	protein_coding	0	2	1	6	5	2	1	0	0	0	1	0	0	0	0	1	0
Bo4g190420	Bo4g190420	Bo4g190420.1	protein_coding	0	1	1	1	1	0	1	0	0	0	0	0	0	0	0	1	0
Bo4g190820	Bo4g190820	Bo4g190820.1	protein_coding	0	0	1	10	5	0	1	0	0	0	0	0	0	0	0	0	5
Bo4g190850	Bo4g190850	Bo4g190850.1	protein_coding	0	0	1	0	0	0	1	0	0	0	0	0	0	0	0	0	0
Bo4g191070	Bo4g191070	Bo4g191070.1	protein_coding	0	1	1	0	0	0	1	0	0	0	0	0	0	0	0	1	0
Bo4g191400	Bo4g191400	Bo4g191400.1	protein_coding	0	0	1	0	0	0	1	0	0	0	0	0	0	0	0	0	0
Bo4g191670	Bo4g191670	Bo4g191670.1	protein_coding	0	3	3	5	3	2	3	0	0	0	0	0	0	0	0	3	0
Bo4g191700	Bo4g191700	Bo4g191700.1	protein_coding	0	1	1	0	0	0	1	0	0	0	0	0	0	0	0	1	0
Bo4g192880	Bo4g192880	Bo4g192880.1	protein_coding	0	0	4	0	0	0	4	0	0	0	0	0	0	0	0	0	0
Bo4g194130	Bo4g194130	Bo4g194130.1	protein_coding	0	1	2	1	0	0	2	0	0	0	0	0	0	0	0	1	1
Bo4g194380	Bo4g194380	Bo4g194380.1	protein_coding	0	1	1	0	0	0	1	0	0	0	0	0	0	0	0	1	0
Bo4g194810	Bo4g194810	Bo4g194810.1	protein_coding	0	4	1	5	0	0	1	0	0	0	0	0	0	0	0	4	5
Bo4g194850	Bo4g194850	Bo4g194850.1	protein_coding	0	1	1	1	0	1	1	0	0	0	0	0	0	0	0	1	0
Bo4g194920	Bo4g194920	Bo4g194920.1	protein_coding	0	1	1	1	0	2	1	0	0	0	1	0	0	0	0	0	0
Bo4g195320	Bo4g195320	Bo4g195320.1	protein_coding	0	0	1	0	0	0	1	0	0	0	0	0	0	0	0	0	0
Bo4g195440	Bo4g195440	Bo4g195440.1	protein_coding	0	3	1	1	0	1	1	0	0	0	1	0	0	0	0	3	0
Bo4g195620	Bo4g195620	Bo4g195620.1	protein_coding	0	0	1	0	0	0	1	0	0	0	0	0	0	0	0	0	0
Bo4g195640	Bo4g195640	Bo4g195640.1	protein_coding	0	0	1	1	1	0	1	0	0	0	0	0	0	0	0	0	0
Bo4g195710	Bo4g195710	Bo4g195710.1	protein_coding	0	1	1	1	1	0	1	0	0	0	0	0	0	0	0	1	0
Bo4g195720	Bo4g195720	Bo4g195720.1	protein_coding	0	0	1	2	2	0	1	0	0	0	0	0	0	0	0	0	0
Bo4g195900	Bo4g195900	Bo4g195900.1	protein_coding	0	3	1	4	4	0	1	0	0	0	0	0	0	0	0	3	0
Bo4g195910	Bo4g195910	Bo4g195910.1	protein_coding	0	8	1	0	0	0	1	0	0	0	0	0	0	0	0	8	0
Bo4g195980	Bo4g195980	Bo4g195980.1	protein_coding	0	0	3	5	0	0	3	0	0	0	0	0	0	0	0	0	5
Bo4g196000	Bo4g196000	Bo4g196000.1	protein_coding	1	4	7	5	0	3	7	0	0	0	1	0	1	0	0	3	3
Bo4g196020	Bo4g196020	Bo4g196020.1	protein_coding	0	0	2	8	0	1	2	0	0	0	0	0	0	0	0	0	7
Bo4g196110	Bo4g196110	Bo4g196110.1	protein_coding	0	2	2	0	0	0	2	0	0	0	0	0	0	0	0	2	0
Bo4g197150	Bo4g197150	Bo4g197150.1	protein_coding	0	0	1	0	0	0	1	0	0	0	0	0	0	0	0	0	0
Bo4g197170	Bo4g197170	Bo4g197170.1	protein_coding	0	0	1	1	1	0	1	0	0	0	0	0	0	0	0	0	0
Bo4g197350	Bo4g197350	Bo4g197350.1	protein_coding	0	11	2	0	0	1	2	0	0	0	1	0	0	0	0	10	0
Bo4g197450	Bo4g197450	Bo4g197450.1	protein_coding	0	4	1	3	0	3	1	0	0	0	0	0	0	0	0	4	0
Bo4g198610	Bo4g198610	Bo4g198610.1	protein_coding	0	0	3	1	0	0	3	0	0	0	0	0	0	0	0	0	1
Bo5g001030	Bo5g001030	Bo5g001030.1	protein_coding	0	1	2	0	0	0	2	0	0	0	0	0	0	0	0	1	0
Bo5g001040	Bo5g001040	Bo5g001040.1	protein_coding	0	0	1	3	3	0	1	0	0	0	0	0	0	0	0	0	0
Bo5g001160	Bo5g001160	Bo5g001160.1	protein_coding	0	1	1	6	2	0	1	0	0	0	0	0	0	0	0	1	4
Bo5g001180	Bo5g001180	Bo5g001180.1	protein_coding	0	0	2	11	7	4	2	0	0	0	0	0	0	0	0	0	0
Bo5g001190	Bo5g001190	Bo5g001190.1	protein_coding	0	6	1	4	4	0	1	0	0	0	0	0	0	0	0	6	0
Bo5g001250	Bo5g001250	Bo5g001250.1	protein_coding	0	2	1	0	0	0	1	0	0	0	0	0	0	0	0	2	0
Bo5g001310	Bo5g001310	Bo5g001310.1	protein_coding	0	1	3	0	0	0	3	0	0	0	0	0	0	0	0	1	0
Bo5g002600	Bo5g002600	Bo5g002600.1	protein_coding	0	1	2	0	0	0	2	0	0	0	0	0	0	0	0	1	0
Bo5g002860	Bo5g002860	Bo5g002860.1	protein_coding	0	0	1	1	0	1	1	0	0	0	1	0	0	0	0	0	0
Bo5g003100	Bo5g003100	Bo5g003100.1	protein_coding	0	2	3	0	0	0	3	0	0	0	0	0	0	0	0	2	0
Bo5g003200	Bo5g003200	Bo5g003200.1	protein_coding	0	1	2	1	0	0	2	0	0	0	0	0	0	0	0	1	1
Bo5g003210	Bo5g003210	Bo5g003210.1	protein_coding	0	4	3	3	0	0	3	0	0	0	0	0	0	0	0	4	3
Bo5g003380	Bo5g003380	Bo5g003380.1	protein_coding	0	0	1	0	0	0	1	0	0	0	0	0	0	0	0	0	0
Bo5g003430	Bo5g003430	Bo5g003430.1	protein_coding	0	0	1	0	0	0	1	0	0	0	0	0	0	0	0	0	0
Bo5g003610	Bo5g003610	Bo5g003610.1	protein_coding	0	5	2	0	0	0	2	0	0	0	0	0	0	0	0	5	0
Bo5g003680	Bo5g003680	Bo5g003680.1	protein_coding	0	1	1	0	0	0	1	0	0	0	0	0	0	0	0	1	0
Bo5g003780	Bo5g003780	Bo5g003780.1	protein_coding	0	0	1	1	0	0	1	0	0	0	0	0	0	0	0	0	1
Bo5g004060	Bo5g004060	Bo5g004060.1	protein_coding	0	2	1	4	0	4	1	0	0	0	0	0	0	0	0	2	0
Bo5g004290	Bo5g004290	Bo5g004290.1	protein_coding	0	0	1	1	0	1	1	0	0	0	0	0	0	0	0	0	0
Bo5g004490	Bo5g004490	Bo5g004490.1	protein_coding	0	0	1	0	0	0	1	0	0	0	0	0	0	0	0	0	0
Bo5g004640	Bo5g004640	Bo5g004640.1	protein_coding	0	1	1	2	2	0	1	0	0	0	0	0	0	0	0	1	0
Bo5g004660	Bo5g004660	Bo5g004660.1	protein_coding	0	0	1	1	0	1	1	0	0	0	0	0	0	0	0	0	0
Bo5g005060	Bo5g005060	Bo5g005060.1	protein_coding	0	4	2	1	1	0	2	0	0	0	0	0	0	0	0	4	0
Bo5g005320	Bo5g005320	Bo5g005320.1	protein_coding	0	2	1	0	0	0	1	0	0	0	0	0	0	0	0	2	0
Bo5g005360	Bo5g005360	Bo5g005360.1	protein_coding	0	2	1	0	0	0	1	0	0	0	0	0	0	0	0	2	0
Bo5g006850	Bo5g006850	Bo5g006850.1	protein_coding	0	3	2	1	1	0	2	0	0	0	0	0	0	0	0	3	0
Bo5g006910	Bo5g006910	Bo5g006910.1	protein_coding	0	1	1	0	0	0	1	0	0	0	0	0	0	0	0	1	0
Bo5g007130	Bo5g007130	Bo5g007130.1	protein_coding	0	1	2	3	2	1	2	0	0	0	0	0	0	0	0	1	0
Bo5g007200	Bo5g007200	Bo5g007200.1	protein_coding	0	0	1	0	0	0	1	0	0	0	0	0	0	0	0	0	0
Bo5g007380	Bo5g007380	Bo5g007380.1	protein_coding	0	2	1	0	0	0	1	0	0	0	0	0	0	0	0	2	0
Bo5g007490	Bo5g007490	Bo5g007490.1	protein_coding	0	1	1	0	0	0	1	0	0	0	0	0	0	0	0	1	0
Bo5g007610	Bo5g007610	Bo5g007610.1	protein_coding	0	0	1	3	3	0	1	0	0	0	0	0	0	0	0	0	0
Bo5g007630	Bo5g007630	Bo5g007630.1	protein_coding	0	0	1	1	1	0	1	0	0	0	0	0	0	0	0	0	0
Bo5g007760	Bo5g007760	Bo5g007760.1	protein_coding	0	0	1	3	3	0	1	0	0	0	0	0	0	0	0	0	0
Bo5g008180	Bo5g008180	Bo5g008180.1	protein_coding	0	0	1	2	2	0	1	0	0	0	0	0	0	0	0	0	0
Bo5g008360	Bo5g008360	Bo5g008360.1	protein_coding	0	4	1	0	0	0	1	0	0	0	0	0	0	0	0	4	0
Bo5g008500	Bo5g008500	Bo5g008500.1	protein_coding	0	1	1	2	2	0	1	0	0	0	0	0	0	0	0	1	0
Bo5g008910	Bo5g008910	Bo5g008910.1	protein_coding	0	5	1	0	0	0	1	0	0	0	0	0	0	0	0	5	0
Bo5g008960	Bo5g008960	Bo5g008960.1	protein_coding	0	0	2	0	0	0	2	0	0	0	0	0	0	0	0	0	0
Bo5g009120	Bo5g009120	Bo5g009120.1	protein_coding	0	6	1	0	0	0	1	0	0	0	0	0	0	0	0	6	0
Bo5g009160	Bo5g009160	Bo5g009160.1	protein_coding	0	0	1	0	0	0	1	0	0	0	0	0	0	0	0	0	0
Bo5g009200	Bo5g009200	Bo5g009200.1	protein_coding	0	2	3	7	3	4	3	0	0	0	0	0	0	0	0	2	0
Bo5g009610	Bo5g009610	Bo5g009610.1	protein_coding	0	0	1	0	0	0	1	0	0	0	0	0	0	0	0	0	0
Bo5g009830	Bo5g009830	Bo5g009830.1	protein_coding	0	0	1	0	0	0	1	0	0	0	0	0	0	0	0	0	0
Bo5g009850	Bo5g009850	Bo5g009850.1	protein_coding	0	0	2	0	0	0	2	0	0	0	0	0	0	0	0	0	0
Bo5g009990	Bo5g009990	Bo5g009990.1	protein_coding	0	0	1	0	0	0	1	0	0	0	0	0	0	0	0	0	0
Bo5g010270	Bo5g010270	Bo5g010270.1	protein_coding	0	1	1	3	0	0	1	0	0	0	0	0	0	0	0	1	3
Bo5g010600	Bo5g010600	Bo5g010600.1	protein_coding	1	3	2	0	0	0	2	0	0	0	0	0	1	0	0	3	0
Bo5g010730	Bo5g010730	Bo5g010730.1	protein_coding	0	0	1	0	0	0	1	0	0	0	0	0	0	0	0	0	0
Bo5g012210	Bo5g012210	Bo5g012210.1	protein_coding	0	1	1	1	1	0	1	0	0	0	0	0	0	0	0	1	0
Bo5g012220	Bo5g012220	Bo5g012220.1	protein_coding	0	0	1	2	2	0	1	0	0	0	0	0	0	0	0	0	0
Bo5g013360	Bo5g013360	Bo5g013360.1	protein_coding	0	5	1	0	0	0	1	0	0	0	0	0	0	0	0	5	0
Bo5g014690	Bo5g014690	Bo5g014690.1	protein_coding	0	2	1	0	0	0	1	0	0	0	0	0	0	0	0	2	0
Bo5g014890	Bo5g014890	Bo5g014890.1	protein_coding	0	0	2	1	1	0	2	0	0	0	0	0	0	0	0	0	0
Bo5g014980	Bo5g014980	Bo5g014980.1	protein_coding	0	2	1	0	0	0	1	0	0	0	0	0	0	0	0	2	0
Bo5g016690	Bo5g016690	Bo5g016690.1	protein_coding	0	0	1	0	0	0	1	0	0	0	0	0	0	0	0	0	0
Bo5g016850	Bo5g016850	Bo5g016850.1	protein_coding	0	0	1	1	0	1	1	0	0	0	0	0	0	0	0	0	0
Bo5g016940	Bo5g016940	Bo5g016940.1	protein_coding	0	5	4	10	0	7	4	0	0	0	1	0	0	0	0	4	4
Bo5g017120	Bo5g017120	Bo5g017120.1	protein_coding	0	0	2	0	0	0	2	0	0	0	0	0	0	0	0	0	0
Bo5g017790	Bo5g017790	Bo5g017790.1	protein_coding	0	0	1	1	1	0	1	0	0	0	0	0	0	0	0	0	0
Bo5g017810	Bo5g017810	Bo5g017810.1	protein_coding	0	0	1	1	1	0	1	0	0	0	0	0	0	0	0	0	0
Bo5g017870	Bo5g017870	Bo5g017870.1	protein_coding	0	1	1	2	0	2	1	0	0	0	1	0	0	0	0	0	1
Bo5g019380	Bo5g019380	Bo5g019380.1	protein_coding	0	0	1	2	0	0	1	0	0	0	0	0	0	0	0	0	2
Bo5g019390	Bo5g019390	Bo5g019390.1	protein_coding	0	1	1	1	0	0	1	0	0	0	0	0	0	0	0	1	1
Bo5g019540	Bo5g019540	Bo5g019540.1	protein_coding	0	0	2	0	0	0	2	0	0	0	0	0	0	0	0	0	0
Bo5g019570	Bo5g019570	Bo5g019570.1	protein_coding	0	0	1	9	9	0	1	0	0	0	0	0	0	0	0	0	0
Bo5g019860	Bo5g019860	Bo5g019860.1	protein_coding	0	2	1	0	0	0	1	0	0	0	0	0	0	0	0	2	0
Bo5g020090	Bo5g020090	Bo5g020090.1	protein_coding	0	0	1	0	0	0	1	0	0	0	0	0	0	0	0	0	0
Bo5g020160	Bo5g020160	Bo5g020160.1	protein_coding	0	1	1	2	0	2	1	0	0	0	1	0	0	0	0	1	0
Bo5g020350	Bo5g020350	Bo5g020350.1	protein_coding	0	0	1	0	0	0	1	0	0	0	0	0	0	0	0	0	0
Bo5g020360	Bo5g020360	Bo5g020360.1	protein_coding	0	0	1	0	0	0	1	0	0	0	0	0	0	0	0	0	0
Bo5g020670	Bo5g020670	Bo5g020670.1	protein_coding	0	1	1	5	3	0	1	0	0	0	0	0	0	0	0	1	2
Bo5g020710	Bo5g020710	Bo5g020710.1	protein_coding	0	5	1	0	0	0	1	0	0	0	0	0	0	0	0	5	0
Bo5g020780	Bo5g020780	Bo5g020780.1	protein_coding	0	0	2	6	6	0	2	0	0	0	0	0	0	0	0	0	0
Bo5g020910	Bo5g020910	Bo5g020910.1	protein_coding	0	0	1	0	0	0	1	0	0	0	0	0	0	0	0	0	0
Bo5g020980	Bo5g020980	Bo5g020980.1	protein_coding	0	1	1	0	0	0	1	0	0	0	0	0	0	0	0	1	0
Bo5g021070	Bo5g021070	Bo5g021070.1	protein_coding	0	0	1	3	0	0	1	0	0	0	0	0	0	0	0	0	3
Bo5g021150	Bo5g021150	Bo5g021150.1	protein_coding	0	1	1	0	0	0	1	0	0	0	0	0	0	0	0	1	0
Bo5g021320	Bo5g021320	Bo5g021320.1	protein_coding	0	0	1	0	0	0	1	0	0	0	0	0	0	0	0	0	0
Bo5g021430	Bo5g021430	Bo5g021430.1	protein_coding	0	0	1	0	0	0	1	0	0	0	0	0	0	0	0	0	0
Bo5g022100	Bo5g022100	Bo5g022100.1	protein_coding	0	3	2	3	0	3	2	0	0	0	0	0	0	0	0	3	0
Bo5g022160	Bo5g022160	Bo5g022160.1	protein_coding	0	0	1	5	0	0	1	0	0	0	0	0	0	0	0	0	5
Bo5g023460	Bo5g023460	Bo5g023460.1	protein_coding	0	1	1	1	0	1	1	0	0	0	0	0	0	0	0	1	0
Bo5g023630	Bo5g023630	Bo5g023630.1	protein_coding	0	1	1	4	0	0	1	0	0	0	0	0	0	0	0	1	4
Bo5g023640	Bo5g023640	Bo5g023640.1	protein_coding	0	1	3	2	0	0	3	0	0	0	0	0	0	0	0	1	2
Bo5g023760	Bo5g023760	Bo5g023760.1	protein_coding	0	0	1	1	1	0	1	0	0	0	0	0	0	0	0	0	0
Bo5g023770	Bo5g023770	Bo5g023770.1	protein_coding	0	0	1	1	1	0	1	0	0	0	0	0	0	0	0	0	0
Bo5g023860	Bo5g023860	Bo5g023860.1	protein_coding	0	1	1	0	0	0	1	0	0	0	0	0	0	0	0	1	0
Bo5g025090	Bo5g025090	Bo5g025090.1	protein_coding	0	0	3	1	0	0	3	0	0	0	0	0	0	0	0	0	1
Bo5g025220	Bo5g025220	Bo5g025220.1	protein_coding	0	1	1	4	0	2	1	0	0	0	0	0	0	0	0	1	2
Bo5g025330	Bo5g025330	Bo5g025330.1	protein_coding	0	1	1	0	0	0	1	0	0	0	0	0	0	0	0	1	0
Bo5g027490	Bo5g027490	Bo5g027490.1	protein_coding	0	1	3	0	0	0	3	0	0	0	0	0	0	0	0	1	0
Bo5g027580	Bo5g027580	Bo5g027580.1	protein_coding	0	1	1	1	1	0	1	0	0	0	0	0	0	0	0	1	0
Bo5g027870	Bo5g027870	Bo5g027870.1	protein_coding	1	0	2	0	0	0	2	0	0	0	0	0	1	0	0	0	0
Bo5g027940	Bo5g027940	Bo5g027940.1	protein_coding	0	0	1	1	1	0	1	0	0	0	0	0	0	0	0	0	0
Bo5g027960	Bo5g027960	Bo5g027960.1	protein_coding	0	0	3	2	2	0	3	0	0	0	0	0	0	0	0	0	0
Bo5g030260	Bo5g030260	Bo5g030260.1	protein_coding	0	0	1	0	0	0	1	0	0	0	0	0	0	0	0	0	0
Bo5g030400	Bo5g030400	Bo5g030400.1	protein_coding	0	2	1	0	0	0	1	0	0	0	0	0	0	0	0	2	0
Bo5g030470	Bo5g030470	Bo5g030470.1	protein_coding	0	0	1	5	4	0	1	0	0	0	0	0	0	0	0	0	1
Bo5g030750	Bo5g030750	Bo5g030750.1	protein_coding	0	0	1	0	0	0	1	0	0	0	0	0	0	0	0	0	0
Bo5g030760	Bo5g030760	Bo5g030760.1	protein_coding	1	1	5	0	0	0	5	0	0	0	0	0	1	0	0	1	0
Bo5g033120	Bo5g033120	Bo5g033120.1	protein_coding	0	0	1	5	3	0	1	0	0	0	0	0	0	0	0	0	2
Bo5g034140	Bo5g034140	Bo5g034140.1	protein_coding	1	1	1	0	0	0	1	0	0	0	0	0	1	0	0	1	0
Bo5g034160	Bo5g034160	Bo5g034160.1	protein_coding	0	0	1	4	1	0	1	0	0	0	0	0	0	0	0	0	3
Bo5g034240	Bo5g034240	Bo5g034240.1	protein_coding	0	0	1	0	0	0	1	0	0	0	0	0	0	0	0	0	0
Bo5g034250	Bo5g034250	Bo5g034250.1	protein_coding	0	0	1	0	0	0	1	0	0	0	0	0	0	0	0	0	0
Bo5g034770	Bo5g034770	Bo5g034770.1	protein_coding	0	0	1	0	0	0	1	0	0	0	0	0	0	0	0	0	0
Bo5g034880	Bo5g034880	Bo5g034880.1	protein_coding	0	0	4	0	0	0	4	0	0	0	0	0	0	0	0	0	0
Bo5g035120	Bo5g035120	Bo5g035120.1	protein_coding	0	0	1	0	0	0	1	0	0	0	0	0	0	0	0	0	0
Bo5g035170	Bo5g035170	Bo5g035170.1	protein_coding	0	4	1	0	0	0	1	0	0	0	0	0	0	0	0	4	0
Bo5g037450	Bo5g037450	Bo5g037450.1	protein_coding	1	2	1	0	0	0	1	0	0	0	0	0	1	0	0	2	0
Bo5g037490	Bo5g037490	Bo5g037490.1	protein_coding	0	0	1	0	0	0	1	0	0	0	0	0	0	0	0	0	0
Bo5g038800	Bo5g038800	Bo5g038800.1	protein_coding	0	0	2	0	0	0	2	0	0	0	0	0	0	0	0	0	0
Bo5g038890	Bo5g038890	Bo5g038890.1	protein_coding	0	1	2	0	0	0	2	0	0	0	0	0	0	0	0	1	0
Bo5g038900	Bo5g038900	Bo5g038900.1	protein_coding	0	0	4	1	1	0	4	0	0	0	0	0	0	0	0	0	0
Bo5g038920	Bo5g038920	Bo5g038920.1	protein_coding	0	0	1	4	4	0	1	0	0	0	0	0	0	0	0	0	0
Bo5g038950	Bo5g038950	Bo5g038950.1	protein_coding	0	0	1	0	0	0	1	0	0	0	0	0	0	0	0	0	0
Bo5g039360	Bo5g039360	Bo5g039360.1	protein_coding	0	1	1	0	0	0	1	0	0	0	0	0	0	0	0	1	0
Bo5g039950	Bo5g039950	Bo5g039950.1	protein_coding	0	0	1	0	0	0	1	0	0	0	0	0	0	0	0	0	0
Bo5g041570	Bo5g041570	Bo5g041570.1	protein_coding	0	1	1	0	0	0	1	0	0	0	1	0	0	0	0	1	0
Bo5g041640	Bo5g041640	Bo5g041640.1	protein_coding	0	0	1	0	0	0	1	0	0	0	0	0	0	0	0	0	0
Bo5g041650	Bo5g041650	Bo5g041650.1	protein_coding	0	1	2	0	0	0	2	0	0	0	0	0	0	0	0	1	0
Bo5g042880	Bo5g042880	Bo5g042880.1	protein_coding	0	0	1	0	0	0	1	0	0	0	0	0	0	0	0	0	0
Bo5g043030	Bo5g043030	Bo5g043030.1	protein_coding	0	3	7	2	0	2	7	0	0	0	0	0	0	0	0	3	0
Bo5g043080	Bo5g043080	Bo5g043080.1	protein_coding	0	5	1	2	0	2	1	0	0	0	0	0	0	0	0	5	0
Bo5g043170	Bo5g043170	Bo5g043170.1	protein_coding	1	0	3	0	0	0	3	0	0	0	0	0	1	0	0	0	0
Bo5g043240	Bo5g043240	Bo5g043240.1	protein_coding	0	1	2	0	0	0	2	0	0	0	0	0	0	0	0	1	0
Bo5g043250	Bo5g043250	Bo5g043250.1	protein_coding	0	0	1	0	0	0	1	0	0	0	0	0	0	0	0	0	0
Bo5g043290	Bo5g043290	Bo5g043290.1	protein_coding	0	0	2	2	0	2	2	0	0	0	0	0	0	0	0	0	0
Bo5g043570	Bo5g043570	Bo5g043570.1	protein_coding	0	0	2	0	0	0	2	0	0	0	0	0	0	0	0	0	0
Bo5g043920	Bo5g043920	Bo5g043920.1	protein_coding	0	0	3	0	0	0	3	0	0	0	0	0	0	0	0	0	0
Bo5g045020	Bo5g045020	Bo5g045020.1	protein_coding	0	0	1	1	0	0	1	0	0	0	0	0	0	0	0	0	1
Bo5g045040	Bo5g045040	Bo5g045040.1	protein_coding	0	0	1	1	1	0	1	0	0	0	0	0	0	0	0	0	0
Bo5g048550	Bo5g048550	Bo5g048550.1	protein_coding	0	0	1	0	0	0	1	0	0	0	0	0	0	0	0	0	0
Bo5g048690	Bo5g048690	Bo5g048690.1	protein_coding	0	0	1	1	1	0	1	0	0	0	0	0	0	0	0	0	0
Bo5g048810	Bo5g048810	Bo5g048810.1	protein_coding	0	0	1	0	0	0	1	0	0	0	0	0	0	0	0	0	0
Bo5g048840	Bo5g048840	Bo5g048840.1	protein_coding	0	0	1	0	0	0	1	0	0	0	0	0	0	0	0	0	0
Bo5g051790	Bo5g051790	Bo5g051790.1	protein_coding	0	3	2	1	0	0	2	0	0	0	0	0	0	0	0	3	1
Bo5g051980	Bo5g051980	Bo5g051980.1	protein_coding	0	1	1	5	3	0	1	0	0	0	0	0	0	0	0	1	2
Bo5g052110	Bo5g052110	Bo5g052110.1	protein_coding	0	0	4	1	1	0	4	0	0	0	0	0	0	0	0	0	0
Bo5g052370	Bo5g052370	Bo5g052370.1	protein_coding	0	1	1	0	0	0	1	0	0	0	0	0	0	0	0	1	0
Bo5g054690	Bo5g054690	Bo5g054690.1	protein_coding	0	1	1	0	0	0	1	0	0	0	0	0	0	0	0	1	0
Bo5g055970	Bo5g055970	Bo5g055970.1	protein_coding	0	1	1	0	0	0	1	0	0	0	0	0	0	0	0	1	0
Bo5g057330	Bo5g057330	Bo5g057330.1	protein_coding	0	0	1	0	0	0	1	0	0	0	0	0	0	0	0	0	0
Bo5g059810	Bo5g059810	Bo5g059810.1	protein_coding	0	0	1	0	0	0	1	0	0	0	0	0	0	0	0	0	0
Bo5g060980	Bo5g060980	Bo5g060980.1	protein_coding	0	0	1	0	0	0	1	0	0	0	0	0	0	0	0	0	0
Bo5g061010	Bo5g061010	Bo5g061010.1	protein_coding	0	0	1	0	0	0	1	0	0	0	0	0	0	0	0	0	0
Bo5g061090	Bo5g061090	Bo5g061090.1	protein_coding	0	0	1	0	0	0	1	0	0	0	0	0	0	0	0	0	0
Bo5g062290	Bo5g062290	Bo5g062290.1	protein_coding	0	2	2	2	2	0	2	0	0	0	0	0	0	0	0	2	0
Bo5g062500	Bo5g062500	Bo5g062500.1	protein_coding	0	0	1	0	0	0	1	0	0	0	0	0	0	0	0	0	0
Bo5g063220	Bo5g063220	Bo5g063220.1	protein_coding	0	0	2	0	0	0	2	0	0	0	0	0	0	0	0	0	0
Bo5g065560	Bo5g065560	Bo5g065560.1	protein_coding	0	0	1	1	0	0	1	0	0	0	0	0	0	0	0	0	1
Bo5g065870	Bo5g065870	Bo5g065870.1	protein_coding	0	0	1	0	0	0	1	0	0	0	0	0	0	0	0	0	0
Bo5g070690	Bo5g070690	Bo5g070690.1	protein_coding	0	1	1	0	0	0	1	0	0	0	0	0	0	0	0	1	0
Bo5g071000	Bo5g071000	Bo5g071000.1	protein_coding	0	0	1	0	0	0	1	0	0	0	0	0	0	0	0	0	0
Bo5g071190	Bo5g071190	Bo5g071190.1	protein_coding	0	2	6	0	0	0	6	0	0	0	0	0	0	0	0	2	0
Bo5g072550	Bo5g072550	Bo5g072550.1	protein_coding	0	0	1	0	0	0	1	0	0	0	0	0	0	0	0	0	0
Bo5g072650	Bo5g072650	Bo5g072650.1	protein_coding	0	0	1	1	0	1	1	0	0	0	0	0	0	0	0	0	0
Bo5g072770	Bo5g072770	Bo5g072770.1	protein_coding	0	0	1	0	0	0	1	0	0	0	0	0	0	0	0	0	0
Bo5g076310	Bo5g076310	Bo5g076310.1	protein_coding	0	0	1	1	1	0	1	0	0	0	0	0	0	0	0	0	0
Bo5g077540	Bo5g077540	Bo5g077540.1	protein_coding	0	0	1	0	0	0	1	0	0	0	0	0	0	0	0	0	0
Bo5g077620	Bo5g077620	Bo5g077620.1	protein_coding	0	0	1	1	1	0	1	0	0	0	0	0	0	0	0	0	0
Bo5g077660	Bo5g077660	Bo5g077660.1	protein_coding	0	0	1	2	1	1	1	0	0	0	0	0	0	0	0	0	0
Bo5g081310	Bo5g081310	Bo5g081310.1	protein_coding	0	2	1	0	0	0	1	0	0	0	0	0	0	0	0	2	0
Bo5g082430	Bo5g082430	Bo5g082430.1	protein_coding	0	0	1	0	0	0	1	0	0	0	0	0	0	0	0	0	0
Bo5g082540	Bo5g082540	Bo5g082540.1	protein_coding	0	1	1	1	1	0	1	0	0	0	0	0	0	0	0	1	0
Bo5g082740	Bo5g082740	Bo5g082740.1	protein_coding	0	0	1	1	0	1	1	0	0	0	0	0	0	0	0	0	0
Bo5g085030	Bo5g085030	Bo5g085030.1	protein_coding	0	0	2	1	0	1	2	0	0	0	0	0	0	0	0	0	0
Bo5g085100	Bo5g085100	Bo5g085100.1	protein_coding	0	0	1	0	0	0	1	0	0	0	0	0	0	0	0	0	0
Bo5g086740	Bo5g086740	Bo5g086740.1	protein_coding	0	0	1	0	0	0	1	0	0	0	0	0	0	0	0	0	0
Bo5g087100	Bo5g087100	Bo5g087100.1	protein_coding	0	0	1	6	0	0	1	0	0	0	0	0	0	0	0	0	6
Bo5g090600	Bo5g090600	Bo5g090600.1	protein_coding	0	1	1	0	0	0	1	0	0	0	0	0	0	0	0	1	0
Bo5g091610	Bo5g091610	Bo5g091610.1	protein_coding	0	0	2	0	0	0	2	0	0	0	0	0	0	0	0	0	0
Bo5g092980	Bo5g092980	Bo5g092980.1	protein_coding	0	1	1	0	0	0	1	0	0	0	0	0	0	0	0	1	0
Bo5g093070	Bo5g093070	Bo5g093070.1	protein_coding	0	1	1	1	1	0	1	0	0	0	1	0	0	0	0	1	0
Bo5g093190	Bo5g093190	Bo5g093190.1	protein_coding	0	0	1	0	0	0	1	0	0	0	1	0	0	0	0	0	0
Bo5g093240	Bo5g093240	Bo5g093240.1	protein_coding	0	0	1	0	0	0	1	0	0	0	0	0	0	0	0	0	0
Bo5g093260	Bo5g093260	Bo5g093260.1	protein_coding	0	0	2	1	0	0	2	0	0	0	0	0	0	0	0	0	1
Bo5g093390	Bo5g093390	Bo5g093390.1	protein_coding	0	0	1	0	0	0	1	0	0	0	0	0	0	0	0	0	0
Bo5g098160	Bo5g098160	Bo5g098160.1	protein_coding	0	0	2	0	0	0	2	0	0	0	0	0	0	0	0	0	0
Bo5g104820	Bo5g104820	Bo5g104820.1	protein_coding	0	0	2	0	0	0	2	0	0	0	0	0	0	0	0	0	0
Bo5g106280	Bo5g106280	Bo5g106280.1	protein_coding	0	1	1	0	0	0	1	0	0	0	0	0	0	0	0	1	0
Bo5g113730	Bo5g113730	Bo5g113730.1	protein_coding	0	1	3	0	0	0	3	0	0	0	0	0	0	0	0	1	0
Bo5g113820	Bo5g113820	Bo5g113820.1	protein_coding	0	0	2	4	0	4	2	0	0	0	0	0	0	0	0	0	0
Bo5g115120	Bo5g115120	Bo5g115120.1	protein_coding	0	1	1	0	0	0	1	0	0	0	0	0	0	0	0	1	0
Bo5g115370	Bo5g115370	Bo5g115370.1	protein_coding	0	1	1	1	1	0	1	0	0	0	0	0	0	0	0	1	0
Bo5g117100	Bo5g117100	Bo5g117100.1	protein_coding	1	0	1	0	0	0	1	0	0	0	0	0	1	0	0	0	0
Bo5g117350	Bo5g117350	Bo5g117350.1	protein_coding	0	1	1	4	3	1	1	0	0	0	0	0	0	0	0	1	0
Bo5g118700	Bo5g118700	Bo5g118700.1	protein_coding	0	0	1	0	0	0	1	0	0	0	1	0	0	0	0	0	0
Bo5g121440	Bo5g121440	Bo5g121440.1	protein_coding	0	0	1	0	0	0	1	0	0	0	0	0	0	0	0	0	0
Bo5g122530	Bo5g122530	Bo5g122530.1	protein_coding	0	3	1	3	3	0	1	0	0	0	0	0	0	0	0	3	0
Bo5g122550	Bo5g122550	Bo5g122550.1	protein_coding	0	1	5	0	0	0	5	0	0	0	0	0	0	0	0	1	0
Bo5g122820	Bo5g122820	Bo5g122820.1	protein_coding	0	0	1	0	0	0	1	0	0	0	0	0	0	0	0	0	0
Bo5g122920	Bo5g122920	Bo5g122920.1	protein_coding	0	0	1	2	2	0	1	0	0	0	0	0	0	0	0	0	0
Bo5g122930	Bo5g122930	Bo5g122930.1	protein_coding	0	0	2	1	0	0	2	0	0	0	0	0	0	0	0	0	1
Bo5g123130	Bo5g123130	Bo5g123130.1	protein_coding	0	0	1	0	0	0	1	0	0	0	0	0	0	0	0	0	0
Bo5g123180	Bo5g123180	Bo5g123180.1	protein_coding	0	0	1	3	3	0	1	0	0	0	0	0	0	0	0	0	0
Bo5g123200	Bo5g123200	Bo5g123200.1	protein_coding	0	2	1	3	0	0	1	0	0	0	0	0	0	0	0	2	3
Bo5g123510	Bo5g123510	Bo5g123510.1	protein_coding	0	2	2	0	0	0	2	0	0	0	0	0	0	0	0	2	0
Bo5g123820	Bo5g123820	Bo5g123820.1	protein_coding	0	1	1	0	0	0	1	0	0	0	0	0	0	0	0	1	0
Bo5g124940	Bo5g124940	Bo5g124940.1	protein_coding	0	0	3	0	0	0	3	0	0	0	0	0	0	0	0	0	0
Bo5g126520	Bo5g126520	Bo5g126520.1	protein_coding	0	0	1	7	0	0	1	0	0	0	0	0	0	0	0	0	7
Bo5g126540	Bo5g126540	Bo5g126540.1	protein_coding	0	0	3	2	2	0	3	0	0	0	0	0	0	0	0	0	0
Bo5g126560	Bo5g126560	Bo5g126560.1	protein_coding	0	0	1	4	0	0	1	0	0	0	0	0	0	0	0	0	4
Bo5g126600	Bo5g126600	Bo5g126600.1	protein_coding	0	1	2	0	0	0	2	0	0	0	0	0	0	0	0	1	0
Bo5g126760	Bo5g126760	Bo5g126760.1	protein_coding	0	0	1	0	0	0	1	0	0	0	0	0	0	0	0	0	0
Bo5g126790	Bo5g126790	Bo5g126790.1	protein_coding	0	0	1	4	2	2	1	0	0	0	0	0	0	0	0	0	0
Bo5g126800	Bo5g126800	Bo5g126800.1	protein_coding	0	0	1	2	0	0	1	0	0	0	0	0	0	0	0	0	2
Bo5g126830	Bo5g126830	Bo5g126830.1	protein_coding	0	0	1	3	1	0	1	0	0	0	0	0	0	0	0	0	2
Bo5g126850	Bo5g126850	Bo5g126850.1	protein_coding	1	3	1	2	1	3	1	0	1	0	1	0	0	0	0	2	0
Bo5g128770	Bo5g128770	Bo5g128770.1	protein_coding	0	1	2	0	0	0	2	0	0	0	0	0	0	0	0	1	0
Bo5g129170	Bo5g129170	Bo5g129170.1	protein_coding	0	0	3	0	0	0	3	0	0	0	0	0	0	0	0	0	0
Bo5g129190	Bo5g129190	Bo5g129190.1	protein_coding	0	0	2	0	0	0	2	0	0	0	0	0	0	0	0	0	0
Bo5g130250	Bo5g130250	Bo5g130250.1	protein_coding	1	1	1	1	0	1	1	0	0	0	1	0	1	0	0	1	0
Bo5g131660	Bo5g131660	Bo5g131660.1	protein_coding	0	0	2	0	0	0	2	0	0	0	0	0	0	0	0	0	0
Bo5g131700	Bo5g131700	Bo5g131700.1	protein_coding	0	0	1	3	0	0	1	0	0	0	0	0	0	0	0	0	3
Bo5g131810	Bo5g131810	Bo5g131810.1	protein_coding	0	5	1	0	0	0	1	0	0	0	0	0	0	0	0	5	0
Bo5g132240	Bo5g132240	Bo5g132240.1	protein_coding	0	3	1	0	0	0	1	0	0	0	0	0	0	0	0	3	0
Bo5g132290	Bo5g132290	Bo5g132290.1	protein_coding	0	0	1	1	0	0	1	0	0	0	0	0	0	0	0	0	1
Bo5g132320	Bo5g132320	Bo5g132320.1	protein_coding	0	2	1	3	3	0	1	0	0	0	0	0	0	0	0	2	0
Bo5g132470	Bo5g132470	Bo5g132470.1	protein_coding	0	0	2	0	0	0	2	0	0	0	0	0	0	0	0	0	0
Bo5g132500	Bo5g132500	Bo5g132500.1	protein_coding	1	3	1	0	0	1	1	0	1	0	0	0	0	0	0	3	0
Bo5g132660	Bo5g132660	Bo5g132660.1	protein_coding	0	0	3	0	0	0	3	0	0	0	0	0	0	0	0	0	0
Bo5g133200	Bo5g133200	Bo5g133200.1	protein_coding	0	0	1	1	0	1	1	0	0	0	0	0	0	0	0	0	0
Bo5g133380	Bo5g133380	Bo5g133380.1	protein_coding	0	0	1	0	0	0	1	0	0	0	0	0	0	0	0	0	0
Bo5g133520	Bo5g133520	Bo5g133520.1	protein_coding	0	2	2	0	0	0	2	0	0	0	0	0	0	0	0	2	0
Bo5g135000	Bo5g135000	Bo5g135000.1	protein_coding	0	3	6	0	0	0	6	0	0	0	0	0	0	0	0	3	0
Bo5g136380	Bo5g136380	Bo5g136380.1	protein_coding	0	3	2	6	0	3	2	0	0	0	0	0	0	0	0	3	3
Bo5g136400	Bo5g136400	Bo5g136400.1	protein_coding	0	0	1	11	10	1	1	0	0	0	0	0	0	0	0	0	0
Bo5g136470	Bo5g136470	Bo5g136470.1	protein_coding	0	3	3	0	0	0	3	0	0	0	0	0	0	0	0	3	0
Bo5g136560	Bo5g136560	Bo5g136560.1	protein_coding	0	5	1	0	0	0	1	0	0	0	0	0	0	0	0	5	0
Bo5g136610	Bo5g136610	Bo5g136610.1	protein_coding	0	0	1	2	0	0	1	0	0	0	0	0	0	0	0	0	2
Bo5g136870	Bo5g136870	Bo5g136870.1	protein_coding	0	2	1	0	0	0	1	0	0	0	0	0	0	0	0	2	0
Bo5g136960	Bo5g136960	Bo5g136960.1	protein_coding	0	0	1	3	3	0	1	0	0	0	0	0	0	0	0	0	0
Bo5g136970	Bo5g136970	Bo5g136970.1	protein_coding	1	2	2	4	0	4	2	0	0	0	0	0	1	0	0	2	0
Bo5g137150	Bo5g137150	Bo5g137150.1	protein_coding	0	3	1	0	0	0	1	0	0	0	0	0	0	0	0	3	0
Bo5g137200	Bo5g137200	Bo5g137200.1	protein_coding	0	1	1	0	0	0	1	0	0	0	0	0	0	0	0	1	0
Bo5g137340	Bo5g137340	Bo5g137340.1	protein_coding	0	0	1	0	0	0	1	0	0	0	0	0	0	0	0	0	0
Bo5g137560	Bo5g137560	Bo5g137560.1	protein_coding	0	2	2	0	0	0	2	0	0	0	0	0	0	0	0	2	0
Bo5g138000	Bo5g138000	Bo5g138000.1	protein_coding	0	0	1	0	0	0	1	0	0	0	0	0	0	0	0	0	0
Bo5g138200	Bo5g138200	Bo5g138200.1	protein_coding	0	0	1	0	0	0	1	0	0	0	0	0	0	0	0	0	0
Bo5g139340	Bo5g139340	Bo5g139340.1	protein_coding	0	5	3	1	0	0	3	0	0	0	0	0	0	0	0	5	1
Bo5g139450	Bo5g139450	Bo5g139450.1	protein_coding	0	1	1	6	1	0	1	0	0	0	0	0	0	0	0	1	5
Bo5g139530	Bo5g139530	Bo5g139530.1	protein_coding	0	1	1	1	0	1	1	0	0	0	0	0	0	0	0	1	0
Bo5g139560	Bo5g139560	Bo5g139560.1	protein_coding	0	2	1	0	0	0	1	0	0	0	0	0	0	0	0	2	0
Bo5g139620	Bo5g139620	Bo5g139620.1	protein_coding	0	1	1	7	7	1	1	0	0	0	1	0	0	0	0	0	0
Bo5g139640	Bo5g139640	Bo5g139640.1	protein_coding	0	9	1	1	0	0	1	0	0	0	0	0	0	0	0	9	1
Bo5g139740	Bo5g139740	Bo5g139740.1	protein_coding	0	1	1	0	0	0	1	0	0	0	0	0	0	0	0	1	0
Bo5g139900	Bo5g139900	Bo5g139900.1	protein_coding	0	11	2	0	0	0	2	0	0	0	1	0	0	0	0	11	0
Bo5g139990	Bo5g139990	Bo5g139990.1	protein_coding	0	8	1	3	1	2	1	0	0	0	0	0	0	0	0	8	0
Bo5g141220	Bo5g141220	Bo5g141220.1	protein_coding	0	3	1	5	5	0	1	0	0	0	0	0	0	0	0	3	0
Bo5g141290	Bo5g141290	Bo5g141290.1	protein_coding	0	4	2	0	0	0	2	0	0	0	1	0	0	0	0	4	0
Bo5g141340	Bo5g141340	Bo5g141340.1	protein_coding	0	0	2	0	0	0	2	0	0	0	0	0	0	0	0	0	0
Bo5g141380	Bo5g141380	Bo5g141380.1	protein_coding	0	1	1	3	3	0	1	0	0	0	0	0	0	0	0	1	0
Bo5g141540	Bo5g141540	Bo5g141540.1	protein_coding	0	2	1	1	0	0	1	0	0	0	0	0	0	0	0	2	1
Bo5g141550	Bo5g141550	Bo5g141550.1	protein_coding	0	4	1	0	0	0	1	0	0	0	0	0	0	0	0	4	0
Bo5g141610	Bo5g141610	Bo5g141610.1	protein_coding	0	1	1	0	0	0	1	0	0	0	0	0	0	0	0	1	0
Bo5g141760	Bo5g141760	Bo5g141760.1	protein_coding	0	1	2	0	0	0	2	0	0	0	0	0	0	0	0	1	0
Bo5g141800	Bo5g141800	Bo5g141800.1	protein_coding	0	2	2	3	0	0	2	0	0	0	0	0	0	0	0	2	3
Bo5g141840	Bo5g141840	Bo5g141840.1	protein_coding	0	2	1	0	0	0	1	0	0	0	0	0	0	0	0	2	0
Bo5g141860	Bo5g141860	Bo5g141860.1	protein_coding	0	1	2	1	1	0	2	0	0	0	0	0	0	0	0	1	0
Bo5g143240	Bo5g143240	Bo5g143240.1	protein_coding	0	1	2	3	3	0	2	0	0	0	0	0	0	0	0	1	0
Bo5g143340	Bo5g143340	Bo5g143340.1	protein_coding	0	1	1	1	1	0	1	0	0	0	0	0	0	0	0	1	0
Bo5g143600	Bo5g143600	Bo5g143600.1	protein_coding	0	2	1	3	3	0	1	0	0	0	0	0	0	0	0	2	0
Bo5g143670	Bo5g143670	Bo5g143670.1	protein_coding	0	9	1	0	0	0	1	0	0	0	0	0	0	0	0	9	0
Bo5g144670	Bo5g144670	Bo5g144670.1	protein_coding	0	1	1	0	0	0	1	0	0	0	0	0	0	0	0	1	0
Bo5g144750	Bo5g144750	Bo5g144750.1	protein_coding	0	0	1	0	0	0	1	0	0	0	0	0	0	0	0	0	0
Bo5g144830	Bo5g144830	Bo5g144830.1	protein_coding	0	2	1	0	0	0	1	0	0	0	0	0	0	0	0	2	0
Bo5g145090	Bo5g145090	Bo5g145090.1	protein_coding	0	1	1	0	0	0	1	0	0	0	0	0	0	0	0	1	0
Bo5g145340	Bo5g145340	Bo5g145340.1	protein_coding	0	0	1	0	0	0	1	0	0	0	0	0	0	0	0	0	0
Bo5g145520	Bo5g145520	Bo5g145520.1	protein_coding	0	2	2	1	1	0	2	0	0	0	0	0	0	0	0	2	0
Bo5g147010	Bo5g147010	Bo5g147010.1	protein_coding	0	2	2	1	1	0	2	0	0	0	0	0	0	0	0	2	0
Bo5g148100	Bo5g148100	Bo5g148100.1	protein_coding	0	2	1	0	0	0	1	0	0	0	0	0	0	0	0	2	0
Bo5g148160	Bo5g148160	Bo5g148160.1	protein_coding	0	1	2	3	0	0	2	0	0	0	0	0	0	0	0	1	3
Bo5g148190	Bo5g148190	Bo5g148190.1	protein_coding	0	2	3	2	0	1	3	0	0	0	0	0	0	0	0	2	1
Bo5g148330	Bo5g148330	Bo5g148330.1	protein_coding	0	1	3	0	0	0	3	0	0	0	0	0	0	0	0	1	0
Bo5g148360	Bo5g148360	Bo5g148360.1	protein_coding	0	5	3	0	0	0	3	0	0	0	0	0	0	0	0	5	0
Bo5g148470	Bo5g148470	Bo5g148470.1	protein_coding	1	0	2	0	0	1	2	0	0	1	0	0	0	0	0	0	0
Bo5g148490	Bo5g148490	Bo5g148490.1	protein_coding	0	1	1	4	4	0	1	0	0	0	0	0	0	0	0	1	0
Bo5g148540	Bo5g148540	Bo5g148540.1	protein_coding	0	4	9	0	0	0	9	0	0	0	0	0	0	0	0	4	0
Bo5g148650	Bo5g148650	Bo5g148650.1	protein_coding	0	0	2	1	0	1	2	0	0	0	0	0	0	0	0	0	0
Bo5g148710	Bo5g148710	Bo5g148710.1	protein_coding	0	10	3	0	0	0	3	0	0	0	0	0	0	0	0	10	0
Bo5g150030	Bo5g150030	Bo5g150030.1	protein_coding	0	5	3	0	0	0	3	0	0	0	0	0	0	0	0	5	0
Bo5g150100	Bo5g150100	Bo5g150100.1	protein_coding	0	2	3	0	0	0	3	0	0	0	0	0	0	0	0	2	0
Bo5g150300	Bo5g150300	Bo5g150300.1	protein_coding	1	3	2	0	0	0	2	0	0	0	0	0	1	0	0	3	0
Bo5g155070	Bo5g155070	Bo5g155070.1	protein_coding	0	0	1	0	0	0	1	0	0	0	0	0	0	0	0	0	0
Bo5g155140	Bo5g155140	Bo5g155140.1	protein_coding	0	0	1	0	0	0	1	0	0	0	0	0	0	0	0	0	0
Bo5g156360	Bo5g156360	Bo5g156360.1	protein_coding	0	0	1	2	2	0	1	0	0	0	0	0	0	0	0	0	0
Bo5g156380	Bo5g156380	Bo5g156380.1	protein_coding	0	2	1	2	2	0	1	0	0	0	0	0	0	0	0	2	0
Bo6g003600	Bo6g003600	Bo6g003600.1	protein_coding	0	0	1	0	0	0	1	0	0	0	0	0	0	0	0	0	0
Bo6g006990	Bo6g006990	Bo6g006990.1	protein_coding	0	0	2	0	0	0	2	0	0	0	0	0	0	0	0	0	0
Bo6g010550	Bo6g010550	Bo6g010550.1	protein_coding	1	2	2	0	0	0	2	0	0	0	0	0	1	0	0	2	0
Bo6g010930	Bo6g010930	Bo6g010930.1	protein_coding	0	1	1	0	0	0	1	0	0	0	0	0	0	0	0	1	0
Bo6g012210	Bo6g012210	Bo6g012210.1	protein_coding	0	0	2	0	0	0	2	0	0	0	0	0	0	0	0	0	0
Bo6g014410	Bo6g014410	Bo6g014410.1	protein_coding	0	0	1	0	0	0	1	0	0	0	0	0	0	0	0	0	0
Bo6g015510	Bo6g015510	Bo6g015510.1	protein_coding	0	0	2	2	0	0	2	0	0	0	0	0	0	0	0	0	2
Bo6g015540	Bo6g015540	Bo6g015540.1	protein_coding	0	0	1	1	0	1	1	0	0	0	0	0	0	0	0	0	0
Bo6g015600	Bo6g015600	Bo6g015600.1	protein_coding	0	1	1	5	0	4	1	0	0	0	0	0	0	0	0	1	1
Bo6g015780	Bo6g015780	Bo6g015780.1	protein_coding	0	0	1	0	0	0	1	0	0	0	0	0	0	0	0	0	0
Bo6g016970	Bo6g016970	Bo6g016970.1	protein_coding	0	3	10	0	0	0	10	0	0	0	0	0	0	0	0	3	0
Bo6g018090	Bo6g018090	Bo6g018090.1	protein_coding	0	1	1	0	0	0	1	0	0	0	0	0	0	0	0	1	0
Bo6g018110	Bo6g018110	Bo6g018110.1	protein_coding	0	3	1	0	0	0	1	0	0	0	0	0	0	0	0	3	0
Bo6g018240	Bo6g018240	Bo6g018240.1	protein_coding	0	1	2	1	0	1	2	0	0	0	0	0	0	0	0	1	0
Bo6g018340	Bo6g018340	Bo6g018340.1	protein_coding	0	0	1	0	0	0	1	0	0	0	0	0	0	0	0	0	0
Bo6g018460	Bo6g018460	Bo6g018460.1	protein_coding	0	0	1	3	1	1	1	0	0	0	0	0	0	0	0	0	1
Bo6g018470	Bo6g018470	Bo6g018470.1	protein_coding	0	0	1	5	1	2	1	0	0	0	0	0	0	0	0	0	2
Bo6g018690	Bo6g018690	Bo6g018690.1	protein_coding	0	1	6	0	0	0	6	0	0	0	1	0	0	0	0	1	0
Bo6g022030	Bo6g022030	Bo6g022030.1	protein_coding	0	0	1	0	0	0	1	0	0	0	0	0	0	0	0	0	0
Bo6g022040	Bo6g022040	Bo6g022040.1	protein_coding	0	4	2	0	0	0	2	0	0	0	0	0	0	0	0	4	0
Bo6g022270	Bo6g022270	Bo6g022270.1	protein_coding	0	3	2	0	0	0	2	0	0	0	0	0	0	0	0	3	0
Bo6g022340	Bo6g022340	Bo6g022340.1	protein_coding	0	2	1	0	0	0	1	0	0	0	0	0	0	0	0	2	0
Bo6g022370	Bo6g022370	Bo6g022370.1	protein_coding	0	1	4	0	0	0	4	0	0	0	0	0	0	0	0	1	0
Bo6g026080	Bo6g026080	Bo6g026080.1	protein_coding	0	1	3	0	0	1	3	0	0	0	1	0	0	0	0	0	0
Bo6g026110	Bo6g026110	Bo6g026110.1	protein_coding	0	1	1	0	0	0	1	0	0	0	0	0	0	0	0	1	0
Bo6g026130	Bo6g026130	Bo6g026130.1	protein_coding	0	0	2	0	0	0	2	0	0	0	0	0	0	0	0	0	0
Bo6g026470	Bo6g026470	Bo6g026470.1	protein_coding	0	1	2	2	0	3	2	0	0	0	2	0	0	0	0	0	0
Bo6g027970	Bo6g027970	Bo6g027970.1	protein_coding	0	0	2	2	0	0	2	0	0	0	0	0	0	0	0	0	2
Bo6g028110	Bo6g028110	Bo6g028110.1	protein_coding	0	4	2	7	0	9	2	0	0	0	2	0	0	0	0	2	0
Bo6g029390	Bo6g029390	Bo6g029390.1	protein_coding	0	0	1	0	0	0	1	0	0	0	0	0	0	0	0	0	0
Bo6g029440	Bo6g029440	Bo6g029440.1	protein_coding	0	1	1	0	0	0	1	0	0	0	0	0	0	0	0	1	0
Bo6g029530	Bo6g029530	Bo6g029530.1	protein_coding	0	0	2	0	0	0	2	0	0	0	0	0	0	0	0	0	0
Bo6g029550	Bo6g029550	Bo6g029550.1	protein_coding	1	1	1	0	0	0	1	0	0	0	0	0	1	0	0	1	0
Bo6g030580	Bo6g030580	Bo6g030580.1	protein_coding	0	0	1	1	1	0	1	0	0	0	0	0	0	0	0	0	0
Bo6g030600	Bo6g030600	Bo6g030600.1	protein_coding	0	0	1	2	0	0	1	0	0	0	0	0	0	0	0	0	2
Bo6g030900	Bo6g030900	Bo6g030900.1	protein_coding	0	0	1	0	0	0	1	0	0	0	0	0	0	0	0	0	0
Bo6g031030	Bo6g031030	Bo6g031030.1	protein_coding	0	3	1	0	0	0	1	0	0	0	0	0	0	0	0	3	0
Bo6g031290	Bo6g031290	Bo6g031290.1	protein_coding	0	0	1	1	1	0	1	0	0	0	0	0	0	0	0	0	0
Bo6g031430	Bo6g031430	Bo6g031430.1	protein_coding	0	0	1	0	0	0	1	0	0	0	0	0	0	0	0	0	0
Bo6g031480	Bo6g031480	Bo6g031480.1	protein_coding	0	0	2	0	0	0	2	0	0	0	0	0	0	0	0	0	0
Bo6g031700	Bo6g031700	Bo6g031700.1	protein_coding	0	0	2	7	7	0	2	0	0	0	0	0	0	0	0	0	0
Bo6g031710	Bo6g031710	Bo6g031710.1	protein_coding	1	2	4	2	2	0	4	0	0	0	0	0	1	0	0	2	0
Bo6g032850	Bo6g032850	Bo6g032850.1	protein_coding	0	2	1	0	0	1	1	0	0	0	1	0	0	0	0	1	0
Bo6g033020	Bo6g033020	Bo6g033020.1	protein_coding	0	0	1	0	0	0	1	0	0	0	0	0	0	0	0	0	0
Bo6g033060	Bo6g033060	Bo6g033060.1	protein_coding	0	1	1	0	0	0	1	0	0	0	0	0	0	0	0	1	0
Bo6g034470	Bo6g034470	Bo6g034470.1	protein_coding	0	0	2	0	0	0	2	0	0	0	0	0	0	0	0	0	0
Bo6g034530	Bo6g034530	Bo6g034530.1	protein_coding	0	0	1	0	0	0	1	0	0	0	0	0	0	0	0	0	0
Bo6g034610	Bo6g034610	Bo6g034610.1	protein_coding	1	0	1	6	5	0	1	0	0	0	0	1	0	0	0	0	1
Bo6g034620	Bo6g034620	Bo6g034620.1	protein_coding	0	0	2	0	0	0	2	0	0	0	0	0	0	0	0	0	0
Bo6g034720	Bo6g034720	Bo6g034720.1	protein_coding	0	0	1	10	10	0	1	0	0	0	0	0	0	0	0	0	0
Bo6g034800	Bo6g034800	Bo6g034800.1	protein_coding	1	0	1	2	0	3	1	0	1	0	0	0	0	0	0	0	0
Bo6g035900	Bo6g035900	Bo6g035900.1	protein_coding	0	0	1	1	1	0	1	0	0	0	0	0	0	0	0	0	0
Bo6g035920	Bo6g035920	Bo6g035920.1	protein_coding	0	0	1	0	0	0	1	0	0	0	0	0	0	0	0	0	0
Bo6g035980	Bo6g035980	Bo6g035980.1	protein_coding	0	0	1	4	0	0	1	0	0	0	0	0	0	0	0	0	4
Bo6g035990	Bo6g035990	Bo6g035990.1	protein_coding	0	1	4	1	1	1	4	0	0	0	1	0	0	0	0	0	0
Bo6g036020	Bo6g036020	Bo6g036020.1	protein_coding	0	0	1	0	0	0	1	0	0	0	0	0	0	0	0	0	0
Bo6g038320	Bo6g038320	Bo6g038320.1	protein_coding	0	0	1	0	0	0	1	0	0	0	0	0	0	0	0	0	0
Bo6g039800	Bo6g039800	Bo6g039800.1	protein_coding	0	0	1	0	0	0	1	0	0	0	0	0	0	0	0	0	0
Bo6g040110	Bo6g040110	Bo6g040110.1	protein_coding	0	2	1	0	0	0	1	0	0	0	0	0	0	0	0	2	0
Bo6g042410	Bo6g042410	Bo6g042410.1	protein_coding	0	0	1	0	0	0	1	0	0	0	0	0	0	0	0	0	0
Bo6g043980	Bo6g043980	Bo6g043980.1	protein_coding	0	0	1	0	0	0	1	0	0	0	0	0	0	0	0	0	0
Bo6g043990	Bo6g043990	Bo6g043990.1	protein_coding	1	1	3	0	0	0	3	0	0	0	0	0	1	0	0	1	0
Bo6g044250	Bo6g044250	Bo6g044250.1	protein_coding	0	0	1	0	0	0	1	0	0	0	0	0	0	0	0	0	0
Bo6g044350	Bo6g044350	Bo6g044350.1	protein_coding	0	0	1	2	0	2	1	0	0	0	0	0	0	0	0	0	0
Bo6g046510	Bo6g046510	Bo6g046510.1	protein_coding	0	0	2	1	0	0	2	0	0	0	0	0	0	0	0	0	1
Bo6g046780	Bo6g046780	Bo6g046780.1	protein_coding	0	1	1	4	2	2	1	0	0	0	0	0	0	0	0	1	0
Bo6g046790	Bo6g046790	Bo6g046790.1	protein_coding	0	1	1	4	4	0	1	0	0	0	0	0	0	0	0	1	0
Bo6g047950	Bo6g047950	Bo6g047950.1	protein_coding	0	0	2	0	0	0	2	0	0	0	0	0	0	0	0	0	0
Bo6g047960	Bo6g047960	Bo6g047960.1	protein_coding	0	1	2	0	0	0	2	0	0	0	0	0	0	0	0	1	0
Bo6g047990	Bo6g047990	Bo6g047990.1	protein_coding	0	0	1	0	0	0	1	0	0	0	0	0	0	0	0	0	0
Bo6g048250	Bo6g048250	Bo6g048250.1	protein_coding	0	0	2	0	0	0	2	0	0	0	0	0	0	0	0	0	0
Bo6g049300	Bo6g049300	Bo6g049300.1	protein_coding	0	2	1	0	0	0	1	0	0	0	0	0	0	0	0	2	0
Bo6g051450	Bo6g051450	Bo6g051450.1	protein_coding	0	1	1	0	0	0	1	0	0	0	0	0	0	0	0	1	0
Bo6g051490	Bo6g051490	Bo6g051490.1	protein_coding	0	2	2	0	0	0	2	0	0	0	0	0	0	0	0	2	0
Bo6g051540	Bo6g051540	Bo6g051540.1	protein_coding	0	1	1	0	0	0	1	0	0	0	0	0	0	0	0	1	0
Bo6g054810	Bo6g054810	Bo6g054810.1	protein_coding	0	2	1	0	0	0	1	0	0	0	0	0	0	0	0	2	0
Bo6g055880	Bo6g055880	Bo6g055880.1	protein_coding	0	0	1	0	0	0	1	0	0	0	0	0	0	0	0	0	0
Bo6g056110	Bo6g056110	Bo6g056110.1	protein_coding	0	1	1	0	0	0	1	0	0	0	0	0	0	0	0	1	0
Bo6g057560	Bo6g057560	Bo6g057560.1	protein_coding	0	0	1	0	0	0	1	0	0	0	0	0	0	0	0	0	0
Bo6g058690	Bo6g058690	Bo6g058690.1	protein_coding	0	0	1	0	0	0	1	0	0	0	0	0	0	0	0	0	0
Bo6g058720	Bo6g058720	Bo6g058720.1	protein_coding	0	0	1	0	0	0	1	0	0	0	0	0	0	0	0	0	0
Bo6g061040	Bo6g061040	Bo6g061040.1	protein_coding	0	0	2	2	0	2	2	0	0	0	0	0	0	0	0	0	0
Bo6g062200	Bo6g062200	Bo6g062200.1	protein_coding	0	2	2	0	0	0	2	0	0	0	0	0	0	0	0	2	0
Bo6g064270	Bo6g064270	Bo6g064270.1	protein_coding	0	0	1	0	0	0	1	0	0	0	0	0	0	0	0	0	0
Bo6g064470	Bo6g064470	Bo6g064470.1	protein_coding	0	1	1	0	0	0	1	0	0	0	0	0	0	0	0	1	0
Bo6g064480	Bo6g064480	Bo6g064480.1	protein_coding	0	0	1	0	0	0	1	0	0	0	0	0	0	0	0	0	0
Bo6g064980	Bo6g064980	Bo6g064980.1	protein_coding	0	1	1	1	1	0	1	0	0	0	0	0	0	0	0	1	0
Bo6g065090	Bo6g065090	Bo6g065090.1	protein_coding	0	1	1	0	0	0	1	0	0	0	0	0	0	0	0	1	0
Bo6g065270	Bo6g065270	Bo6g065270.1	protein_coding	0	1	1	3	0	1	1	0	0	0	1	0	0	0	0	0	3
Bo6g066320	Bo6g066320	Bo6g066320.1	protein_coding	0	5	8	0	0	0	8	0	0	0	0	0	0	0	0	5	0
Bo6g066870	Bo6g066870	Bo6g066870.1	protein_coding	0	1	2	7	2	5	2	0	0	0	1	0	0	0	0	0	1
Bo6g067040	Bo6g067040	Bo6g067040.1	protein_coding	0	0	3	8	8	0	3	0	0	0	0	0	0	0	0	0	0
Bo6g067070	Bo6g067070	Bo6g067070.1	protein_coding	0	0	1	0	0	0	1	0	0	0	0	0	0	0	0	0	0
Bo6g067330	Bo6g067330	Bo6g067330.1	protein_coding	0	0	2	0	0	0	2	0	0	0	0	0	0	0	0	0	0
Bo6g067390	Bo6g067390	Bo6g067390.1	protein_coding	0	1	1	0	0	0	1	0	0	0	0	0	0	0	0	1	0
Bo6g067580	Bo6g067580	Bo6g067580.1	protein_coding	0	1	2	0	0	0	2	0	0	0	0	0	0	0	0	1	0
Bo6g068010	Bo6g068010	Bo6g068010.1	protein_coding	0	1	1	0	0	0	1	0	0	0	0	0	0	0	0	1	0
Bo6g068190	Bo6g068190	Bo6g068190.1	protein_coding	0	0	1	0	0	0	1	0	0	0	0	0	0	0	0	0	0
Bo6g068270	Bo6g068270	Bo6g068270.1	protein_coding	0	0	1	2	0	2	1	0	0	0	0	0	0	0	0	0	0
Bo6g072240	Bo6g072240	Bo6g072240.1	protein_coding	0	1	1	0	0	0	1	0	0	0	0	0	0	0	0	1	0
Bo6g072380	Bo6g072380	Bo6g072380.1	protein_coding	0	0	1	1	0	0	1	0	0	0	0	0	0	0	0	0	1
Bo6g072400	Bo6g072400	Bo6g072400.1	protein_coding	0	0	1	2	1	1	1	0	0	0	0	0	0	0	0	0	0
Bo6g072880	Bo6g072880	Bo6g072880.1	protein_coding	0	0	2	1	1	0	2	0	0	0	0	0	0	0	0	0	0
Bo6g072940	Bo6g072940	Bo6g072940.1	protein_coding	0	2	1	1	0	1	1	0	0	0	0	0	0	0	0	2	0
Bo6g074410	Bo6g074410	Bo6g074410.1	protein_coding	0	0	1	0	0	0	1	0	0	0	0	0	0	0	0	0	0
Bo6g074500	Bo6g074500	Bo6g074500.1	protein_coding	0	0	1	0	0	0	1	0	0	0	0	0	0	0	0	0	0
Bo6g074830	Bo6g074830	Bo6g074830.1	protein_coding	0	0	5	0	0	0	5	0	0	0	0	0	0	0	0	0	0
Bo6g075970	Bo6g075970	Bo6g075970.1	protein_coding	0	1	2	0	0	0	2	0	0	0	0	0	0	0	0	1	0
Bo6g076140	Bo6g076140	Bo6g076140.1	protein_coding	0	2	2	3	1	2	2	0	0	0	0	0	0	0	0	2	0
Bo6g076470	Bo6g076470	Bo6g076470.1	protein_coding	0	0	1	0	0	0	1	0	0	0	0	0	0	0	0	0	0
Bo6g076660	Bo6g076660	Bo6g076660.1	protein_coding	0	1	2	0	0	0	2	0	0	0	1	0	0	0	0	1	0
Bo6g076830	Bo6g076830	Bo6g076830.1	protein_coding	0	0	1	0	0	0	1	0	0	0	0	0	0	0	0	0	0
Bo6g076840	Bo6g076840	Bo6g076840.1	protein_coding	0	1	1	0	0	0	1	0	0	0	0	0	0	0	0	1	0
Bo6g077610	Bo6g077610	Bo6g077610.1	protein_coding	0	0	1	0	0	0	1	0	0	0	0	0	0	0	0	0	0
Bo6g077640	Bo6g077640	Bo6g077640.1	protein_coding	0	4	1	2	0	3	1	0	0	0	1	0	0	0	0	3	0
Bo6g077770	Bo6g077770	Bo6g077770.1	protein_coding	0	1	1	0	0	0	1	0	0	0	0	0	0	0	0	1	0
Bo6g077810	Bo6g077810	Bo6g077810.1	protein_coding	0	2	1	7	5	0	1	0	0	0	0	0	0	0	0	2	2
Bo6g077820	Bo6g077820	Bo6g077820.1	protein_coding	0	3	2	7	5	1	2	0	0	0	1	0	0	0	0	2	2
Bo6g077920	Bo6g077920	Bo6g077920.1	protein_coding	0	0	1	0	0	0	1	0	0	0	0	0	0	0	0	0	0
Bo6g079270	Bo6g079270	Bo6g079270.1	protein_coding	0	0	4	1	1	0	4	0	0	0	0	0	0	0	0	0	0
Bo6g079410	Bo6g079410	Bo6g079410.1	protein_coding	0	1	1	0	0	0	1	0	0	0	0	0	0	0	0	1	0
Bo6g079440	Bo6g079440	Bo6g079440.1	protein_coding	0	0	1	1	0	0	1	0	0	0	0	0	0	0	0	0	1
Bo6g079470	Bo6g079470	Bo6g079470.1	protein_coding	1	0	2	0	0	0	2	0	0	0	0	0	1	0	0	0	0
Bo6g079670	Bo6g079670	Bo6g079670.1	protein_coding	0	1	2	1	0	2	2	0	0	0	1	0	0	0	0	0	0
Bo6g079690	Bo6g079690	Bo6g079690.1	protein_coding	0	0	1	0	0	0	1	0	0	0	0	0	0	0	0	0	0
Bo6g079790	Bo6g079790	Bo6g079790.1	protein_coding	0	0	1	0	0	0	1	0	0	0	0	0	0	0	0	0	0
Bo6g080060	Bo6g080060	Bo6g080060.1	protein_coding	0	0	1	0	0	0	1	0	0	0	0	0	0	0	0	0	0
Bo6g080090	Bo6g080090	Bo6g080090.1	protein_coding	0	1	1	4	0	0	1	0	0	0	0	0	0	0	0	1	4
Bo6g080130	Bo6g080130	Bo6g080130.1	protein_coding	2	3	1	1	0	4	1	0	2	0	1	0	0	0	0	2	0
Bo6g080160	Bo6g080160	Bo6g080160.1	protein_coding	0	1	1	0	0	0	1	0	0	0	0	0	0	0	0	1	0
Bo6g080230	Bo6g080230	Bo6g080230.1	protein_coding	0	0	1	1	1	0	1	0	0	0	0	0	0	0	0	0	0
Bo6g080570	Bo6g080570	Bo6g080570.1	protein_coding	0	0	1	3	0	1	1	0	0	0	0	0	0	0	0	0	2
Bo6g080590	Bo6g080590	Bo6g080590.1	protein_coding	0	1	1	2	0	0	1	0	0	0	0	0	0	0	0	1	2
Bo6g080680	Bo6g080680	Bo6g080680.1	protein_coding	0	1	1	4	4	0	1	0	0	0	0	0	0	0	0	1	0
Bo6g080690	Bo6g080690	Bo6g080690.1	protein_coding	0	2	2	2	2	0	2	0	0	0	0	0	0	0	0	2	0
Bo6g080730	Bo6g080730	Bo6g080730.1	protein_coding	0	0	1	0	0	0	1	0	0	0	0	0	0	0	0	0	0
Bo6g080970	Bo6g080970	Bo6g080970.1	protein_coding	0	0	1	0	0	0	1	0	0	0	0	0	0	0	0	0	0
Bo6g081160	Bo6g081160	Bo6g081160.1	protein_coding	0	1	1	0	0	0	1	0	0	0	0	0	0	0	0	1	0
Bo6g081710	Bo6g081710	Bo6g081710.1	protein_coding	0	2	1	0	0	0	1	0	0	0	1	0	0	0	0	2	0
Bo6g081830	Bo6g081830	Bo6g081830.1	protein_coding	0	0	1	0	0	0	1	0	0	0	0	0	0	0	0	0	0
Bo6g083320	Bo6g083320	Bo6g083320.1	protein_coding	0	1	1	1	1	0	1	0	0	0	0	0	0	0	0	1	0
Bo6g083390	Bo6g083390	Bo6g083390.1	protein_coding	0	0	1	0	0	0	1	0	0	0	0	0	0	0	0	0	0
Bo6g083500	Bo6g083500	Bo6g083500.1	protein_coding	0	0	1	0	0	0	1	0	0	0	0	0	0	0	0	0	0
Bo6g083720	Bo6g083720	Bo6g083720.1	protein_coding	0	0	1	1	0	1	1	0	0	0	0	0	0	0	0	0	0
Bo6g084930	Bo6g084930	Bo6g084930.1	protein_coding	0	0	1	0	0	0	1	0	0	0	0	0	0	0	0	0	0
Bo6g085010	Bo6g085010	Bo6g085010.1	protein_coding	0	1	1	0	0	0	1	0	0	0	0	0	0	0	0	1	0
Bo6g086570	Bo6g086570	Bo6g086570.1	protein_coding	0	0	1	2	2	0	1	0	0	0	0	0	0	0	0	0	0
Bo6g086740	Bo6g086740	Bo6g086740.1	protein_coding	0	0	1	0	0	0	1	0	0	0	0	0	0	0	0	0	0
Bo6g087000	Bo6g087000	Bo6g087000.1	protein_coding	0	0	1	3	2	1	1	0	0	0	0	0	0	0	0	0	0
Bo6g087120	Bo6g087120	Bo6g087120.1	protein_coding	0	0	1	0	0	0	1	0	0	0	0	0	0	0	0	0	0
Bo6g087200	Bo6g087200	Bo6g087200.1	protein_coding	0	2	2	3	0	3	2	0	0	0	0	0	0	0	0	2	0
Bo6g087530	Bo6g087530	Bo6g087530.1	protein_coding	0	0	1	0	0	0	1	0	0	0	0	0	0	0	0	0	0
Bo6g087780	Bo6g087780	Bo6g087780.1	protein_coding	0	0	2	0	0	0	2	0	0	0	0	0	0	0	0	0	0
Bo6g087830	Bo6g087830	Bo6g087830.1	protein_coding	0	0	1	2	0	0	1	0	0	0	0	0	0	0	0	0	2
Bo6g092600	Bo6g092600	Bo6g092600.1	protein_coding	1	1	3	0	0	0	3	0	0	0	0	0	1	0	0	1	0
Bo6g092610	Bo6g092610	Bo6g092610.1	protein_coding	0	0	1	4	4	0	1	0	0	0	0	0	0	0	0	0	0
Bo6g092620	Bo6g092620	Bo6g092620.1	protein_coding	0	2	1	0	0	0	1	0	0	0	0	0	0	0	0	2	0
Bo6g092640	Bo6g092640	Bo6g092640.1	protein_coding	0	0	2	1	0	1	2	0	0	0	0	0	0	0	0	0	0
Bo6g093030	Bo6g093030	Bo6g093030.1	protein_coding	0	1	1	3	2	1	1	0	0	0	0	0	0	0	0	1	0
Bo6g093050	Bo6g093050	Bo6g093050.1	protein_coding	0	1	1	1	1	1	1	0	0	0	1	0	0	0	0	0	0
Bo6g094180	Bo6g094180	Bo6g094180.1	protein_coding	0	0	2	0	0	0	2	0	0	0	0	0	0	0	0	0	0
Bo6g094230	Bo6g094230	Bo6g094230.1	protein_coding	0	0	2	0	0	0	2	0	0	0	0	0	0	0	0	0	0
Bo6g094400	Bo6g094400	Bo6g094400.1	protein_coding	0	0	1	1	0	1	1	0	0	0	0	0	0	0	0	0	0
Bo6g094490	Bo6g094490	Bo6g094490.1	protein_coding	0	1	1	1	1	0	1	0	0	0	0	0	0	0	0	1	0
Bo6g094780	Bo6g094780	Bo6g094780.1	protein_coding	0	0	1	0	0	0	1	0	0	0	0	0	0	0	0	0	0
Bo6g094900	Bo6g094900	Bo6g094900.1	protein_coding	0	0	1	2	0	0	1	0	0	0	0	0	0	0	0	0	2
Bo6g094930	Bo6g094930	Bo6g094930.1	protein_coding	0	0	1	0	0	0	1	0	0	0	0	0	0	0	0	0	0
Bo6g094980	Bo6g094980	Bo6g094980.1	protein_coding	0	0	1	1	1	0	1	0	0	0	0	0	0	0	0	0	0
Bo6g095270	Bo6g095270	Bo6g095270.1	protein_coding	0	1	1	0	0	0	1	0	0	0	0	0	0	0	0	1	0
Bo6g095430	Bo6g095430	Bo6g095430.1	protein_coding	0	1	4	2	1	1	4	0	0	0	0	0	0	0	0	1	0
Bo6g095530	Bo6g095530	Bo6g095530.1	protein_coding	0	0	1	0	0	0	1	0	0	0	0	0	0	0	0	0	0
Bo6g095550	Bo6g095550	Bo6g095550.1	protein_coding	0	2	3	2	0	0	3	0	0	0	0	0	0	0	0	2	2
Bo6g095680	Bo6g095680	Bo6g095680.1	protein_coding	0	0	1	2	2	0	1	0	0	0	0	0	0	0	0	0	0
Bo6g095700	Bo6g095700	Bo6g095700.1	protein_coding	1	0	4	0	0	0	4	0	0	0	0	0	1	0	0	0	0
Bo6g097080	Bo6g097080	Bo6g097080.1	protein_coding	0	0	1	0	0	0	1	0	0	0	0	0	0	0	0	0	0
Bo6g097230	Bo6g097230	Bo6g097230.1	protein_coding	0	2	1	3	3	0	1	0	0	0	0	0	0	0	0	2	0
Bo6g098500	Bo6g098500	Bo6g098500.1	protein_coding	0	0	2	0	0	0	2	0	0	0	0	0	0	0	0	0	0
Bo6g098600	Bo6g098600	Bo6g098600.1	protein_coding	0	0	3	4	0	3	3	0	0	0	0	0	0	0	0	0	1
Bo6g098700	Bo6g098700	Bo6g098700.1	protein_coding	0	0	2	0	0	0	2	0	0	0	0	0	0	0	0	0	0
Bo6g099010	Bo6g099010	Bo6g099010.1	protein_coding	1	0	2	0	0	0	2	0	0	0	0	0	1	0	0	0	0
Bo6g099030	Bo6g099030	Bo6g099030.1	protein_coding	0	0	1	0	0	0	1	0	0	0	0	0	0	0	0	0	0
Bo6g099090	Bo6g099090	Bo6g099090.1	protein_coding	0	4	2	4	4	0	2	0	0	0	0	0	0	0	0	4	0
Bo6g099410	Bo6g099410	Bo6g099410.1	protein_coding	0	0	3	1	0	0	3	0	0	0	0	0	0	0	0	0	1
Bo6g099440	Bo6g099440	Bo6g099440.1	protein_coding	0	1	1	2	2	0	1	0	0	0	0	0	0	0	0	1	0
Bo6g099450	Bo6g099450	Bo6g099450.1	protein_coding	0	1	1	2	2	0	1	0	0	0	0	0	0	0	0	1	0
Bo6g099690	Bo6g099690	Bo6g099690.1	protein_coding	0	2	2	0	0	0	2	0	0	0	0	0	0	0	0	2	0
Bo6g099730	Bo6g099730	Bo6g099730.1	protein_coding	0	0	1	0	0	0	1	0	0	0	0	0	0	0	0	0	0
Bo6g100940	Bo6g100940	Bo6g100940.1	protein_coding	0	1	2	0	0	0	2	0	0	0	0	0	0	0	0	1	0
Bo6g101020	Bo6g101020	Bo6g101020.1	protein_coding	0	0	1	2	2	0	1	0	0	0	0	0	0	0	0	0	0
Bo6g101100	Bo6g101100	Bo6g101100.1	protein_coding	0	0	1	1	1	0	1	0	0	0	0	0	0	0	0	0	0
Bo6g101290	Bo6g101290	Bo6g101290.1	protein_coding	0	0	1	0	0	0	1	0	0	0	0	0	0	0	0	0	0
Bo6g101350	Bo6g101350	Bo6g101350.1	protein_coding	0	1	4	0	0	0	4	0	0	0	0	0	0	0	0	1	0
Bo6g103600	Bo6g103600	Bo6g103600.1	protein_coding	0	0	1	2	0	0	1	0	0	0	0	0	0	0	0	0	2
Bo6g103650	Bo6g103650	Bo6g103650.1	protein_coding	0	0	1	4	1	3	1	0	0	0	0	0	0	0	0	0	0
Bo6g103720	Bo6g103720	Bo6g103720.1	protein_coding	0	4	2	4	0	0	2	0	0	0	0	0	0	0	0	4	4
Bo6g103830	Bo6g103830	Bo6g103830.1	protein_coding	0	1	1	0	0	0	1	0	0	0	0	0	0	0	0	1	0
Bo6g103870	Bo6g103870	Bo6g103870.1	protein_coding	0	3	1	3	1	0	1	0	0	0	0	0	0	0	0	3	2
Bo6g103970	Bo6g103970	Bo6g103970.1	protein_coding	0	0	1	1	1	0	1	0	0	0	0	0	0	0	0	0	0
Bo6g105150	Bo6g105150	Bo6g105150.1	protein_coding	0	0	1	0	0	0	1	0	0	0	0	0	0	0	0	0	0
Bo6g105210	Bo6g105210	Bo6g105210.1	protein_coding	0	1	1	1	0	2	1	0	0	0	1	0	0	0	0	0	0
Bo6g106260	Bo6g106260	Bo6g106260.1	protein_coding	0	0	1	0	0	0	1	0	0	0	0	0	0	0	0	0	0
Bo6g106380	Bo6g106380	Bo6g106380.1	protein_coding	0	0	1	0	0	0	1	0	0	0	0	0	0	0	0	0	0
Bo6g106990	Bo6g106990	Bo6g106990.1	protein_coding	0	0	1	0	0	0	1	0	0	0	0	0	0	0	0	0	0
Bo6g107020	Bo6g107020	Bo6g107020.1	protein_coding	0	0	3	1	1	0	3	0	0	0	0	0	0	0	0	0	0
Bo6g107220	Bo6g107220	Bo6g107220.1	protein_coding	0	0	1	3	3	0	1	0	0	0	0	0	0	0	0	0	0
Bo6g108270	Bo6g108270	Bo6g108270.1	protein_coding	0	0	1	0	0	0	1	0	0	0	0	0	0	0	0	0	0
Bo6g108780	Bo6g108780	Bo6g108780.1	protein_coding	0	1	1	2	0	0	1	0	0	0	0	0	0	0	0	1	2
Bo6g108810	Bo6g108810	Bo6g108810.1	protein_coding	0	0	1	0	0	0	1	0	0	0	0	0	0	0	0	0	0
Bo6g108840	Bo6g108840	Bo6g108840.1	protein_coding	0	6	1	0	0	0	1	0	0	0	0	0	0	0	0	6	0
Bo6g110310	Bo6g110310	Bo6g110310.1	protein_coding	0	1	1	0	0	0	1	0	0	0	0	0	0	0	0	1	0
Bo6g110680	Bo6g110680	Bo6g110680.1	protein_coding	0	0	1	0	0	0	1	0	0	0	0	0	0	0	0	0	0
Bo6g111000	Bo6g111000	Bo6g111000.1	protein_coding	0	0	1	1	1	0	1	0	0	0	0	0	0	0	0	0	0
Bo6g111060	Bo6g111060	Bo6g111060.1	protein_coding	0	1	1	0	0	0	1	0	0	0	0	0	0	0	0	1	0
Bo6g112360	Bo6g112360	Bo6g112360.1	protein_coding	0	0	1	0	0	0	1	0	0	0	0	0	0	0	0	0	0
Bo6g112750	Bo6g112750	Bo6g112750.1	protein_coding	0	0	1	0	0	0	1	0	0	0	0	0	0	0	0	0	0
Bo6g112890	Bo6g112890	Bo6g112890.1	protein_coding	0	0	1	0	0	0	1	0	0	0	0	0	0	0	0	0	0
Bo6g113210	Bo6g113210	Bo6g113210.1	protein_coding	0	0	1	0	0	0	1	0	0	0	0	0	0	0	0	0	0
Bo6g113250	Bo6g113250	Bo6g113250.1	protein_coding	0	1	1	2	0	2	1	0	0	0	0	0	0	0	0	1	0
Bo6g114420	Bo6g114420	Bo6g114420.1	protein_coding	0	0	1	0	0	0	1	0	0	0	0	0	0	0	0	0	0
Bo6g114520	Bo6g114520	Bo6g114520.1	protein_coding	0	1	1	1	1	0	1	0	0	0	0	0	0	0	0	1	0
Bo6g114530	Bo6g114530	Bo6g114530.1	protein_coding	0	0	1	2	0	0	1	0	0	0	0	0	0	0	0	0	2
Bo6g115830	Bo6g115830	Bo6g115830.1	protein_coding	0	0	1	0	0	0	1	0	0	0	0	0	0	0	0	0	0
Bo6g115870	Bo6g115870	Bo6g115870.1	protein_coding	0	1	1	0	0	0	1	0	0	0	0	0	0	0	0	1	0
Bo6g115930	Bo6g115930	Bo6g115930.1	protein_coding	0	0	1	1	0	0	1	0	0	0	0	0	0	0	0	0	1
Bo6g115960	Bo6g115960	Bo6g115960.1	protein_coding	0	0	2	0	0	0	2	0	0	0	0	0	0	0	0	0	0
Bo6g116170	Bo6g116170	Bo6g116170.1	protein_coding	0	3	1	2	2	0	1	0	0	0	0	0	0	0	0	3	0
Bo6g116270	Bo6g116270	Bo6g116270.1	protein_coding	0	3	2	0	0	0	2	0	0	0	0	0	0	0	0	3	0
Bo6g116290	Bo6g116290	Bo6g116290.1	protein_coding	1	1	1	0	0	0	1	0	0	0	0	0	1	0	0	1	0
Bo6g116380	Bo6g116380	Bo6g116380.1	protein_coding	0	2	1	1	1	0	1	0	0	0	0	0	0	0	0	2	0
Bo6g116440	Bo6g116440	Bo6g116440.1	protein_coding	0	0	1	1	1	0	1	0	0	0	0	0	0	0	0	0	0
Bo6g116480	Bo6g116480	Bo6g116480.1	protein_coding	0	0	1	0	0	0	1	0	0	0	0	0	0	0	0	0	0
Bo6g116500	Bo6g116500	Bo6g116500.1	protein_coding	0	2	2	1	1	0	2	0	0	0	0	0	0	0	0	2	0
Bo6g116760	Bo6g116760	Bo6g116760.1	protein_coding	0	3	3	1	0	0	3	0	0	0	0	0	0	0	0	3	1
Bo6g118210	Bo6g118210	Bo6g118210.1	protein_coding	0	1	1	1	1	0	1	0	0	0	0	0	0	0	0	1	0
Bo6g118500	Bo6g118500	Bo6g118500.1	protein_coding	0	0	1	3	3	0	1	0	0	0	0	0	0	0	0	0	0
Bo6g118560	Bo6g118560	Bo6g118560.1	protein_coding	0	0	1	0	0	0	1	0	0	0	0	0	0	0	0	0	0
Bo6g118710	Bo6g118710	Bo6g118710.1	protein_coding	0	1	1	0	0	0	1	0	0	0	0	0	0	0	0	1	0
Bo6g118830	Bo6g118830	Bo6g118830.1	protein_coding	0	0	4	6	5	0	4	0	0	0	0	0	0	0	0	0	1
Bo6g118920	Bo6g118920	Bo6g118920.1	protein_coding	0	0	1	2	0	2	1	0	0	0	0	0	0	0	0	0	0
Bo6g118980	Bo6g118980	Bo6g118980.1	protein_coding	0	5	4	0	0	0	4	0	0	0	0	0	0	0	0	5	0
Bo6g119040	Bo6g119040	Bo6g119040.1	protein_coding	0	0	1	4	0	0	1	0	0	0	0	0	0	0	0	0	4
Bo6g119120	Bo6g119120	Bo6g119120.1	protein_coding	0	6	3	3	0	0	3	0	0	0	0	0	0	0	0	6	3
Bo6g119150	Bo6g119150	Bo6g119150.1	protein_coding	0	1	3	0	0	0	3	0	0	0	0	0	0	0	0	1	0
Bo6g119210	Bo6g119210	Bo6g119210.1	protein_coding	0	4	2	1	1	0	2	0	0	0	0	0	0	0	0	4	0
Bo6g119330	Bo6g119330	Bo6g119330.1	protein_coding	0	0	1	0	0	0	1	0	0	0	0	0	0	0	0	0	0
Bo6g119480	Bo6g119480	Bo6g119480.1	protein_coding	1	0	1	0	0	0	1	0	0	0	0	0	1	0	0	0	0
Bo6g119520	Bo6g119520	Bo6g119520.1	protein_coding	0	0	2	3	3	0	2	0	0	0	0	0	0	0	0	0	0
Bo6g119560	Bo6g119560	Bo6g119560.1	protein_coding	0	1	2	0	0	0	2	0	0	0	0	0	0	0	0	1	0
Bo6g119570	Bo6g119570	Bo6g119570.1	protein_coding	0	2	1	0	0	0	1	0	0	0	0	0	0	0	0	2	0
Bo6g119780	Bo6g119780	Bo6g119780.1	protein_coding	0	3	1	7	5	0	1	0	0	0	0	0	0	0	0	3	2
Bo6g119810	Bo6g119810	Bo6g119810.1	protein_coding	0	3	3	4	2	0	3	0	0	0	0	0	0	0	0	3	2
Bo6g119830	Bo6g119830	Bo6g119830.1	protein_coding	0	0	1	0	0	0	1	0	0	0	0	0	0	0	0	0	0
Bo6g120050	Bo6g120050	Bo6g120050.1	protein_coding	0	0	2	0	0	0	2	0	0	0	0	0	0	0	0	0	0
Bo6g120300	Bo6g120300	Bo6g120300.1	protein_coding	0	2	1	0	0	0	1	0	0	0	0	0	0	0	0	2	0
Bo6g120350	Bo6g120350	Bo6g120350.1	protein_coding	0	1	1	2	0	0	1	0	0	0	0	0	0	0	0	1	2
Bo6g120420	Bo6g120420	Bo6g120420.1	protein_coding	0	1	2	1	0	0	2	0	0	0	0	0	0	0	0	1	1
Bo6g120690	Bo6g120690	Bo6g120690.1	protein_coding	0	1	2	0	0	0	2	0	0	0	0	0	0	0	0	1	0
Bo6g120730	Bo6g120730	Bo6g120730.1	protein_coding	0	1	1	3	3	0	1	0	0	0	0	0	0	0	0	1	0
Bo6g120800	Bo6g120800	Bo6g120800.1	protein_coding	0	1	4	0	0	0	4	0	0	0	0	0	0	0	0	1	0
Bo6g120880	Bo6g120880	Bo6g120880.1	protein_coding	0	2	2	0	0	0	2	0	0	0	0	0	0	0	0	2	0
Bo6g120930	Bo6g120930	Bo6g120930.1	protein_coding	0	7	3	0	0	0	3	0	0	0	0	0	0	0	0	7	0
Bo6g121120	Bo6g121120	Bo6g121120.1	protein_coding	0	1	1	0	0	0	1	0	0	0	0	0	0	0	0	1	0
Bo6g121250	Bo6g121250	Bo6g121250.1	protein_coding	0	0	1	2	2	0	1	0	0	0	0	0	0	0	0	0	0
Bo6g121370	Bo6g121370	Bo6g121370.1	protein_coding	0	1	1	5	5	0	1	0	0	0	0	0	0	0	0	1	0
Bo6g121380	Bo6g121380	Bo6g121380.1	protein_coding	0	2	3	2	2	0	3	0	0	0	0	0	0	0	0	2	0
Bo6g121480	Bo6g121480	Bo6g121480.1	protein_coding	0	0	1	3	0	0	1	0	0	0	0	0	0	0	0	0	3
Bo6g121490	Bo6g121490	Bo6g121490.1	protein_coding	0	1	3	1	0	0	3	0	0	0	0	0	0	0	0	1	1
Bo6g121590	Bo6g121590	Bo6g121590.1	protein_coding	0	0	1	3	0	3	1	0	0	0	0	0	0	0	0	0	0
Bo6g121790	Bo6g121790	Bo6g121790.1	protein_coding	0	1	1	0	0	1	1	0	0	0	1	0	0	0	0	0	0
Bo6g121900	Bo6g121900	Bo6g121900.1	protein_coding	0	0	1	0	0	0	1	0	0	0	0	0	0	0	0	0	0
Bo6g122210	Bo6g122210	Bo6g122210.1	protein_coding	0	0	1	0	0	0	1	0	0	0	0	0	0	0	0	0	0
Bo6g122500	Bo6g122500	Bo6g122500.1	protein_coding	0	0	1	1	1	0	1	0	0	0	0	0	0	0	0	0	0
Bo6g122530	Bo6g122530	Bo6g122530.1	protein_coding	0	0	1	4	4	0	1	0	0	0	0	0	0	0	0	0	0
Bo6g122580	Bo6g122580	Bo6g122580.1	protein_coding	0	1	1	0	0	0	1	0	0	0	0	0	0	0	0	1	0
Bo6g123780	Bo6g123780	Bo6g123780.1	protein_coding	0	1	3	4	2	0	3	0	0	0	0	0	0	0	0	1	2
Bo6g123800	Bo6g123800	Bo6g123800.1	protein_coding	0	0	1	6	6	0	1	0	0	0	0	0	0	0	0	0	0
Bo6g123860	Bo6g123860	Bo6g123860.1	protein_coding	0	5	2	0	0	0	2	0	0	0	0	0	0	0	0	5	0
Bo6g124530	Bo6g124530	Bo6g124530.1	protein_coding	0	1	1	4	4	0	1	0	0	0	0	0	0	0	0	1	0
Bo6g125580	Bo6g125580	Bo6g125580.1	protein_coding	0	0	1	1	0	1	1	0	0	0	0	0	0	0	0	0	0
Bo6g125690	Bo6g125690	Bo6g125690.1	protein_coding	0	0	1	0	0	0	1	0	0	0	0	0	0	0	0	0	0
Bo7g003460	Bo7g003460	Bo7g003460.1	protein_coding	0	1	1	3	3	0	1	0	0	0	0	0	0	0	0	1	0
Bo7g005180	Bo7g005180	Bo7g005180.1	protein_coding	0	2	1	1	1	0	1	0	0	0	0	0	0	0	0	2	0
Bo7g005230	Bo7g005230	Bo7g005230.1	protein_coding	0	1	1	0	0	0	1	0	0	0	0	0	0	0	0	1	0
Bo7g005320	Bo7g005320	Bo7g005320.1	protein_coding	0	1	2	0	0	0	2	0	0	0	0	0	0	0	0	1	0
Bo7g005490	Bo7g005490	Bo7g005490.1	protein_coding	0	1	1	2	2	0	1	0	0	0	1	0	0	0	1	0	0
Bo7g005510	Bo7g005510	Bo7g005510.1	protein_coding	0	1	1	2	0	0	1	0	0	0	0	0	0	0	0	1	2
Bo7g005890	Bo7g005890	Bo7g005890.1	protein_coding	0	1	1	0	0	0	1	0	0	0	0	0	0	0	0	1	0
Bo7g007300	Bo7g007300	Bo7g007300.1	protein_coding	0	0	2	0	0	0	2	0	0	0	0	0	0	0	0	0	0
Bo7g009450	Bo7g009450	Bo7g009450.1	protein_coding	0	0	1	4	0	0	1	0	0	0	0	0	0	0	0	0	4
Bo7g009470	Bo7g009470	Bo7g009470.1	protein_coding	0	0	1	0	0	0	1	0	0	0	0	0	0	0	0	0	0
Bo7g009500	Bo7g009500	Bo7g009500.1	protein_coding	0	0	1	0	0	0	1	0	0	0	0	0	0	0	0	0	0
Bo7g009540	Bo7g009540	Bo7g009540.1	protein_coding	0	0	1	0	0	0	1	0	0	0	0	0	0	0	0	0	0
Bo7g009640	Bo7g009640	Bo7g009640.1	protein_coding	0	0	2	4	4	0	2	0	0	0	0	0	0	0	0	0	0
Bo7g009700	Bo7g009700	Bo7g009700.1	protein_coding	0	1	1	0	0	0	1	0	0	0	0	0	0	0	0	1	0
Bo7g009750	Bo7g009750	Bo7g009750.1	protein_coding	0	0	1	0	0	0	1	0	0	0	0	0	0	0	0	0	0
Bo7g009850	Bo7g009850	Bo7g009850.1	protein_coding	0	0	1	0	0	0	1	0	0	0	0	0	0	0	0	0	0
Bo7g011360	Bo7g011360	Bo7g011360.1	protein_coding	0	2	1	0	0	0	1	0	0	0	0	0	0	0	0	2	0
Bo7g011620	Bo7g011620	Bo7g011620.1	protein_coding	0	2	2	0	0	0	2	0	0	0	0	0	0	0	0	2	0
Bo7g012970	Bo7g012970	Bo7g012970.1	protein_coding	0	0	1	0	0	0	1	0	0	0	0	0	0	0	0	0	0
Bo7g014030	Bo7g014030	Bo7g014030.1	protein_coding	0	0	1	0	0	0	1	0	0	0	0	0	0	0	0	0	0
Bo7g014100	Bo7g014100	Bo7g014100.1	protein_coding	0	0	1	0	0	0	1	0	0	0	0	0	0	0	0	0	0
Bo7g014380	Bo7g014380	Bo7g014380.1	protein_coding	0	0	1	1	0	0	1	0	0	0	0	0	0	0	0	0	1
Bo7g014400	Bo7g014400	Bo7g014400.1	protein_coding	0	0	1	5	5	0	1	0	0	0	0	0	0	0	0	0	0
Bo7g014980	Bo7g014980	Bo7g014980.1	protein_coding	0	2	2	1	0	0	2	0	0	0	0	0	0	0	0	2	1
Bo7g015030	Bo7g015030	Bo7g015030.1	protein_coding	0	0	1	0	0	0	1	0	0	0	0	0	0	0	0	0	0
Bo7g015050	Bo7g015050	Bo7g015050.1	protein_coding	0	0	1	0	0	0	1	0	0	0	0	0	0	0	0	0	0
Bo7g016370	Bo7g016370	Bo7g016370.1	protein_coding	0	1	2	3	0	2	2	0	0	0	0	0	0	0	0	1	1
Bo7g018690	Bo7g018690	Bo7g018690.1	protein_coding	1	0	1	0	0	0	1	0	0	0	0	0	1	0	0	0	0
Bo7g019720	Bo7g019720	Bo7g019720.1	protein_coding	0	1	1	0	0	0	1	0	0	0	0	0	0	0	0	1	0
Bo7g021050	Bo7g021050	Bo7g021050.1	protein_coding	0	1	1	1	0	0	1	0	0	0	0	0	0	0	0	1	1
Bo7g023010	Bo7g023010	Bo7g023010.1	protein_coding	0	0	1	0	0	0	1	0	0	0	0	0	0	0	0	0	0
Bo7g023100	Bo7g023100	Bo7g023100.1	protein_coding	0	4	7	3	3	0	7	0	0	0	0	0	0	0	0	4	0
Bo7g025350	Bo7g025350	Bo7g025350.1	protein_coding	0	0	1	8	5	2	1	0	0	0	0	0	0	0	0	0	1
Bo7g025370	Bo7g025370	Bo7g025370.1	protein_coding	0	1	1	7	2	0	1	0	0	0	0	0	0	0	0	1	5
Bo7g025380	Bo7g025380	Bo7g025380.1	protein_coding	0	1	1	5	4	0	1	0	0	0	0	0	0	0	0	1	1
Bo7g025440	Bo7g025440	Bo7g025440.1	protein_coding	0	2	5	0	0	0	5	0	0	0	0	0	0	0	0	2	0
Bo7g026620	Bo7g026620	Bo7g026620.1	protein_coding	0	0	1	0	0	0	1	0	0	0	1	0	0	0	0	0	0
Bo7g026660	Bo7g026660	Bo7g026660.1	protein_coding	0	1	3	0	0	0	3	0	0	0	0	0	0	0	0	1	0
Bo7g026730	Bo7g026730	Bo7g026730.1	protein_coding	0	0	1	3	3	0	1	0	0	0	0	0	0	0	0	0	0
Bo7g027890	Bo7g027890	Bo7g027890.1	protein_coding	0	1	1	0	0	0	1	0	0	0	0	0	0	0	0	1	0
Bo7g027910	Bo7g027910	Bo7g027910.1	protein_coding	0	1	5	4	0	0	5	0	0	0	0	0	0	0	0	1	4
Bo7g031270	Bo7g031270	Bo7g031270.1	protein_coding	0	0	1	0	0	0	1	0	0	0	0	0	0	0	0	0	0
Bo7g031340	Bo7g031340	Bo7g031340.1	protein_coding	0	1	1	1	0	0	1	0	0	0	0	0	0	0	0	1	1
Bo7g031400	Bo7g031400	Bo7g031400.1	protein_coding	0	1	1	0	0	0	1	0	0	0	0	0	0	0	0	1	0
Bo7g031480	Bo7g031480	Bo7g031480.1	protein_coding	0	1	1	2	0	2	1	0	0	0	0	0	0	0	0	1	0
Bo7g031690	Bo7g031690	Bo7g031690.1	protein_coding	0	2	2	4	3	2	2	0	0	0	1	0	0	0	0	1	0
Bo7g032980	Bo7g032980	Bo7g032980.1	protein_coding	0	0	1	0	0	0	1	0	0	0	0	0	0	0	0	0	0
Bo7g034260	Bo7g034260	Bo7g034260.1	protein_coding	0	1	1	0	0	0	1	0	0	0	0	0	0	0	0	1	0
Bo7g034320	Bo7g034320	Bo7g034320.1	protein_coding	0	0	1	0	0	0	1	0	0	0	0	0	0	0	0	0	0
Bo7g035390	Bo7g035390	Bo7g035390.1	protein_coding	0	1	1	5	0	0	1	0	0	0	0	0	0	0	0	1	5
Bo7g035410	Bo7g035410	Bo7g035410.1	protein_coding	0	2	3	10	0	11	3	0	0	0	1	0	0	0	0	1	0
Bo7g036470	Bo7g036470	Bo7g036470.1	protein_coding	0	0	1	0	0	0	1	0	0	0	0	0	0	0	0	0	0
Bo7g037660	Bo7g037660	Bo7g037660.1	protein_coding	0	0	2	0	0	0	2	0	0	0	0	0	0	0	0	0	0
Bo7g038690	Bo7g038690	Bo7g038690.1	protein_coding	0	1	1	0	0	0	1	0	0	0	0	0	0	0	0	1	0
Bo7g038870	Bo7g038870	Bo7g038870.1	protein_coding	0	0	1	0	0	0	1	0	0	0	0	0	0	0	0	0	0
Bo7g038900	Bo7g038900	Bo7g038900.1	protein_coding	0	0	1	0	0	0	1	0	0	0	0	0	0	0	0	0	0
Bo7g038990	Bo7g038990	Bo7g038990.1	protein_coding	0	1	1	0	0	0	1	0	0	0	0	0	0	0	0	1	0
Bo7g039200	Bo7g039200	Bo7g039200.1	protein_coding	0	0	1	0	0	0	1	0	0	0	0	0	0	0	0	0	0
Bo7g039220	Bo7g039220	Bo7g039220.1	protein_coding	0	0	1	0	0	0	1	0	0	0	0	0	0	0	0	0	0
Bo7g040300	Bo7g040300	Bo7g040300.1	protein_coding	0	1	1	0	0	0	1	0	0	0	0	0	0	0	0	1	0
Bo7g040410	Bo7g040410	Bo7g040410.1	protein_coding	0	2	1	0	0	1	1	0	0	0	1	0	0	0	0	1	0
[truncated: 1,024 more rows]
