# Supplementary material for: From landrace to modern hybrid broccoli: the genomic and morphological domestication syndrome within a diverse B. oleracea collection
Source: Hortic Res. 2020 Oct 1;7:159. doi: 10.1038/s41438-020-00375-0 (PMC7528014; doi:10.1038/s41438-020-00375-0)
Supplement: Supplementary file 6 — Dataset 2 [file 41438_2020_375_MOESM6_ESM.xlsx]

## Sheet: LD_intervals
chr	start	end	r2
chr1	126252	263792	0.141749
chr1	11810392	12098569	0.145063
chr1	24821403	26139294	0.177637
chr2	65507	1433755	0.142883
chr2	13323154	13829449	0.14482
chr2	29657370	31825101	0.24069
chr2	41448229	42399250	0.176157
chr3	26512456	27563758	0.142756
chr3	64806242	64920172	0.140807
chr4	13770875	14920280	0.201285
chr4	40181971	40491961	0.140365
chr4	45909443	46485450	0.153365
chr5	16757	85223	0.139316
chr5	3142036	3376688	0.141752
chr5	27620486	29702523	0.189971
chr6	12453002	12893911	0.150801
chr6	23187682	23411071	0.141582
chr6	30471293	30587560	0.134866
chr6	39527447	39793383	0.194665
chr7	6830598	7957943	0.186164
chr7	9031963	9611782	0.163084
chr7	13245888	13376225	0.134392
chr7	21624364	22230211	0.146337
chr7	32935107	33782222	0.146829
chr7	40908835	41464664	0.156154
chr7	48335416	48358020	0.134336
chr8	43025	302618	0.166487
chr8	8270924	9387078	0.237132
chr8	10941119	11801629	0.251655
chr8	14754682	15350700	0.159071
chr8	25218809	26349813	0.177768
chr8	27381722	28057935	0.173835
chr8	29650135	33309976	0.193668
chr8	34838899	35427532	0.152367
chr8	41278513	41734467	0.180039
chr9	8163	376759	0.142352
chr9	38765062	40002296	0.206874

## Sheet: LD_genes
gene	chr	start	end	ATgene	ATname	ATperID	variants_impact_HIGH	variants_impact_MODERATE	variants_impact_LOW
Bo1g002210	chr1	128563	130200	AT4G38880	ASE3	82.9358	0	0	0
Bo1g002220	chr1	130440	133386	AT4G38890		87.1064	0	0	0
Bo1g002230	chr1	134318	135251	AT4G38910	BPC5	76.9504	0	1	0
Bo1g002240	chr1	136068	137000	AT4G38920	VHA-c3	100	0	0	0
Bo1g002250	chr1	137577	141372	AT4G38950	KIN7F	86.3747	0	0	1
Bo1g002260	chr1	143166	145211	AT4G38970	FBA2	97.2362	0	0	0
Bo1g002270	chr1	146725	147892			NA	NA	NA	NA
Bo1g002280	chr1	148961	151258	AT4G39000	AtGH9B17	76.8293	NA	NA	NA
Bo1g002290	chr1	152224	152397			NA	NA	NA	NA
Bo1g002300	chr1	153250	156261	AT4G39010	AtGH9B18	91.7172	NA	NA	NA
Bo1g002310	chr1	164958	168351	AT4G39030	DTX47	80.597	NA	NA	NA
Bo1g002320	chr1	171288	172030			NA	NA	NA	NA
Bo1g002330	chr1	172779	174206			NA	NA	NA	NA
Bo1g002340	chr1	175196	180272	AT4G39080	VHA-A3	87.0159	NA	NA	NA
Bo1g002350	chr1	181177	182520	AT4G39090	RD19A	90.7357	0	0	0
Bo1g002360	chr1	183323	183774			NA	0	0	0
Bo1g002370	chr1	184847	187483	AT4G39110		90.0911	0	0	1
Bo1g002380	chr1	187906	188396	AT4G39120	IMPL2	60.6557	0	0	0
Bo1g002390	chr1	189713	189898	AT4G39130		59.0164	0	0	0
Bo1g002400	chr1	191317	191852	AT4G39130		70.4698	0	0	0
Bo1g002410	chr1	192637	194204	AT4G39140		82.619	0	0	0
Bo1g002420	chr1	195435	197330	AT4G39150		89.2442	0	0	0
Bo1g002430	chr1	198178	198525	AT1G75830	PDF1.1	38.1579	NA	NA	NA
Bo1g002440	chr1	201151	201833			NA	NA	NA	NA
Bo1g002450	chr1	202463	202892	AT4G39250	RL1	91.5789	NA	NA	NA
Bo1g002460	chr1	205351	206116	AT4G39260	RBG8	75.6098	NA	NA	NA
Bo1g002470	chr1	206881	208172	AT4G39300		79.798	0	0	0
Bo1g002480	chr1	209076	210429	AT4G39320		38.6667	0	0	0
Bo1g002490	chr1	210647	211042	AT4G39340	EC1.4	77.0992	0	0	0
Bo1g002500	chr1	216852	221622	AT4G39350	CESA2	93.9139	0	0	1
Bo1g002510	chr1	223558	223902	AT4G39360		60.5263	0	0	0
Bo1g002520	chr1	228012	229293	AT4G39390	ATNST-KT1	95.8209	0	0	1
Bo1g002530	chr1	237167	240760			NA	0	0	6
Bo1g039180	chr1	11811127	11814456	AT4G24620	PGI1	85.2217	0	1	0
Bo1g039190	chr1	11836674	11838842	AT4G24630	PAT08	79.2176	NA	NA	NA
Bo1g039200	chr1	11845031	11845957	AT4G24640	APPB1	80.3279	0	0	0
Bo1g039210	chr1	11849499	11850173	AT4G24660	ATHB22	87.5	0	0	2
Bo1g039220	chr1	11854000	11856891	AT4G24670	TAR2	81.2775	0	0	0
Bo1g039230	chr1	11861801	11867292	AT4G24680	MOS1	72.6676	0	0	17
Bo1g039240	chr1	11873650	11876768	AT4G24690	NBR1	71.7599	0	0	0
Bo1g039250	chr1	11877237	11881013	AT4G24710		65.2648	0	0	0
Bo1g039260	chr1	11881890	11882934	AT4G24715		67.7885	0	0	0
Bo1g039270	chr1	11884590	11892401	AT4G24740	AFC2	37.7304	0	0	2
Bo1g039280	chr1	11894845	11896846	AT4G24760		94.5355	0	0	0
Bo1g039290	chr1	11898830	11899270	AT2G19146		32.1918	NA	NA	NA
Bo1g039300	chr1	11907211	11908717	AT4G24770	CP31A	70.0658	0	0	0
Bo1g039310	chr1	11915816	11917342	AT4G24780		92.8571	0	0	0
Bo1g039320	chr1	11936093	11938992	AT4G24790		73.2911	0	0	1
Bo1g039330	chr1	11940046	11942340	AT4G24800		87.7292	0	0	9
Bo1g039340	chr1	11942653	11943381	AT4G24805		87.6033	0	0	0
Bo1g039350	chr1	11944298	11946502	AT4G24820	RPN7	95.3488	0	0	1
Bo1g039360	chr1	11951255	11953625	AT4G24830		91.0931	NA	NA	NA
Bo1g039370	chr1	11959173	11963213	AT4G24840		85.9211	0	0	1
Bo1g039380	chr1	11969853	11970483	AT5G25090	ENODL13	75	NA	NA	NA
Bo1g039390	chr1	11972073	11973644	AT5G25140	CYP71B13	81.0924	NA	NA	NA
Bo1g039400	chr1	11979607	11982399	AT4G24890	PAP24	85.8995	NA	NA	NA
Bo1g039410	chr1	11984774	11986495	AT4G24900	TTL	64.6753	NA	NA	NA
Bo1g039420	chr1	11986958	11987893	AT4G24910		71.7042	NA	NA	NA
Bo1g039430	chr1	11989066	11989497			NA	NA	NA	NA
Bo1g039440	chr1	11993289	11994233	AT4G24930		73.8589	NA	NA	NA
Bo1g039450	chr1	11995507	11997827	AT4G24940	SAE1A	89.7516	NA	NA	NA
Bo1g039460	chr1	11998136	12000742			NA	NA	NA	NA
Bo1g039470	chr1	12001487	12005075			NA	NA	NA	NA
Bo1g039480	chr1	12007739	12011883	AT4G24970	MORC7	65.7609	NA	NA	NA
Bo1g039490	chr1	12015989	12017633	AT4G24972	TPD1	58.4746	0	0	0
Bo1g039500	chr1	12018026	12020059			NA	0	0	0
Bo1g039510	chr1	12021683	12022692	AT4G24990	MUB3	93.2203	0	0	0
Bo1g039520	chr1	12024506	12024723			NA	0	0	0
Bo1g039530	chr1	12030788	12032423	AT4G25010	SWEET14	87.1795	NA	NA	NA
Bo1g039540	chr1	12041770	12042113			NA	NA	NA	NA
Bo1g039550	chr1	12044202	12045396	AT4G25030		82.8909	NA	NA	NA
Bo1g039560	chr1	12048568	12049444			NA	NA	NA	NA
Bo1g039570	chr1	12051544	12052464	AT5G12380	ANNAT8	40.7643	NA	NA	NA
Bo1g039580	chr1	12066379	12066673			NA	NA	NA	NA
Bo1g039590	chr1	12068036	12068185			NA	NA	NA	NA
Bo1g039600	chr1	12070465	12070802			NA	NA	NA	NA
Bo1g039610	chr1	12088352	12088646			NA	NA	NA	NA
Bo1g039620	chr1	12091079	12092208			NA	NA	NA	NA
Bo1g086000	chr1	24837621	24839723			NA	NA	NA	NA
Bo1g086010	chr1	24865863	24868143			NA	NA	NA	NA
Bo1g086020	chr1	24874246	24874684			NA	NA	NA	NA
Bo1g086030	chr1	24938505	24940565			NA	NA	NA	NA
Bo1g086040	chr1	24946658	24947140			NA	0	0	0
Bo1g086050	chr1	24964280	24965483			NA	0	0	0
Bo1g086060	chr1	25056245	25058143	AT2G20410		64.3963	0	1	0
Bo1g086070	chr1	25073248	25075953	AT1G54450	B''DELTA	94.0741	NA	NA	NA
Bo1g086080	chr1	25082549	25086734	AT1G54440		54.8966	0	0	0
Bo1g086090	chr1	25106752	25109936			NA	0	0	0
Bo1g086100	chr1	25117174	25118832	AT3G57620		82.4275	0	0	0
Bo1g086110	chr1	25128388	25130230			NA	NA	NA	NA
Bo1g086120	chr1	25157041	25158776	AT1G54650		81.3115	0	0	0
Bo1g086130	chr1	25166519	25167043			NA	0	0	0
Bo1g086140	chr1	25178385	25179690			NA	0	0	0
Bo1g086150	chr1	25180046	25182587			NA	0	1	0
Bo1g086160	chr1	25191392	25193003	AT1G54680		75.0865	NA	NA	NA
Bo1g086170	chr1	25200745	25201897			NA	0	0	0
Bo1g086180	chr1	25209376	25212822	AT1G54710	ATG18H	77.4912	0	1	1
Bo1g086190	chr1	25243352	25244474	AT1G54780	TLP18.3	82.7465	NA	NA	NA
Bo1g086200	chr1	25253380	25254462	AT1G54840	IDM2	62.2024	NA	NA	NA
Bo1g086210	chr1	25257680	25259270			NA	NA	NA	NA
Bo1g086220	chr1	25269247	25270352	AT1G54850	ACD22.3	76.2376	0	0	1
Bo1g086230	chr1	25273688	25275029	AT1G54870		94.1176	0	0	0
Bo1g086240	chr1	25287540	25297983			NA	NA	NA	NA
Bo1g086250	chr1	25312039	25312658			NA	0	0	0
Bo1g086260	chr1	25328529	25330411	AT1G54990	AXR4	69.2771	NA	NA	NA
Bo1g086270	chr1	25334275	25336095			NA	0	0	0
Bo1g086280	chr1	25336370	25337576			NA	0	1	0
Bo1g087280	chr1	25369465	25370418	AT5G53670		14.511	NA	NA	NA
Bo1g087290	chr1	25376265	25378000			NA	NA	NA	NA
Bo1g087300	chr1	25380002	25380169			NA	NA	NA	NA
Bo1g087310	chr1	25381300	25383803	AT1G56340	CRT1	90.1826	NA	NA	NA
Bo1g087320	chr1	25388888	25389873	AT1G56420		77.6536	NA	NA	NA
Bo1g087330	chr1	25423187	25423563			NA	NA	NA	NA
Bo1g087340	chr1	25433369	25434337	AT1G56430	NAS4	88.5093	NA	NA	NA
Bo1g087350	chr1	25445304	25447768	AT1G56440	TPR5	75.6044	NA	NA	NA
Bo1g087360	chr1	25448082	25449858	AT1G56450	PBG1	93.0612	0	0	0
Bo1g087370	chr1	25453037	25454933	AT1G56460		63.3257	0	1	0
Bo1g087380	chr1	25460780	25464560			NA	NA	NA	NA
Bo1g087390	chr1	25490581	25491167			NA	NA	NA	NA
Bo1g087400	chr1	25532967	25533627			NA	NA	NA	NA
Bo1g087410	chr1	25561573	25567004			NA	NA	NA	NA
Bo1g087420	chr1	25587733	25591755			NA	0	3	4
Bo1g087430	chr1	25600093	25601976			NA	NA	NA	NA
Bo1g087440	chr1	25635113	25636888			NA	NA	NA	NA
Bo1g087450	chr1	25735876	25738050			NA	NA	NA	NA
Bo1g087460	chr1	25743232	25744968			NA	NA	NA	NA
Bo1g087470	chr1	25757532	25758955			NA	0	0	1
Bo1g087480	chr1	25759797	25760812	AT5G61720		68.4982	0	0	0
Bo1g087490	chr1	25761143	25763988	AT5G61730	ABCA9	77.0658	0	0	0
Bo1g087500	chr1	25770917	25771720	AT5G61730	ABCA9	75.1196	0	0	0
Bo1g087510	chr1	25783555	25784415			NA	NA	NA	NA
Bo1g087520	chr1	25788549	25789948	AT5G61680		83.6653	NA	NA	NA
Bo1g087530	chr1	25803708	25807142	AT5G61700	ABCA12	85.7963	NA	NA	NA
Bo1g087540	chr1	25820172	25821003			NA	0	0	0
Bo1g087550	chr1	25824068	25825023			NA	NA	NA	NA
Bo1g087560	chr1	25854145	25855898	AT1G57620	CYB	79.0698	NA	NA	NA
Bo1g087570	chr1	25870833	25873430			NA	NA	NA	NA
Bo1g087580	chr1	25873625	25874384			NA	NA	NA	NA
Bo1g087590	chr1	25883022	25883315			NA	NA	NA	NA
Bo1g087600	chr1	25884205	25884939			NA	NA	NA	NA
Bo1g087610	chr1	25889187	25890369			NA	0	0	0
Bo1g087620	chr1	25927059	25928460	AT1G57790		62.1134	NA	NA	NA
Bo1g087630	chr1	25928865	25930351	AT3G28480		51.0823	NA	NA	NA
Bo1g087630	chr1	25928865	25930351	AT3G28490	P4H6	49.7836	NA	NA	NA
Bo1g087640	chr1	25941124	25941483			NA	NA	NA	NA
Bo1g087650	chr1	25946588	25947416			NA	NA	NA	NA
Bo1g087660	chr1	25957787	25960438	AT1G57700		85.567	NA	NA	NA
Bo1g087670	chr1	25965523	25966658			NA	0	0	0
Bo1g087680	chr1	25970001	25971074	AT1G57680		87.395	0	0	0
Bo1g087690	chr1	25978481	25978795			NA	NA	NA	NA
Bo1g087700	chr1	25995672	25998026			NA	NA	NA	NA
Bo1g087710	chr1	26003842	26005267	AT1G57980	PUP23	71.3318	0	1	0
Bo1g087710	chr1	26003842	26005267	AT1G57990	PUP18	73.1377	0	1	0
Bo1g087710	chr1	26003842	26005267	AT1G57943	PUP17	72.912	0	1	0
Bo1g087720	chr1	26014917	26015660			NA	NA	NA	NA
Bo1g087730	chr1	26022042	26025172	AT1G58025		67.2014	NA	NA	NA
Bo1g087740	chr1	26029032	26029475			NA	0	0	0
Bo1g087750	chr1	26033107	26033990			NA	0	1	0
Bo1g087760	chr1	26049224	26049945	AT1G58070		58.1395	NA	NA	NA
Bo1g087770	chr1	26078422	26081146	AT1G58080	HISN1A	91.1548	0	0	1
Bo1g087780	chr1	26093935	26095340			NA	NA	NA	NA
Bo1g087790	chr1	26113041	26115516			NA	0	0	0
Bo1g087800	chr1	26119876	26120933			NA	0	0	0
Bo1g087810	chr1	26126063	26127617	AT1G58120		79.9555	0	0	0
Bo1g087820	chr1	26128970	26138578			NA	0	0	0
Bo2g001010	chr2	64443	65828	AT5G01850		86.0119	0	1	1
Bo2g001020	chr2	72371	73078	AT5G01860		65.9574	NA	NA	NA
Bo2g001030	chr2	79379	79837	AT5G01880	ATL74	88.1579	NA	NA	NA
Bo2g001040	chr2	87703	90647	AT5G01890	PXC2	82.7946	0	1	0
Bo2g001050	chr2	92207	93315	AT2G30290	VSR2	88.8199	0	1	5
Bo2g001060	chr2	95959	97624	AT2G30290	VSR2	86.8664	0	0	0
Bo2g001070	chr2	101321	101923			NA	NA	NA	NA
Bo2g001080	chr2	109273	109990			NA	NA	NA	NA
Bo2g001090	chr2	115101	119240	AT5G01010		88.9655	NA	NA	NA
Bo2g001100	chr2	139746	140775			NA	NA	NA	NA
Bo2g001110	chr2	154927	155444	AT3G53470		60.8392	NA	NA	NA
Bo2g001120	chr2	167451	168735			NA	0	0	0
Bo2g001130	chr2	171907	173211	AT5G01820	CIPK14	81.7972	0	1	1
Bo2g001140	chr2	175255	176526	AT5G01810	CIPK15	82.7423	0	0	0
Bo2g001150	chr2	178269	179150	AT5G01750		86.1607	NA	NA	NA
Bo2g001160	chr2	191696	192178	AT5G01740		84.375	NA	NA	NA
Bo2g001170	chr2	194137	194376			NA	NA	NA	NA
Bo2g001180	chr2	194422	194622	AT1G67750		74.2424	NA	NA	NA
Bo2g001190	chr2	201681	203431	AT5G01710		72.2222	0	2	0
Bo2g001200	chr2	204458	205955	AT5G01700		78.1163	0	0	0
Bo2g001210	chr2	207692	209773	AT5G01550	LECRKA4.2	78.2107	0	0	3
Bo2g001220	chr2	211691	212715	AT5G01530	LHCB4.1	93.75	0	0	0
Bo2g001230	chr2	213603	217494	AT2G04660	APC2	87.0478	0	0	0
Bo2g001240	chr2	218078	219651	AT5G01470		80.0813	0	0	0
Bo2g001250	chr2	220372	223005	AT5G01420		35.1402	0	1	3
Bo2g001260	chr2	224411	225340	AT5G01410	PDX13	98.0583	0	0	0
Bo2g001270	chr2	226806	234909	AT5G01400	ESP4	77.1664	0	0	0
Bo2g001280	chr2	237542	239234	AT5G01380	GT-3A	79.3548	NA	NA	NA
Bo2g001290	chr2	240757	242476	AT5G01370	ACI1	84.87	NA	NA	NA
Bo2g001300	chr2	247106	248963	AT5G01360	TBL3	83.7004	NA	NA	NA
Bo2g001310	chr2	249669	250490	AT4G36750		91.1111	NA	NA	NA
Bo2g001320	chr2	254988	257063	AT4G33070	PDC1	91.1038	0	0	2
Bo2g001320	chr2	254988	257063	AT5G01330	PDC3	88.4679	0	0	2
Bo2g001320	chr2	254988	257063	AT5G01320	PDC4	92.4217	0	0	2
Bo2g001330	chr2	258678	259211	AT5G01305		67.7966	0	0	0
Bo2g002330	chr2	279257	281382	AT5G01280		64.9462	NA	NA	NA
Bo2g002340	chr2	282350	283903	AT5G01210		80.6576	NA	NA	NA
Bo2g002350	chr2	304036	305219	AT5G01200		78.6822	0	0	0
Bo2g002360	chr2	309129	311522	AT5G01190	LAC10	93.7276	0	0	2
Bo2g002370	chr2	319607	320247	AT2G07505		47.0149	NA	NA	NA
Bo2g002370	chr2	319607	320247	AT2G06265		46.2687	NA	NA	NA
Bo2g002380	chr2	326710	327249			NA	NA	NA	NA
Bo2g002390	chr2	333558	335984	AT5G01100	FRB1	83.5681	0	1	2
Bo2g002400	chr2	336997	338055	AT5G01090		73.5795	0	0	0
Bo2g002410	chr2	341899	342213	AT5G01075		72	NA	NA	NA
Bo2g002420	chr2	343162	344416	AT5G01060		75.2577	NA	NA	NA
Bo2g002430	chr2	346923	349751	AT5G01050	LAC9	79.5533	NA	NA	NA
Bo2g002430	chr2	346923	349751	AT5G01040	LAC8	80.756	NA	NA	NA
Bo2g002440	chr2	352029	353243	AT5G23830		38.8158	NA	NA	NA
Bo2g002440	chr2	352029	353243	AT5G23840		41.4474	NA	NA	NA
Bo2g002440	chr2	352029	353243	AT5G23820	ML3	42.7632	NA	NA	NA
Bo2g002450	chr2	358281	361560	AT5G02030	BLH9	81.7094	NA	NA	NA
Bo2g002460	chr2	368265	369736			NA	NA	NA	NA
Bo2g002470	chr2	370657	372223	AT5G02080		85.2201	NA	NA	NA
Bo2g002470	chr2	370657	372223	AT1G12350	PPCS1	87.7358	NA	NA	NA
Bo2g002480	chr2	374539	375741	AT5G02190	PCS1	89	NA	NA	NA
Bo2g002490	chr2	377571	377801	AT5G02220	SMR4	64.4737	NA	NA	NA
Bo2g002500	chr2	387010	388392	AT5G02230		92.0578	NA	NA	NA
Bo2g002510	chr2	394228	395535	AT5G02260	EXPA9	90.0383	0	0	0
Bo2g002520	chr2	398198	400071	AT5G02290	PBL11	90.4639	0	0	0
Bo2g002530	chr2	402186	410080	AT5G02310	PRT6	81.1245	0	1	1
Bo2g002540	chr2	410689	411091	AT5G02380	MT2B	76.5432	0	0	0
Bo2g002550	chr2	413333	416487	AT5G02430		82.2451	0	0	2
Bo2g002560	chr2	418736	420166	AT5G02440		78.3133	0	0	0
Bo2g002570	chr2	421309	421753			NA	NA	NA	NA
Bo2g002580	chr2	434739	435745			NA	NA	NA	NA
Bo2g002590	chr2	444905	446327	AT5G02460	DOF5.1	85.6079	NA	NA	NA
Bo2g002600	chr2	450971	453127	AT5G02520		40.202	NA	NA	NA
Bo2g002610	chr2	458879	461234	AT5G02540		81.8919	NA	NA	NA
Bo2g002620	chr2	465288	465512	AT5G02550		82.4324	NA	NA	NA
Bo2g002630	chr2	469323	470181	AT5G02560	HTA12	79.8561	NA	NA	NA
Bo2g002640	chr2	471123	472979			NA	NA	NA	NA
Bo2g002650	chr2	473119	473415			NA	NA	NA	NA
Bo2g002660	chr2	474483	475569	AT5G02600	NAKR1	71.0884	NA	NA	NA
Bo2g002670	chr2	480002	480697	AT5G02610		89.2857	NA	NA	NA
Bo2g002680	chr2	482472	483320	AT5G02750	SGR9	82.9787	NA	NA	NA
Bo2g002690	chr2	485370	486065	AT5G02610		89.2857	NA	NA	NA
Bo2g002700	chr2	487840	488688	AT5G02750	SGR9	82.9787	NA	NA	NA
Bo2g002710	chr2	493648	495000	AT5G02760		84.8238	NA	NA	NA
Bo2g002720	chr2	496138	497145	AT5G02770	MOS11	72.2513	NA	NA	NA
Bo2g002730	chr2	498435	503171	AT5G02790	GSTL3	37.3162	0	0	0
Bo2g002740	chr2	504352	506175	AT5G02800	PBL7	90.4255	0	0	1
Bo2g002750	chr2	506965	509760	AT5G02810	APRR7	83.164	0	0	0
Bo2g002760	chr2	511891	518040	AT5G02880	UPL4	81.922	0	1	2
Bo2g002770	chr2	519985	521360	AT5G02890		65.4596	0	0	0
Bo2g002780	chr2	524312	525688	AT5G02950		49.5633	NA	NA	NA
Bo2g002790	chr2	526009	526526	AT5G02960	RPS23B	93.617	NA	NA	NA
Bo2g002800	chr2	526626	527260	AT5G03030		90.1786	NA	NA	NA
Bo2g002810	chr2	527936	529650	AT5G03040	iqd2	84.9224	NA	NA	NA
Bo2g002820	chr2	533348	533995	AT5G03050		79.2593	0	0	0
Bo2g002830	chr2	534649	537287	AT5G03070	IMPA9	92.1154	0	1	0
Bo2g002840	chr2	537615	538286	AT5G03080	LPPG	87.4439	0	0	1
Bo2g003840	chr2	553883	554752	AT5G03110		53.6332	NA	NA	NA
Bo2g003850	chr2	557535	560017			NA	NA	NA	NA
Bo2g003860	chr2	560748	561092			NA	NA	NA	NA
Bo2g003870	chr2	561887	562833			NA	NA	NA	NA
Bo2g003880	chr2	571726	574338	AT5G03150	JKD	47.2	NA	NA	NA
Bo2g003890	chr2	577316	578047	AT5G03170	FLA11	90.1235	NA	NA	NA
Bo2g003900	chr2	579005	580780	AT5G03180		70.024	NA	NA	NA
Bo2g003910	chr2	583843	583995			NA	NA	NA	NA
Bo2g003920	chr2	591343	592318	AT5G03200	LUL1	61.9772	0	0	2
Bo2g003930	chr2	593946	594137			NA	0	0	0
Bo2g003940	chr2	595054	596163	AT5G03220	MED7A	78.9216	0	0	0
Bo2g003940	chr2	595054	596163	AT5G03500		79.4118	0	0	0
Bo2g003950	chr2	596804	598935	AT5G03260	LAC11	93.2143	0	0	0
Bo2g003960	chr2	604409	610966	AT5G03290	IDH5	49.9203	0	0	1
Bo2g003970	chr2	611305	611640	AT5G03310		70.2703	0	0	0
Bo2g003980	chr2	616665	618300	AT5G03320	PCRK2	81.1736	0	0	0
Bo2g003990	chr2	622439	624277	AT5G03330		83.8617	0	0	0
Bo2g004000	chr2	624727	625059			NA	0	0	0
Bo2g004010	chr2	626375	627186	AT5G03345		63.4615	NA	NA	NA
Bo2g004020	chr2	627521	628336	AT5G03350	LLP	71.9557	NA	NA	NA
Bo2g004030	chr2	652509	653759	AT5G52970		78.5714	NA	NA	NA
Bo2g004040	chr2	659735	661582	AT5G03380	HIPP06	84.6361	NA	NA	NA
Bo2g004050	chr2	665040	666984	AT5G03415	DPB	71.345	0	4	5
Bo2g004060	chr2	667189	667638			NA	0	0	0
Bo2g004070	chr2	668522	671643	AT5G03430		92.016	0	0	0
Bo2g004080	chr2	672929	675910	AT5G03750		14.0065	0	0	0
Bo2g004080	chr2	672929	675910	AT5G03450		71.0098	0	0	0
Bo2g004090	chr2	676759	677635	AT5G03460		74.3902	0	0	0
Bo2g004100	chr2	678661	680297	AT5G03470	B'ALPHA	79.7101	1	1	0
Bo2g004110	chr2	687627	688433	AT5G03510		74.2537	NA	NA	NA
Bo2g004120	chr2	691680	692889	AT5G03530	RABC2A	92.9245	NA	NA	NA
Bo2g004130	chr2	694302	696543	AT5G03540	ATEXO70A1	88.6994	NA	NA	NA
Bo2g004140	chr2	700649	701448	AT5G03580		45.5172	0	0	0
Bo2g004150	chr2	704779	707106			NA	0	1	1
Bo2g004160	chr2	712245	719524	AT5G03620	SBT4.15	56.0842	NA	NA	NA
Bo2g004170	chr2	733819	736689	AT3G10000	EDA31	52.6227	NA	NA	NA
Bo2g004180	chr2	763757	764259			NA	NA	NA	NA
Bo2g004190	chr2	765823	766486	AT4G00416	MBD3	27.551	NA	NA	NA
Bo2g005190	chr2	771305	772164			NA	NA	NA	NA
Bo2g005200	chr2	773309	776305			NA	NA	NA	NA
Bo2g005210	chr2	777056	777256			NA	NA	NA	NA
Bo2g005220	chr2	788179	789693			NA	NA	NA	NA
Bo2g005230	chr2	792200	794718	AT5G03790	ATHB-51	79.2208	NA	NA	NA
Bo2g005240	chr2	795336	797969	AT5G03800	EMB175	77.9932	NA	NA	NA
Bo2g005250	chr2	798460	800084	AT5G03820		84	NA	NA	NA
Bo2g005250	chr2	798460	800084	AT5G03810		82	NA	NA	NA
Bo2g005260	chr2	802837	803991	AT5G03840	TFL1	88.2682	0	0	0
Bo2g005270	chr2	807029	807552	AT5G03850	RPS28A	62.3762	0	0	0
Bo2g005280	chr2	808471	810939	AT5G03860	MLS	95.3654	0	1	2
Bo2g005290	chr2	811778	812836	AT5G03870		78.4091	0	0	0
Bo2g005300	chr2	814996	817594	AT5G03900		85.2941	0	0	0
Bo2g005310	chr2	818376	819302	AT5G03905		80.9211	0	0	0
Bo2g005320	chr2	819721	822615	AT5G03940	FFC	84.7518	0	0	2
Bo2g005330	chr2	823002	824507			NA	0	0	0
Bo2g005340	chr2	825907	827411			NA	0	0	0
Bo2g005350	chr2	828069	829801	AT5G03960	IQD12	72.5581	NA	NA	NA
Bo2g005360	chr2	834616	837648	AT5G04040	SDP1	82.8784	NA	NA	NA
Bo2g005370	chr2	838598	839027	AT5G04080		75.3623	NA	NA	NA
Bo2g005380	chr2	843409	845148	AT5G04120	IPSP	84.7458	NA	NA	NA
Bo2g005390	chr2	851602	853796			NA	NA	NA	NA
Bo2g005400	chr2	854300	855496			NA	NA	NA	NA
Bo2g005410	chr2	856796	858528			NA	NA	NA	NA
Bo2g005420	chr2	859058	860700			NA	NA	NA	NA
Bo2g005430	chr2	864653	866566			NA	NA	NA	NA
Bo2g005440	chr2	870262	870580			NA	0	0	0
Bo2g005450	chr2	872355	877458	AT5G04130	GYRBM	89.4022	0	0	1
Bo2g005460	chr2	878917	880502	AT5G04180	ACA3	77.7778	NA	NA	NA
Bo2g005470	chr2	882869	884020	AT5G04190	PKS4	71.8016	NA	NA	NA
Bo2g005480	chr2	884930	885901	AT5G04200	AMC9	85.1393	NA	NA	NA
Bo2g005490	chr2	889110	889685			NA	NA	NA	NA
Bo2g005500	chr2	899177	899765			NA	NA	NA	NA
Bo2g006500	chr2	913448	914181			NA	NA	NA	NA
Bo2g006510	chr2	914642	915212			NA	NA	NA	NA
Bo2g006520	chr2	917079	917471			NA	NA	NA	NA
Bo2g006530	chr2	919287	920336	AT5G04390		71.6332	NA	NA	NA
Bo2g006540	chr2	921407	921796			NA	NA	NA	NA
Bo2g006550	chr2	925008	927383	AT5G04430	BTR1	92.0489	NA	NA	NA
Bo2g006560	chr2	934798	935190	AT5G04470	SIM	70	NA	NA	NA
Bo2g006570	chr2	940270	944823	AT5G04480		81.5891	0	0	0
Bo2g006580	chr2	948928	951756	AT5G04500		82.0084	NA	NA	NA
Bo2g006590	chr2	953422	954810	AT5G04530	KCS19	90.6926	NA	NA	NA
Bo2g006600	chr2	959611	964572	AT5G04540	MTM2	84.2805	0	1	2
Bo2g006610	chr2	965590	967359	AT5G04550		80.8149	0	0	0
Bo2g006620	chr2	969877	971517	AT5G04600		84	0	0	0
Bo2g006630	chr2	980858	982324	AT5G04670		53.6524	NA	NA	NA
Bo2g006640	chr2	983717	984661			NA	NA	NA	NA
Bo2g006650	chr2	984873	988571			NA	NA	NA	NA
Bo2g006660	chr2	989124	991067	AT5G04740	ACR12	83.557	NA	NA	NA
Bo2g006670	chr2	992896	993669	AT5G04760		87.2642	NA	NA	NA
Bo2g006680	chr2	998324	999943			NA	NA	NA	NA
Bo2g006690	chr2	1007189	1009312			NA	NA	NA	NA
Bo2g006700	chr2	1009808	1010519			NA	NA	NA	NA
Bo2g006710	chr2	1012529	1013442			NA	NA	NA	NA
Bo2g006720	chr2	1024096	1024506	AT5G04800	RPS17D	93.3824	NA	NA	NA
Bo2g006720	chr2	1024096	1024506	AT2G04390	RPS17A	92.6471	NA	NA	NA
Bo2g006720	chr2	1024096	1024506	AT2G05220	RPS17B	91.9118	NA	NA	NA
Bo2g006730	chr2	1028494	1029177	AT5G04820	OFP13	79.7357	0	0	0
Bo2g006740	chr2	1030480	1031648			NA	0	0	0
Bo2g006750	chr2	1031867	1032167			NA	0	0	0
Bo2g006760	chr2	1032808	1035073	AT5G04940	SUVH1	63.4831	0	0	1
Bo2g006770	chr2	1036034	1038241	AT5G04980	IP5P10	88.8421	0	0	0
Bo2g006780	chr2	1040180	1042705	AT5G05010		89.5038	0	0	0
Bo2g006790	chr2	1043504	1044185			NA	0	0	0
Bo2g006800	chr2	1048503	1050126			NA	NA	NA	NA
Bo2g006810	chr2	1051913	1052566			NA	NA	NA	NA
Bo2g006820	chr2	1053736	1054405			NA	NA	NA	NA
Bo2g006830	chr2	1055203	1056419			NA	NA	NA	NA
Bo2g006840	chr2	1058765	1060594	AT5G05140	MED26B	78.553	NA	NA	NA
Bo2g006850	chr2	1064000	1064386	AT3G44970		74.2268	NA	NA	NA
Bo2g006860	chr2	1100558	1105076	AT5G05170	CESA3	96.06	0	0	4
Bo2g006870	chr2	1106233	1107246	AT5G05210		74.184	0	0	4
Bo2g006880	chr2	1107729	1107905			NA	0	0	0
Bo2g006890	chr2	1108346	1110408	AT5G05240		62.0098	0	0	0
Bo2g006900	chr2	1115528	1118093	AT5G35920	CYP79A4P	22.0755	NA	NA	NA
Bo2g006900	chr2	1115528	1118093	AT5G35917	CYP79A3P	76.7924	NA	NA	NA
Bo2g006900	chr2	1115528	1118093	AT5G05260	CYP79A2	83.2076	NA	NA	NA
Bo2g006910	chr2	1118572	1119802	AT5G35920	CYP79A4P	2.50784	NA	NA	NA
Bo2g006910	chr2	1118572	1119802	AT5G35917	CYP79A3P	79.6238	NA	NA	NA
Bo2g006910	chr2	1118572	1119802	AT5G05260	CYP79A2	79.9373	NA	NA	NA
Bo2g006920	chr2	1122575	1124184	AT5G05290	EXPA2	83.4746	NA	NA	NA
Bo2g006930	chr2	1124931	1126341	AT5G05330		65.625	NA	NA	NA
Bo2g006940	chr2	1126827	1128663	AT5G05340	PER52	89.5062	NA	NA	NA
Bo2g006950	chr2	1145455	1147697	AT5G05390	LAC12	92.9078	NA	NA	NA
Bo2g006960	chr2	1150644	1151615	AT5G05410	DREB2A	69.0402	NA	NA	NA
Bo2g006970	chr2	1156010	1159144	AT5G05450	RH18	85.0168	0	0	0
Bo2g006980	chr2	1159959	1160513	AT5G05500		88.0435	0	0	2
Bo2g006990	chr2	1161694	1162018			NA	0	0	0
Bo2g007000	chr2	1163287	1175886	AT5G05560	EMB2771	84.7275	0	0	0
Bo2g007010	chr2	1200994	1204295	AT5G05600		88.0208	NA	NA	NA
Bo2g007020	chr2	1214572	1217674	AT5G05690	CYP90A1	89.916	NA	NA	NA
Bo2g007030	chr2	1230548	1230874			NA	NA	NA	NA
Bo2g007040	chr2	1230950	1231455			NA	NA	NA	NA
Bo2g007050	chr2	1240015	1240690	AT5G05770	WOX7	50.2618	NA	NA	NA
Bo2g007060	chr2	1242019	1244011	AT5G05780	RPN8A	98.7013	NA	NA	NA
Bo2g007070	chr2	1244548	1244985	AT5G06030	SPH28	51.0345	NA	NA	NA
Bo2g007070	chr2	1244548	1244985	AT5G06020	SPH27	55.1724	NA	NA	NA
Bo2g007080	chr2	1245756	1246561	AT5G05830		70.8333	NA	NA	NA
Bo2g007090	chr2	1247976	1249096	AT5G05920	DHS	62.3574	NA	NA	NA
Bo2g007100	chr2	1249897	1251109			NA	NA	NA	NA
Bo2g007110	chr2	1261148	1264743	AT5G05980	FPGS1	86.6405	0	0	3
Bo2g007120	chr2	1264833	1270933	AT5G05987	PRA1A2	58.4416	0	0	2
Bo2g007130	chr2	1279070	1286531	AT5G06120		95.9164	0	0	0
Bo2g007140	chr2	1287207	1288582	AT5G06130	ORLIKE	85.8696	0	0	2
Bo2g007150	chr2	1291802	1295536	AT5G06150	CYCB1-2	53.6953	0	1	4
Bo2g007150	chr2	1291802	1295536	AT1G34460	CYCB1;5	37.7074	0	1	4
Bo2g007160	chr2	1296360	1299621	AT5G06160	ATO	80.6324	0	0	0
Bo2g007170	chr2	1300513	1301224	AT5G06210	S-RBP11	77.3973	0	0	1
Bo2g007180	chr2	1301790	1303699	AT5G06230	TBL9	83.4135	0	0	0
Bo2g007190	chr2	1336188	1336553	AT5G06270		89.2562	0	0	0
Bo2g007200	chr2	1341511	1349425			NA	0	0	1
Bo2g007210	chr2	1352814	1354529	AT5G06360		93.0769	NA	NA	NA
Bo2g007220	chr2	1365526	1366005			NA	0	0	1
Bo2g007230	chr2	1369686	1370580	AT5G06480		71.4286	0	0	0
Bo2g007240	chr2	1371214	1371807	AT5G06490	ATL71	76.6497	NA	NA	NA
Bo2g007250	chr2	1374488	1375246	AT5G06500	AGL96	41.2698	NA	NA	NA
Bo2g007260	chr2	1376533	1383074	AT5G06530	ABCG22	92.1543	NA	NA	NA
Bo2g007270	chr2	1389026	1390366	AT5G06560	MYOB7	72.7979	0	0	0
Bo2g007280	chr2	1391436	1399695	AT5G06600	UBP12	95.6093	0	0	0
Bo2g007290	chr2	1400918	1402886	AT5G06620	ATXR4	84.4985	0	0	0
Bo2g007300	chr2	1403593	1404207			NA	NA	NA	NA
Bo2g007310	chr2	1408284	1408772			NA	0	0	0
Bo2g007320	chr2	1409566	1410108	AT5G06650	GIS2	60	0	0	0
Bo2g007330	chr2	1412789	1419332	AT5G06670		80.9671	0	2	4
Bo2g007340	chr2	1422934	1425518	AT5G06680	GCP3	87.3508	0	0	5
Bo2g007350	chr2	1427203	1429222	AT5G06700	TBR	73.7668	0	0	0
Bo2g007360	chr2	1431745	1432056			NA	0	0	0
Bo2g007370	chr2	1432911	1434631	AT5G06750		89.7698	0	0	5
Bo2g047870	chr2	13320801	13326416			NA	NA	NA	NA
Bo2g047880	chr2	13332927	13334496			NA	NA	NA	NA
Bo2g047890	chr2	13342619	13344535	AT1G40087		69.8592	0	0	0
Bo2g047900	chr2	13368798	13368998			NA	NA	NA	NA
Bo2g047910	chr2	13389170	13390159	AT5G52390		76.1905	0	1	0
Bo2g047920	chr2	13451698	13452598	AT5G52360	ADF12	95.6204	0	0	0
Bo2g047930	chr2	13455774	13458901	AT5G52340	ATEXO70A2	94.7785	0	0	1
Bo2g047940	chr2	13459662	13460861			NA	0	0	0
Bo2g047950	chr2	13462878	13464032			NA	NA	NA	NA
Bo2g047960	chr2	13465022	13467255	AT5G52310	RD29A	44.9838	NA	NA	NA
Bo2g047970	chr2	13469539	13472155	AT5G52300	LTI65	67.6522	0	0	0
Bo2g047980	chr2	13473508	13474062			NA	0	0	0
Bo2g047990	chr2	13475715	13478691	AT5G52280		86.3581	0	0	2
Bo2g048000	chr2	13490436	13491629			NA	NA	NA	NA
Bo2g048010	chr2	13514882	13517233			NA	NA	NA	NA
Bo2g048020	chr2	13523048	13524766			NA	0	1	0
Bo2g048030	chr2	13525834	13526890			NA	0	0	0
Bo2g048040	chr2	13531847	13533069	AT5G52155		45.2632	NA	NA	NA
Bo2g048050	chr2	13535026	13536966			NA	NA	NA	NA
Bo2g048060	chr2	13541964	13543264	AT5G52070		45.4545	NA	NA	NA
Bo2g048070	chr2	13553560	13557013			NA	NA	NA	NA
Bo2g048080	chr2	13565847	13567248	AT5G52060	BAG1	84.7095	NA	NA	NA
Bo2g048090	chr2	13575989	13576624			NA	NA	NA	NA
Bo2g048100	chr2	13576679	13576849			NA	NA	NA	NA
Bo2g048110	chr2	13592719	13594245			NA	NA	NA	NA
Bo2g048120	chr2	13616537	13618260	AT5G52030		78.8114	0	1	1
Bo2g048130	chr2	13624308	13625443			NA	NA	NA	NA
Bo2g048140	chr2	13644037	13644808			NA	NA	NA	NA
Bo2g048150	chr2	13646383	13646868	AT5G52020	ERF025	75.7764	NA	NA	NA
Bo2g048160	chr2	13651359	13651592			NA	NA	NA	NA
Bo2g048170	chr2	13652821	13653226	AT5G51960		85.0467	NA	NA	NA
Bo2g048180	chr2	13656890	13659303	AT5G51950		86.413	0	0	0
Bo2g048190	chr2	13659869	13662005			NA	0	1	1
Bo2g048200	chr2	13674068	13676146			NA	NA	NA	NA
Bo2g048210	chr2	13685057	13689701	AT5G51920		67.4157	NA	NA	NA
Bo2g048220	chr2	13766509	13767902	AT5G51810	GA20OX2	90.4509	NA	NA	NA
Bo2g048230	chr2	13786951	13790590	AT5G51800		82.1875	NA	NA	NA
Bo2g048240	chr2	13815218	13816589	AT5G51780		71.8085	NA	NA	NA
Bo2g048250	chr2	13825366	13825812			NA	NA	NA	NA
Bo2g102210	chr2	29688721	29691567			NA	NA	NA	NA
Bo2g102220	chr2	29698460	29700133			NA	NA	NA	NA
Bo2g102230	chr2	29700840	29702948			NA	NA	NA	NA
Bo2g102240	chr2	29706130	29707892			NA	NA	NA	NA
Bo2g103240	chr2	29878114	29879882			NA	0	0	0
Bo2g103250	chr2	29880330	29885160			NA	0	0	0
Bo2g103260	chr2	29895106	29895309			NA	NA	NA	NA
Bo2g103270	chr2	29917112	29922448	AT4G03080	BSL1	91.846	0	0	0
Bo2g103280	chr2	29926258	29927098			NA	NA	NA	NA
Bo2g103290	chr2	29931749	29935649	AT4G03090	NDX	65.4391	NA	NA	NA
Bo2g103300	chr2	29949368	29952005	AT4G03110	BRN1	79.7872	NA	NA	NA
Bo2g103310	chr2	29956671	29958119	AT4G03115		88.5593	0	0	0
Bo2g103320	chr2	29960363	29961001			NA	0	0	0
Bo2g103330	chr2	29967573	29967944			NA	NA	NA	NA
Bo2g103340	chr2	29971447	29972251	AT4G03180		66.6667	NA	NA	NA
Bo2g103350	chr2	29972480	29973041			NA	NA	NA	NA
Bo2g103360	chr2	29984270	29986651			NA	0	0	2
Bo2g103370	chr2	29994006	29996096			NA	NA	NA	NA
Bo2g103380	chr2	30022339	30023973	AT4G03220		85.2227	0	0	0
Bo2g104380	chr2	30055802	30056434			NA	NA	NA	NA
Bo2g104390	chr2	30058971	30060856			NA	NA	NA	NA
Bo2g104400	chr2	30061460	30062333			NA	NA	NA	NA
Bo2g104410	chr2	30074523	30075538			NA	NA	NA	NA
Bo2g104420	chr2	30090295	30092221	AT4G05150		81.9005	NA	NA	NA
Bo2g104430	chr2	30129823	30133033			NA	NA	NA	NA
Bo2g104440	chr2	30150017	30153683			NA	0	1	1
Bo2g104450	chr2	30172856	30173430			NA	0	0	0
Bo2g104460	chr2	30215312	30215973			NA	NA	NA	NA
Bo2g104470	chr2	30228474	30228956			NA	0	0	0
Bo2g104480	chr2	30245155	30249107			NA	NA	NA	NA
Bo2g104490	chr2	30253935	30256074			NA	NA	NA	NA
Bo2g104500	chr2	30284223	30285072			NA	0	0	0
Bo2g104510	chr2	30285327	30288533			NA	0	0	0
Bo2g104520	chr2	30316887	30319480	AT4G04720	CPK21	88.381	NA	NA	NA
Bo2g104520	chr2	30316887	30319480	AT4G04740	CPK23	74.2857	NA	NA	NA
Bo2g104530	chr2	30324110	30325024			NA	NA	NA	NA
Bo2g104540	chr2	30340312	30341436	AT4G04640	ATPC1	94.1176	0	0	1
Bo2g104550	chr2	30354589	30355557			NA	NA	NA	NA
Bo2g104560	chr2	30356410	30356742			NA	NA	NA	NA
Bo2g104570	chr2	30358223	30359335			NA	NA	NA	NA
Bo2g104580	chr2	30362865	30363963			NA	NA	NA	NA
Bo2g104590	chr2	30367088	30368040			NA	0	0	0
Bo2g104600	chr2	30368617	30369791	AT4G04610	APR1	83.2776	0	0	0
Bo2g104610	chr2	30413206	30413820			NA	NA	NA	NA
Bo2g104620	chr2	30433918	30434702			NA	NA	NA	NA
Bo2g104630	chr2	30434742	30437761			NA	NA	NA	NA
Bo2g104640	chr2	30453625	30457944			NA	NA	NA	NA
Bo2g104650	chr2	30467300	30469802	AT4G04540	CRK39	78.5061	0	0	1
Bo2g104650	chr2	30467300	30469802	AT4G04570	CRK40	73.7805	0	0	1
Bo2g104660	chr2	30470897	30471418			NA	0	0	0
Bo2g104670	chr2	30473477	30474934			NA	NA	NA	NA
Bo2g104680	chr2	30488279	30488470			NA	0	0	0
Bo2g104690	chr2	30511269	30511439			NA	0	0	0
Bo2g104700	chr2	30536798	30540590			NA	NA	NA	NA
Bo2g104710	chr2	30550160	30553111			NA	NA	NA	NA
Bo2g104720	chr2	30589469	30590277			NA	NA	NA	NA
Bo2g104730	chr2	30598393	30599543			NA	NA	NA	NA
Bo2g104740	chr2	30625037	30626792			NA	NA	NA	NA
Bo2g104750	chr2	30641400	30643230			NA	NA	NA	NA
Bo2g104760	chr2	30652505	30656808			NA	NA	NA	NA
Bo2g104770	chr2	30677229	30678034			NA	0	0	0
Bo2g104780	chr2	30678508	30678817	AT3G30165		50	0	0	0
Bo2g104790	chr2	30706560	30707670			NA	NA	NA	NA
Bo2g104800	chr2	30726395	30734238			NA	NA	NA	NA
Bo2g104810	chr2	30739658	30739930	AT5G27810		56.6667	NA	NA	NA
Bo2g104810	chr2	30739658	30739930	AT5G48670	AGL80	87.7778	NA	NA	NA
Bo2g104820	chr2	30745743	30746285			NA	0	0	1
Bo2g104830	chr2	30762513	30763609			NA	0	0	0
Bo2g104840	chr2	30764675	30765022			NA	0	0	0
Bo2g104850	chr2	30766273	30767897			NA	0	0	0
Bo2g104860	chr2	30770378	30771182			NA	NA	NA	NA
Bo2g104870	chr2	30783293	30785931	AT4G12570	UPL5	66.8682	0	2	1
Bo2g104880	chr2	30786434	30787354			NA	0	0	0
Bo2g104890	chr2	30798593	30800830			NA	0	2	0
Bo2g104900	chr2	30805727	30807056	AT4G12560	CPR1	87.1671	0	0	0
Bo2g104910	chr2	30824283	30826185	AT4G12550	AIR1	20.2454	0	0	0
Bo2g104910	chr2	30824283	30826185	AT4G12545	AIR1B	20.2454	0	0	0
Bo2g104920	chr2	30835619	30837108			NA	NA	NA	NA
Bo2g104930	chr2	30885611	30887877			NA	NA	NA	NA
Bo2g104940	chr2	30888021	30890670			NA	NA	NA	NA
Bo2g104950	chr2	30894748	30895083	AT4G12550	AIR1	69.3694	NA	NA	NA
Bo2g104950	chr2	30894748	30895083	AT4G12545	AIR1B	68.4685	NA	NA	NA
Bo2g104960	chr2	30938629	30940638			NA	NA	NA	NA
Bo2g104970	chr2	30954386	30957302	AT4G12420	SKU5	86.6894	NA	NA	NA
Bo2g104980	chr2	30993329	30993825			NA	NA	NA	NA
Bo2g104990	chr2	31004688	31004948	AT4G12410		83.7209	0	0	0
Bo2g105000	chr2	31005944	31008313	AT4G12400	HOP3	87.8307	0	0	0
Bo2g105010	chr2	31011760	31012419	AT4G12390	PME1	86.5385	0	0	0
Bo2g105020	chr2	31014328	31015621			NA	0	0	0
Bo2g105030	chr2	31016246	31016536			NA	0	0	0
Bo2g105040	chr2	31024037	31024694			NA	0	1	0
Bo2g105050	chr2	31032231	31034324			NA	NA	NA	NA
Bo2g105060	chr2	31044917	31045585	AT4G12360		68.9076	NA	NA	NA
Bo2g105070	chr2	31068327	31069928			NA	NA	NA	NA
Bo2g105080	chr2	31080861	31081376			NA	0	0	0
Bo2g105090	chr2	31082104	31084421			NA	0	0	0
Bo2g105100	chr2	31084502	31085152			NA	0	0	0
Bo2g105110	chr2	31107405	31107923	AT4G12340		71.5116	NA	NA	NA
Bo2g105120	chr2	31115410	31118176			NA	NA	NA	NA
Bo2g105130	chr2	31127752	31128637			NA	NA	NA	NA
Bo2g105140	chr2	31129716	31132391			NA	NA	NA	NA
Bo2g105150	chr2	31132687	31135261			NA	NA	NA	NA
Bo2g105160	chr2	31139015	31143444			NA	0	0	0
Bo2g105170	chr2	31205091	31206316			NA	NA	NA	NA
Bo2g105180	chr2	31206339	31207992			NA	NA	NA	NA
Bo2g105190	chr2	31211679	31213393	AT4G12310	CYP706A5	84.3023	NA	NA	NA
Bo2g105190	chr2	31211679	31213393	AT4G12300	CYP706A4	83.1395	NA	NA	NA
Bo2g105190	chr2	31211679	31213393	AT4G12320	CYP706A6	86.2403	NA	NA	NA
Bo2g105200	chr2	31235130	31241672			NA	NA	NA	NA
Bo2g105210	chr2	31267404	31268459			NA	0	0	0
Bo2g105220	chr2	31268893	31272531			NA	0	0	0
Bo2g105230	chr2	31274509	31276655			NA	0	0	0
Bo2g105240	chr2	31277867	31278735			NA	NA	NA	NA
Bo2g105250	chr2	31302188	31304745	AT4G12290		86.2719	0	0	0
Bo2g105260	chr2	31314511	31314733			NA	NA	NA	NA
Bo2g105270	chr2	31318373	31318707			NA	NA	NA	NA
Bo2g105280	chr2	31326365	31328021			NA	NA	NA	NA
Bo2g105290	chr2	31332963	31335419	AT4G12270		32.7511	NA	NA	NA
Bo2g105290	chr2	31332963	31335419	AT4G12280		13.5371	NA	NA	NA
Bo2g105300	chr2	31340272	31341837			NA	0	0	0
Bo2g105310	chr2	31343828	31344755			NA	0	0	0
Bo2g105320	chr2	31362422	31362884			NA	NA	NA	NA
Bo2g105330	chr2	31367524	31372744	AT4G25150		24.8021	NA	NA	NA
Bo2g105340	chr2	31382648	31383937	AT4G12250	GAE5	95.8042	0	0	1
Bo2g105350	chr2	31390626	31395013			NA	NA	NA	NA
Bo2g105360	chr2	31411218	31412962	AT4G12110	SMO1-1	92.953	0	0	2
Bo2g105370	chr2	31460214	31464683			NA	NA	NA	NA
Bo2g105380	chr2	31488290	31489850			NA	0	0	0
Bo2g106380	chr2	31511948	31512421			NA	0	0	0
Bo2g106390	chr2	31524280	31525518			NA	0	0	0
Bo2g106400	chr2	31527193	31528564			NA	0	4	0
Bo2g106410	chr2	31536536	31537381	AT4G12090		84.4444	NA	NA	NA
Bo2g106420	chr2	31556931	31563224			NA	0	0	0
Bo2g106430	chr2	31572491	31573952	AT4G12080	AHL1	86.0987	NA	NA	NA
Bo2g106440	chr2	31574477	31574668			NA	NA	NA	NA
Bo2g106450	chr2	31593626	31594932			NA	NA	NA	NA
Bo2g106460	chr2	31605688	31608372	AT4G12070		92.5	0	1	0
Bo2g107460	chr2	31693597	31695565			NA	NA	NA	NA
Bo2g107470	chr2	31726358	31726876	AT4G12040	SAP7	88.9535	0	0	0
Bo2g107480	chr2	31780961	31782760	AT4G11970		65.8537	NA	NA	NA
Bo2g107490	chr2	31816322	31819248			NA	NA	NA	NA
Bo2g132430	chr2	41447559	41448287			NA	NA	NA	NA
Bo2g132440	chr2	41450139	41451634	AT5G47530		84.0102	NA	NA	NA
Bo2g132450	chr2	41452101	41454184	AT5G47540		94.4606	NA	NA	NA
Bo2g132460	chr2	41462744	41463893			NA	NA	NA	NA
Bo2g132470	chr2	41464784	41465391			NA	NA	NA	NA
Bo2g132480	chr2	41467465	41468714	AT5G47560	TDT	90.7216	NA	NA	NA
Bo2g133480	chr2	41472251	41472777			NA	NA	NA	NA
Bo2g133490	chr2	41475993	41477359	AT5G47570		93.6	0	0	0
Bo2g133500	chr2	41478277	41478798	AT5G47610	ATL79	74.5665	0	0	0
Bo2g133510	chr2	41479396	41481732	AT5G47620		65.6015	0	4	4
Bo2g133520	chr2	41493634	41494099	AT5G47630	MTACP2	71.2	NA	NA	NA
Bo2g133530	chr2	41496313	41496870	AT5G47640	NFYB2	94.0541	NA	NA	NA
Bo2g133540	chr2	41497206	41498749	AT5G47650	ATNUDT2	87.0968	NA	NA	NA
Bo2g133550	chr2	41499596	41502224	AT5G47660		55.0898	NA	NA	NA
Bo2g133560	chr2	41505429	41506549			NA	NA	NA	NA
Bo2g133570	chr2	41513066	41521794	AT5G47690		74.6435	0	1	0
Bo2g133580	chr2	41523427	41524156	AT5G47710	CAR11	89.2857	0	0	1
Bo2g133590	chr2	41527391	41529406	AT5G47730		89.7898	0	0	0
Bo2g133600	chr2	41531512	41532505	AT5G47740		76.1905	0	0	0
Bo2g133610	chr2	41532730	41533719	AT5G47750	D6PKL2	93.8356	0	0	1
Bo2g133620	chr2	41541267	41544667			NA	NA	NA	NA
Bo2g133630	chr2	41552805	41553668	AT2G01110	TATC	70.9524	NA	NA	NA
Bo2g133640	chr2	41559372	41559893	AT2G01100		75.7225	0	0	0
Bo2g133650	chr2	41568181	41570158	AT5G47770	FPS1	89.1192	NA	NA	NA
Bo2g133660	chr2	41575178	41577952			NA	0	0	0
Bo2g133670	chr2	41579236	41581097			NA	0	1	1
Bo2g133680	chr2	41588769	41589908			NA	NA	NA	NA
Bo2g133690	chr2	41600177	41603856	AT5G60380		34.8921	NA	NA	NA
Bo2g133700	chr2	41621189	41624577			NA	0	0	1
Bo2g133710	chr2	41625195	41627935	AT5G47780	GAUT4	83.7321	0	1	0
Bo2g133720	chr2	41633046	41634219	AT2G01080		78.4906	NA	NA	NA
Bo2g133730	chr2	41634737	41635492			NA	NA	NA	NA
Bo2g133740	chr2	41635647	41636753			NA	NA	NA	NA
Bo2g133750	chr2	41639591	41640286	AT2G01100		73.1602	NA	NA	NA
Bo2g133760	chr2	41644310	41645633	AT2G01110	TATC	82.6705	NA	NA	NA
Bo2g133770	chr2	41646351	41648161	AT2G01120	ORC4	77.1739	NA	NA	NA
Bo2g133780	chr2	41648617	41650329	AT2G01140	FBA3	95.1157	NA	NA	NA
Bo2g133790	chr2	41663885	41664343	AT2G01150	RHA2B	67.7632	NA	NA	NA
Bo2g133800	chr2	41674431	41676702	AT2G01170	BAT1	85.6089	NA	NA	NA
Bo2g133810	chr2	41682701	41684551	AT2G03780		55.5215	NA	NA	NA
Bo2g133820	chr2	41688323	41688919			NA	NA	NA	NA
Bo2g133830	chr2	41693248	41694032			NA	0	0	0
Bo2g133840	chr2	41707767	41711629			NA	0	0	2
Bo2g133850	chr2	41712437	41713132			NA	0	0	0
Bo2g133860	chr2	41714905	41715703			NA	0	0	0
Bo2g133870	chr2	41725278	41725562			NA	0	0	0
Bo2g133880	chr2	41727233	41729680			NA	NA	NA	NA
Bo2g133890	chr2	41730445	41731514	AT2G01240		42.328	NA	NA	NA
Bo2g133900	chr2	41754704	41757737	AT4G03728		1.91489	0	0	0
Bo2g133910	chr2	41770951	41771974	AT2G01240		47.3958	NA	NA	NA
Bo2g133920	chr2	41778722	41780577			NA	NA	NA	NA
Bo2g133930	chr2	41780668	41781084			NA	NA	NA	NA
Bo2g133940	chr2	41787684	41788980	AT2G01250	RPL7B	96.281	NA	NA	NA
Bo2g133950	chr2	41791212	41792558			NA	NA	NA	NA
Bo2g133960	chr2	41798435	41802029			NA	0	0	1
Bo2g133970	chr2	41807071	41809297			NA	0	0	0
Bo2g133980	chr2	41816902	41819202			NA	0	0	0
Bo2g133990	chr2	41828734	41829111	AT1G35170		79.2	0	0	0
Bo2g133990	chr2	41828734	41829111	AT1G35180		80.8	0	0	0
Bo2g134000	chr2	41838282	41838631			NA	0	0	0
Bo2g134010	chr2	41840150	41842209	AT2G01260		78.4916	0	0	0
Bo2g134020	chr2	41847376	41850296			NA	0	0	0
Bo2g134030	chr2	41852723	41855322	AT2G01270	QSOX2	85.0099	0	0	1
Bo2g134040	chr2	41855736	41856839	AT2G01275		85.8779	0	1	0
Bo2g134050	chr2	41860279	41861082	AT2G01290	RPI2	86.1423	0	0	0
Bo2g134060	chr2	41868954	41869412	AT2G01300		80.9211	0	0	0
Bo2g134070	chr2	41871091	41874540	AT2G01320		89.1599	0	3	6
Bo2g134080	chr2	41876178	41877135	AT5G35540		23.913	0	0	0
Bo2g134090	chr2	41884082	41884950			NA	NA	NA	NA
Bo2g134100	chr2	41885135	41885708	AT4G27760	FEY	68.4615	NA	NA	NA
Bo2g134110	chr2	41892526	41893869			NA	NA	NA	NA
Bo2g134120	chr2	41910693	41912436	AT2G01350	QPT	84.9858	0	0	3
Bo2g134130	chr2	41945988	41946932	AT2G01400		79.8658	NA	NA	NA
Bo2g134140	chr2	41952172	41952945			NA	NA	NA	NA
Bo2g134150	chr2	41954040	41954963			NA	NA	NA	NA
Bo2g134160	chr2	41971024	41973685	AT2G01420	PIN4	91.3189	NA	NA	NA
Bo2g134170	chr2	41987562	41989931	AT2G01430	ATHB-17	86.7347	NA	NA	NA
Bo2g134180	chr2	41999224	42001715	AT2G01450	MPK17	93.7888	0	0	0
Bo2g134190	chr2	42006858	42009490	AT1G14800		17.1548	NA	NA	NA
Bo2g134200	chr2	42011085	42015824			NA	NA	NA	NA
Bo2g134210	chr2	42017418	42019652	AT1G14800		15.4412	NA	NA	NA
Bo2g134220	chr2	42020505	42021098			NA	NA	NA	NA
Bo2g134230	chr2	42035617	42041053	AT2G01460		95.6842	0	0	0
Bo2g134240	chr2	42053699	42054265			NA	NA	NA	NA
Bo2g134250	chr2	42065370	42068325	AT2G01480	ESMD1	91.7253	NA	NA	NA
Bo2g134260	chr2	42070662	42072662	AT2G01490	PAHX	89.7163	NA	NA	NA
Bo2g134270	chr2	42077117	42077440	AT2G01505	CLE16	55.1402	NA	NA	NA
Bo2g134280	chr2	42089937	42090548			NA	0	0	0
Bo2g134290	chr2	42095363	42095798			NA	0	0	0
Bo2g134300	chr2	42098025	42100128			NA	0	0	0
Bo2g134310	chr2	42104457	42105943			NA	NA	NA	NA
Bo2g134320	chr2	42114371	42115722			NA	NA	NA	NA
Bo2g134330	chr2	42118711	42119926			NA	NA	NA	NA
Bo2g134340	chr2	42120365	42121983			NA	NA	NA	NA
Bo2g134350	chr2	42135917	42142543			NA	NA	NA	NA
Bo2g134360	chr2	42151027	42151843	AT2G01520	MLP328	92.053	0	0	0
Bo2g134360	chr2	42151027	42151843	AT4G14060		88.7417	0	0	0
Bo2g134360	chr2	42151027	42151843	AT2G01530	MLP329	87.4172	0	0	0
Bo2g134370	chr2	42167444	42168595			NA	0	0	0
Bo2g134380	chr2	42172677	42173004			NA	0	0	0
Bo2g134390	chr2	42178589	42179414	AT2G01540	CAR10	92.7778	NA	NA	NA
Bo2g134400	chr2	42181036	42181702	AT2G01590	CRR3	77.1084	NA	NA	NA
Bo2g134410	chr2	42182496	42184057	AT3G45540		48.7239	NA	NA	NA
Bo2g134420	chr2	42186402	42189436	AT2G01600		85.4949	0	1	0
Bo2g134430	chr2	42189950	42190480			NA	0	0	0
Bo2g134440	chr2	42190783	42191853			NA	0	0	0
Bo2g134450	chr2	42194360	42194983	AT2G01610		66.6667	NA	NA	NA
Bo2g134460	chr2	42202237	42202587			NA	NA	NA	NA
Bo2g134470	chr2	42208317	42210660	AT2G01630		93.159	NA	NA	NA
Bo2g134480	chr2	42211977	42213082	AT2G01640		84.7134	NA	NA	NA
Bo2g134490	chr2	42214328	42215301	AT2G01670	NUDT17	89.5604	NA	NA	NA
Bo2g134500	chr2	42240126	42244642	AT2G01690		93.0518	0	2	0
Bo2g134510	chr2	42252060	42253754			NA	NA	NA	NA
Bo2g134520	chr2	42256625	42257578	AT2G01710		71.9243	NA	NA	NA
Bo2g134530	chr2	42258570	42262653	AT2G01720	OST1B	89.8048	NA	NA	NA
Bo2g134540	chr2	42263152	42266160	AT2G01730	CPSF73-II	90.7317	NA	NA	NA
Bo2g134550	chr2	42270174	42271604	AT3G43550		71.0602	NA	NA	NA
Bo2g134550	chr2	42270174	42271604	AT1G59406		87.106	NA	NA	NA
Bo2g134550	chr2	42270174	42271604	AT1G59030		87.106	NA	NA	NA
Bo2g134550	chr2	42270174	42271604	AT3G43570		79.6562	NA	NA	NA
Bo2g134550	chr2	42270174	42271604	AT1G58725		87.106	NA	NA	NA
Bo2g134550	chr2	42270174	42271604	AT1G58525		85.1003	NA	NA	NA
Bo2g134560	chr2	42282314	42284283			NA	0	1	0
Bo2g134570	chr2	42286873	42289226	AT2G01770	VIT1	91.6	0	0	0
Bo2g134580	chr2	42302389	42302981	AT2G07714		1.82927	0	0	0
Bo2g134590	chr2	42303864	42305264			NA	0	0	5
Bo2g134600	chr2	42308349	42310345	AT2G01818		80.9091	0	0	0
Bo2g134610	chr2	42343368	42346308	AT2G01820	TMK3	79.8056	0	0	2
Bo2g134620	chr2	42354350	42355414	AT1G59840	CCB4	28.8793	NA	NA	NA
Bo2g134630	chr2	42358169	42358907			NA	NA	NA	NA
Bo2g134640	chr2	42368653	42369021			NA	NA	NA	NA
Bo2g134650	chr2	42370588	42371121	AT4G22505		45.1977	NA	NA	NA
Bo2g134660	chr2	42372672	42372890			NA	NA	NA	NA
Bo2g134670	chr2	42374739	42375436			NA	NA	NA	NA
Bo2g134680	chr2	42377467	42378066			NA	NA	NA	NA
Bo2g134690	chr2	42378638	42379533			NA	NA	NA	NA
Bo3g068070	chr3	26515837	26517575	AT3G15870	ADS3.2	58.0737	NA	NA	NA
Bo3g068080	chr3	26524164	26526294			NA	NA	NA	NA
Bo3g068090	chr3	26542309	26546132			NA	0	0	0
Bo3g068100	chr3	26551000	26557381	AT3G15880	WSIP2	94.4395	0	0	0
Bo3g068110	chr3	26560841	26562531	AT3G15890		73.8372	NA	NA	NA
Bo3g068120	chr3	26562772	26563780			NA	NA	NA	NA
Bo3g068130	chr3	26569620	26570180	AT4G14540	NFYB3	72.5806	NA	NA	NA
Bo3g068140	chr3	26578376	26583456	AT3G15960		59.7333	NA	NA	NA
Bo3g068150	chr3	26592624	26593643	AT3G15970	NUP50B	54.8673	0	1	0
Bo3g068160	chr3	26594917	26601423	AT3G15980		92.2309	0	0	0
Bo3g068170	chr3	26632873	26636679	AT3G15990	SULTR3;4	91.2711	0	0	0
Bo3g068180	chr3	26637003	26639437	AT3G16000	MFP1	73.0715	0	0	0
Bo3g068190	chr3	26640327	26642351	AT3G16010		88.8889	0	0	3
Bo3g068200	chr3	26672387	26672719			NA	NA	NA	NA
Bo3g068210	chr3	26680731	26681323			NA	NA	NA	NA
Bo3g068220	chr3	26702073	26702829	AT2G16005	ROSY1	54.2254	NA	NA	NA
Bo3g068230	chr3	26723580	26724358			NA	0	4	4
Bo3g068240	chr3	26724562	26725724			NA	0	0	0
Bo3g068250	chr3	26729268	26732894			NA	NA	NA	NA
Bo3g068260	chr3	26746090	26748156	AT1G15250	RPL37A	54.0881	0	0	1
Bo3g068270	chr3	26751438	26752255			NA	0	0	1
Bo3g068280	chr3	26765727	26768528	AT3G16220		33.4328	NA	NA	NA
Bo3g068290	chr3	26769304	26771705			NA	NA	NA	NA
Bo3g068300	chr3	26775135	26776451			NA	NA	NA	NA
Bo3g068310	chr3	26781233	26782669	AT3G16240	TIP2-1	86.5455	NA	NA	NA
Bo3g068320	chr3	26783297	26783996	AT3G16300		82.2115	NA	NA	NA
Bo3g068330	chr3	26804896	26805510	AT3G16330		79.4118	0	0	0
Bo3g068340	chr3	26823008	26824713	AT3G16350		68.2415	NA	NA	NA
Bo3g068350	chr3	26845138	26846949			NA	NA	NA	NA
Bo3g068360	chr3	26847812	26848378			NA	NA	NA	NA
Bo3g068370	chr3	26859296	26860520	AT3G16360	AHP4	91.7241	NA	NA	NA
Bo3g068380	chr3	26864423	26865413	AT3G16370	APG	67.6991	NA	NA	NA
Bo3g068390	chr3	26867745	26868474			NA	NA	NA	NA
Bo3g068400	chr3	26870569	26871807	AT3G16420	PBP1	50.1805	NA	NA	NA
Bo3g068400	chr3	26870569	26871807	AT3G16430	PBP2	51.6245	NA	NA	NA
Bo3g068410	chr3	26877704	26878859			NA	NA	NA	NA
Bo3g068420	chr3	26889693	26891081	AT3G16490	IQD26	85.3333	NA	NA	NA
Bo3g068430	chr3	26923661	26924957	AT3G16500	IAA26	74.9077	NA	NA	NA
Bo3g068440	chr3	26933184	26934389	AT3G16510		63.591	NA	NA	NA
Bo3g068450	chr3	26938774	26939175	AT3G16570	RALF23	84.9624	NA	NA	NA
Bo3g068460	chr3	26943187	26944490			NA	NA	NA	NA
Bo3g068470	chr3	26945519	26946558	AT3G16640	TCTP1	89.881	NA	NA	NA
Bo3g068480	chr3	26949080	26950588	AT3G16690	SWEET16	72.093	NA	NA	NA
Bo3g068490	chr3	26958054	26958902	AT3G16720	ATL2	76.2411	0	0	0
Bo3g068500	chr3	26980189	26982323			NA	NA	NA	NA
Bo3g068510	chr3	26995096	26996241	AT3G16770	RAP2-3	76.6798	NA	NA	NA
Bo3g068520	chr3	27001327	27002458	AT3G23470		85.1852	NA	NA	NA
Bo3g068520	chr3	27001327	27002458	AT3G23480		73.1481	NA	NA	NA
Bo3g068530	chr3	27009053	27009842	AT3G16857	ARR1	82.5806	NA	NA	NA
Bo3g068540	chr3	27014914	27017818	AT3G16850		85.3333	NA	NA	NA
Bo3g068550	chr3	27031904	27034795	AT3G16857	ARR1	63.7131	0	0	2
Bo3g068560	chr3	27037730	27038357	AT3G16870	GATA17	73.7705	0	0	0
Bo3g068570	chr3	27043133	27046540	AT3G16950	LPD1	88.835	NA	NA	NA
Bo3g068580	chr3	27047690	27048509	AT3G16990	TENA_E	84.8214	NA	NA	NA
Bo3g068590	chr3	27050480	27051942	AT3G17010		51.2281	NA	NA	NA
Bo3g068600	chr3	27054498	27055896	AT3G17010		49.8471	0	0	0
Bo3g068610	chr3	27056316	27057299	AT3G17020		88.9571	0	0	1
Bo3g068620	chr3	27062824	27066893	AT2G18790	PHYB	90.2165	0	0	1
Bo3g068630	chr3	27068137	27069096			NA	0	0	0
Bo3g068640	chr3	27069537	27070966	AT3G17060	PME67	92.7326	0	0	0
Bo3g068650	chr3	27072533	27073957	AT3G17090		88.1579	0	0	1
Bo3g068660	chr3	27076613	27079114			NA	0	0	0
Bo3g068670	chr3	27080151	27082528			NA	0	1	1
Bo3g068680	chr3	27084414	27084933			NA	0	0	0
Bo3g068690	chr3	27115016	27115848	AT3G17120		83.3333	NA	NA	NA
Bo3g068700	chr3	27116693	27117244	AT3G17130		78.6885	NA	NA	NA
Bo3g068710	chr3	27125908	27127804			NA	NA	NA	NA
Bo3g068720	chr3	27141184	27141753	AT3G17227		52.9101	NA	NA	NA
Bo3g068720	chr3	27141184	27141753	AT3G17225		54.4974	NA	NA	NA
Bo3g068720	chr3	27141184	27141753	AT3G17230		53.4392	NA	NA	NA
Bo3g068730	chr3	27146179	27148149			NA	NA	NA	NA
Bo3g068740	chr3	27155059	27156252	AT3G17620		50.9091	0	1	0
Bo3g068750	chr3	27162682	27164044	AT3G17365		69.697	0	0	0
Bo3g068760	chr3	27164721	27165629	AT3G17300		93.4066	0	0	0
Bo3g068770	chr3	27166868	27168446			NA	0	0	0
Bo3g068780	chr3	27191899	27192449			NA	NA	NA	NA
Bo3g068790	chr3	27192684	27193877	AT3G17620		50.9091	NA	NA	NA
Bo3g068800	chr3	27197319	27200570			NA	NA	NA	NA
Bo3g068810	chr3	27202123	27202555			NA	NA	NA	NA
Bo3g068820	chr3	27204850	27205893			NA	NA	NA	NA
Bo3g068830	chr3	27205922	27206236			NA	NA	NA	NA
Bo3g068840	chr3	27208331	27209679	AT3G17365		76.6949	NA	NA	NA
Bo3g068850	chr3	27210166	27211800	AT3G17380		89.644	NA	NA	NA
Bo3g068860	chr3	27212118	27213299	AT3G17390	METK4	96.9466	NA	NA	NA
Bo3g068870	chr3	27218741	27220558			NA	0	1	1
Bo3g068880	chr3	27228727	27229056			NA	NA	NA	NA
Bo3g068890	chr3	27230581	27240228	AT3G17570		47.0588	0	0	0
Bo3g068890	chr3	27230581	27240228	AT3G24700		29.7578	0	0	0
Bo3g068890	chr3	27230581	27240228	AT3G17265		41.1765	0	0	0
Bo3g068890	chr3	27230581	27240228	AT3G17280		39.7924	0	0	0
Bo3g068900	chr3	27242154	27243107	AT3G17465	RPL3B	80.0948	0	0	0
Bo3g068910	chr3	27245135	27246371			NA	NA	NA	NA
Bo3g068920	chr3	27253137	27255600	AT3G17470	ATCRSH	92.2414	NA	NA	NA
Bo3g068930	chr3	27256278	27259895	AT3G17510	CIPK1	91.2162	NA	NA	NA
Bo3g068940	chr3	27281051	27281911	AT3G17520		75.5245	NA	NA	NA
Bo3g068950	chr3	27285702	27288509			NA	NA	NA	NA
Bo3g068960	chr3	27291302	27292432	AT3G17570		44.2073	NA	NA	NA
Bo3g068960	chr3	27291302	27292432	AT3G24700		24.6951	NA	NA	NA
Bo3g068960	chr3	27291302	27292432	AT3G17265		38.7195	NA	NA	NA
Bo3g068960	chr3	27291302	27292432	AT3G17280		35.6707	NA	NA	NA
Bo3g068970	chr3	27294705	27294947			NA	NA	NA	NA
Bo3g068980	chr3	27309023	27309268	AT3G17580		88.8889	0	0	0
Bo3g068990	chr3	27317921	27318664			NA	NA	NA	NA
Bo3g069000	chr3	27321853	27322629	AT3G17609	HYH	91.8919	NA	NA	NA
Bo3g069010	chr3	27323816	27326835	AT3G17630	CHX19	88.1101	NA	NA	NA
Bo3g069020	chr3	27328594	27333856			NA	NA	NA	NA
Bo3g069030	chr3	27335897	27336848			NA	0	0	0
Bo3g069040	chr3	27337564	27338844			NA	0	0	0
Bo3g069050	chr3	27339475	27340149			NA	0	2	1
Bo3g069060	chr3	27342704	27343894	AT3G17640		85.6061	0	0	0
Bo3g069070	chr3	27344992	27347774			NA	NA	NA	NA
Bo3g069080	chr3	27360238	27360898			NA	NA	NA	NA
Bo3g069090	chr3	27362664	27363046			NA	NA	NA	NA
Bo3g070090	chr3	27366424	27367940			NA	0	0	0
Bo3g070100	chr3	27371220	27372230			NA	0	0	0
Bo3g070110	chr3	27373413	27374382			NA	0	0	0
Bo3g070120	chr3	27377270	27378494			NA	0	0	0
Bo3g070130	chr3	27381908	27382348	AT1G48405		54.7945	0	2	0
Bo3g070140	chr3	27392670	27395852	AT3G17700	CNGC20	64.2559	NA	NA	NA
Bo3g070150	chr3	27397835	27399164			NA	NA	NA	NA
Bo3g070160	chr3	27410345	27412966	AT3G17700	CNGC20	65.233	NA	NA	NA
Bo3g070170	chr3	27426586	27427731			NA	NA	NA	NA
Bo3g070180	chr3	27428178	27429299			NA	NA	NA	NA
Bo3g070190	chr3	27429395	27431686			NA	NA	NA	NA
Bo3g070200	chr3	27431738	27432601			NA	NA	NA	NA
Bo3g070210	chr3	27443209	27444346	AT3G17780		89.1473	NA	NA	NA
Bo3g070220	chr3	27447334	27454533	AT3G19565		10.4278	0	0	0
Bo3g070230	chr3	27454753	27456481	AT3G17800		63.039	0	1	0
Bo3g070240	chr3	27462624	27463908			NA	0	0	0
Bo3g070250	chr3	27464420	27466871	AT3G17810	PYD1	88.2129	0	0	0
Bo3g070260	chr3	27472744	27474999			NA	NA	NA	NA
Bo3g070270	chr3	27480446	27482726	AT3G17820	GLN1-3	93.5028	NA	NA	NA
Bo3g070280	chr3	27485943	27487781			NA	NA	NA	NA
Bo3g071280	chr3	27496954	27497682			NA	NA	NA	NA
Bo3g071290	chr3	27499043	27502282	AT3G17900		88.2209	NA	NA	NA
Bo3g071300	chr3	27503812	27504264			NA	NA	NA	NA
Bo3g071310	chr3	27505612	27506170			NA	0	0	0
Bo3g071320	chr3	27506902	27508164			NA	0	0	0
Bo3g071330	chr3	27509555	27510335	AT3G17950	Y-3	83.9024	0	0	2
Bo3g071340	chr3	27513880	27517209	AT3G17970	OEP64	87.1186	0	1	0
Bo3g071350	chr3	27517668	27518384	AT3G17980	CAR4	93.2203	0	0	0
Bo3g071360	chr3	27554497	27556554	AT3G18010	WOX1	78.2235	NA	NA	NA
Bo3g185550	chr3	64806478	64809129	AT4G02720		49.6881	NA	NA	NA
Bo3g185560	chr3	64813697	64813936			NA	0	0	0
Bo3g185570	chr3	64815734	64817052			NA	0	0	1
Bo3g185580	chr3	64822103	64823418	AT1G55760		92.4012	0	0	0
Bo3g185590	chr3	64825993	64826514	AT1G55770		75.7225	0	0	1
Bo3g185600	chr3	64827947	64828649	AT1G55775		69.0789	0	0	0
Bo3g185610	chr3	64830512	64832066	AT1G55790		41.4747	0	0	0
Bo3g185620	chr3	64832718	64833188	AT1G55805	BOLA1	70.5128	0	0	0
Bo3g185630	chr3	64834432	64836933	AT1G55810	UKL3	87.5776	0	0	1
Bo3g185640	chr3	64839147	64841216	AT1G55840		90.1538	0	0	0
Bo3g185650	chr3	64842047	64844660	AT1G55850	CSLE1	78.1122	0	4	0
Bo3g185660	chr3	64850699	64852667			NA	NA	NA	NA
Bo3g185670	chr3	64857350	64858075			NA	0	0	0
Bo3g185680	chr3	64859789	64861901	AT1G55900	TIM50	78.6667	0	0	1
Bo3g185690	chr3	64862564	64863619	AT1G55910	ZIP11	85.1852	0	0	0
Bo3g185700	chr3	64866403	64867630			NA	0	0	0
Bo3g185710	chr3	64867784	64869649			NA	0	0	0
Bo3g185720	chr3	64869832	64871541	AT1G55915		69.4511	0	1	6
Bo3g185730	chr3	64872504	64876521	AT5G36210		84.6049	0	0	0
Bo3g185740	chr3	64884702	64885673	AT1G55920	SAT1	76.161	NA	NA	NA
Bo3g185750	chr3	64891299	64892269			NA	NA	NA	NA
Bo3g185760	chr3	64894361	64897305	AT1G56010	NAC021	86.9565	NA	NA	NA
Bo3g185770	chr3	64913391	64918051	AT1G53720	CYP59	37.5	NA	NA	NA
Bo3g185780	chr3	64919020	64919968	AT1G56090		70.5882	NA	NA	NA
Bo4g061330	chr4	13769134	13771639	AT2G29630	THIC	95.8204	0	0	2
Bo4g061340	chr4	13775485	13778136	AT2G29620		67.0315	NA	NA	NA
Bo4g061350	chr4	13783932	13784743	AT2G29590		76.1006	NA	NA	NA
Bo4g061360	chr4	13785078	13788213	AT2G29580		58.1633	NA	NA	NA
Bo4g061370	chr4	13789055	13789957	AT3G20190	PRK4	37.0213	NA	NA	NA
Bo4g061380	chr4	13789988	13790218			NA	NA	NA	NA
Bo4g061390	chr4	13804249	13804627			NA	NA	NA	NA
Bo4g061400	chr4	13808239	13811154	AT2G29560	ENO3	93.6842	0	0	0
Bo4g061410	chr4	13811707	13813764	AT2G29550	TUBB7	91.2682	0	0	0
Bo4g061420	chr4	13814495	13815338	AT2G29540	ATRPC14	58.1395	0	0	0
Bo4g061430	chr4	13815786	13816898	AT2G29530	TIM10	86.0465	0	0	0
Bo4g061440	chr4	13821502	13824466	AT2G29510		77.2559	0	0	3
Bo4g061450	chr4	13825261	13825731	AT2G29500	HSP17.6B	91.0256	0	0	0
Bo4g061460	chr4	13827066	13827536	AT2G29500	HSP17.6B	85.2564	0	0	0
Bo4g061470	chr4	13829899	13830670	AT2G29490	GSTU1	80.3571	0	0	0
Bo4g061480	chr4	13840354	13841244	AT2G29460	GSTU4	76.6667	0	0	0
Bo4g061490	chr4	13851063	13855019			NA	NA	NA	NA
Bo4g061500	chr4	13875437	13876280	AT2G29450	GSTU5	86.1607	NA	NA	NA
Bo4g061510	chr4	13883800	13885612			NA	NA	NA	NA
Bo4g061520	chr4	13890509	13891332			NA	NA	NA	NA
Bo4g061530	chr4	13902245	13903315			NA	NA	NA	NA
Bo4g061540	chr4	13916151	13916876			NA	0	0	0
Bo4g061550	chr4	13918136	13918642			NA	NA	NA	NA
Bo4g061560	chr4	13944208	13946550			NA	NA	NA	NA
Bo4g061570	chr4	13948190	13949735			NA	NA	NA	NA
Bo4g062570	chr4	13982428	13982760	AT2G29450	GSTU5	82.7273	NA	NA	NA
Bo4g063570	chr4	13990954	13992455	AT2G30670		82.4427	NA	NA	NA
Bo4g063580	chr4	13993849	13995578	AT2G29400	TOPP1	94.0439	NA	NA	NA
Bo4g063590	chr4	13997905	13999577	AT2G29380	HAI3	80.0546	NA	NA	NA
Bo4g064590	chr4	14013647	14016737	AT2G29320		31.7757	NA	NA	NA
Bo4g064590	chr4	14013647	14016737	AT2G29310		31.028	NA	NA	NA
Bo4g064590	chr4	14013647	14016737	AT2G29300		30.6542	NA	NA	NA
Bo4g064590	chr4	14013647	14016737	AT2G29340		31.215	NA	NA	NA
Bo4g064600	chr4	14023286	14024460	AT2G29330	TRI	82.4427	NA	NA	NA
Bo4g064610	chr4	14052838	14053928	AT2G29320		80.9955	NA	NA	NA
Bo4g064610	chr4	14052838	14053928	AT2G29310		78.2805	NA	NA	NA
Bo4g064610	chr4	14052838	14053928	AT2G29300		78.733	NA	NA	NA
Bo4g064610	chr4	14052838	14053928	AT2G29340		79.638	NA	NA	NA
Bo4g064620	chr4	14059288	14060385	AT2G29320		80.2372	NA	NA	NA
Bo4g064620	chr4	14059288	14060385	AT2G29310		77.8656	NA	NA	NA
Bo4g064620	chr4	14059288	14060385	AT2G29300		77.0751	NA	NA	NA
Bo4g064620	chr4	14059288	14060385	AT2G29340		76.6798	NA	NA	NA
Bo4g064630	chr4	14063113	14065493			NA	NA	NA	NA
Bo4g064640	chr4	14080293	14080694			NA	NA	NA	NA
Bo4g064650	chr4	14082253	14083109			NA	NA	NA	NA
Bo4g064660	chr4	14083131	14085373			NA	NA	NA	NA
Bo4g064670	chr4	14086573	14089014			NA	NA	NA	NA
Bo4g064680	chr4	14094906	14096485	AT5G44720		76.6234	NA	NA	NA
Bo4g064690	chr4	14100849	14102364	AT5G44720		82.8479	NA	NA	NA
Bo4g064700	chr4	14105717	14106219	AT1G80500		80.3922	NA	NA	NA
Bo4g064710	chr4	14113257	14114234			NA	0	0	0
Bo4g064720	chr4	14115026	14115547	AT5G44710		75.3086	0	0	0
Bo4g065720	chr4	14116040	14116573			NA	0	0	0
Bo4g065730	chr4	14123297	14124751	AT5G38280	PR5K	69.1038	NA	NA	NA
Bo4g065740	chr4	14125702	14126962	AT2G21385		58.7571	NA	NA	NA
Bo4g065750	chr4	14141647	14145007	AT2G29210		62.2302	NA	NA	NA
Bo4g065760	chr4	14149970	14152229	AT2G29130	LAC2	88.9273	0	0	1
Bo4g065770	chr4	14157939	14158247			NA	NA	NA	NA
Bo4g065780	chr4	14172632	14172841			NA	NA	NA	NA
Bo4g065790	chr4	14182105	14184184			NA	NA	NA	NA
Bo4g065800	chr4	14189256	14193886	AT2G29110	ATGLR2.8	73.2179	0	0	2
Bo4g065810	chr4	14208048	14212565	AT2G29090	CYP707A2	87.5776	NA	NA	NA
Bo4g065820	chr4	14220423	14223988	AT2G29080	FTSH3	87.8412	0	1	0
Bo4g065830	chr4	14224892	14226757	AT2G29065	SCL34	80.0322	0	0	0
Bo4g065840	chr4	14228458	14229221			NA	NA	NA	NA
Bo4g065850	chr4	14233086	14236234			NA	0	0	0
Bo4g065860	chr4	14238364	14240472	AT2G29060	SCL33	75.641	0	0	1
Bo4g065870	chr4	14250077	14251649	AT2G29050	RBL1	88.4211	0	0	1
Bo4g065880	chr4	14269936	14273080	AT2G29040		66.573	NA	NA	NA
Bo4g065890	chr4	14274193	14275130	AT2G29020		87.218	NA	NA	NA
Bo4g065900	chr4	14277896	14281973			NA	0	0	4
Bo4g065910	chr4	14283024	14285157			NA	0	0	1
Bo4g065920	chr4	14285910	14287187			NA	0	0	0
Bo4g066920	chr4	14290914	14293977			NA	NA	NA	NA
Bo4g066930	chr4	14294742	14294993			NA	NA	NA	NA
Bo4g066940	chr4	14297889	14298779			NA	NA	NA	NA
Bo4g066950	chr4	14317742	14319829			NA	NA	NA	NA
Bo4g066960	chr4	14322256	14322567			NA	NA	NA	NA
Bo4g066970	chr4	14324152	14325775	AT2G28960		81.8462	NA	NA	NA
Bo4g066980	chr4	14342886	14344540			NA	NA	NA	NA
Bo4g066990	chr4	14344575	14345314			NA	NA	NA	NA
Bo4g067000	chr4	14348769	14351585			NA	NA	NA	NA
Bo4g067010	chr4	14382926	14384942	AT2G28950	EXPA6	92.3077	NA	NA	NA
Bo4g067020	chr4	14408907	14410934	AT2G28940		89.4505	NA	NA	NA
Bo4g067030	chr4	14411771	14414949	AT2G28930	APK1B	83.7709	NA	NA	NA
Bo4g068030	chr4	14436438	14437752			NA	NA	NA	NA
Bo4g068040	chr4	14442455	14446566	AT2G28880	ADCS	81.5565	NA	NA	NA
Bo4g068050	chr4	14459897	14461119			NA	NA	NA	NA
Bo4g068060	chr4	14467778	14468167	AT2G28870	SMR10	72.093	NA	NA	NA
Bo4g068070	chr4	14469638	14470326			NA	NA	NA	NA
Bo4g068080	chr4	14480570	14481061			NA	0	0	0
Bo4g068090	chr4	14496846	14497316			NA	NA	NA	NA
Bo4g068100	chr4	14502886	14504848	AT2G28840	XBAT31	90.6522	0	0	0
Bo4g068110	chr4	14518075	14518830	AT2G28790		85.259	NA	NA	NA
Bo4g068120	chr4	14521247	14522577			NA	NA	NA	NA
Bo4g068130	chr4	14541662	14544991	AT2G28780		84.8485	0	0	1
Bo4g069130	chr4	14557605	14563454			NA	0	2	0
Bo4g069140	chr4	14563877	14566717			NA	0	0	0
Bo4g069150	chr4	14567309	14567530	AT3G29631		2.73973	0	0	0
Bo4g069160	chr4	14577504	14577877			NA	NA	NA	NA
Bo4g069170	chr4	14597711	14598503			NA	NA	NA	NA
Bo4g069180	chr4	14602817	14603199			NA	0	0	0
Bo4g069190	chr4	14603965	14605546			NA	0	2	0
Bo4g069200	chr4	14612105	14613546	AT2G28760	UXS6	82.8283	0	0	0
Bo4g069210	chr4	14614778	14615089	AT5G59690		100	0	0	0
Bo4g069220	chr4	14622358	14622804	AT2G28720		92.5676	NA	NA	NA
Bo4g069230	chr4	14628175	14628627	AT2G28710		87.3333	NA	NA	NA
Bo4g069240	chr4	14640755	14642859			NA	0	0	0
Bo4g069250	chr4	14666338	14666647	AT3G30165		48.75	NA	NA	NA
Bo4g069260	chr4	14666858	14667465			NA	NA	NA	NA
Bo4g069270	chr4	14669162	14676916			NA	NA	NA	NA
Bo4g069280	chr4	14717912	14719347	AT2G28690		78.0591	NA	NA	NA
Bo4g069290	chr4	14738760	14740063	AT2G28680		93.8202	NA	NA	NA
Bo4g069300	chr4	14741013	14742176	AT2G28670		68.4754	NA	NA	NA
Bo4g070300	chr4	14751067	14752515	AT2G28630	KCS12	86.0996	NA	NA	NA
Bo4g070310	chr4	14758759	14761303			NA	0	0	0
Bo4g070320	chr4	14789273	14791103	AT3G25280	NPF4.2	74.7104	NA	NA	NA
Bo4g070330	chr4	14795319	14796458			NA	NA	NA	NA
Bo4g070340	chr4	14797653	14799108			NA	NA	NA	NA
Bo4g070350	chr4	14839018	14841289	AT2G28550	RAP2.7	78.4141	NA	NA	NA
Bo4g070360	chr4	14854314	14858785			NA	NA	NA	NA
Bo4g070370	chr4	14868594	14873196	AT2G28540		59.4975	NA	NA	NA
Bo4g070380	chr4	14885117	14890652	AT2G28520	VHA-A1	94.0244	NA	NA	NA
Bo4g070390	chr4	14905228	14905905			NA	0	0	0
Bo4g070400	chr4	14906034	14906396			NA	0	0	0
Bo4g148250	chr4	40182309	40184169	AT2G21960		91.4373	NA	NA	NA
Bo4g148260	chr4	40199723	40200487	AT2G21990		91.7323	NA	NA	NA
Bo4g148270	chr4	40204968	40208495			NA	NA	NA	NA
Bo4g148280	chr4	40213107	40214247	AT2G41360		41.8033	NA	NA	NA
Bo4g148290	chr4	40219619	40220731	AT2G19380	UBA1C	38.1081	NA	NA	NA
Bo4g148290	chr4	40219619	40220731	AT2G22100	UBA1B	46.7568	NA	NA	NA
Bo4g148300	chr4	40223282	40225343	AT2G22120		91.6168	NA	NA	NA
Bo4g148310	chr4	40237984	40238208	AT2G22122		66.2162	NA	NA	NA
Bo4g148320	chr4	40245855	40253334	AT2G22125	CSI1	95.539	0	1	21
Bo4g148330	chr4	40255094	40256673			NA	0	0	0
Bo4g148340	chr4	40257373	40257868			NA	0	0	0
Bo4g148350	chr4	40275151	40275847	AT2G22170	PLAT2	86.8132	NA	NA	NA
Bo4g148360	chr4	40276520	40281092			NA	NA	NA	NA
Bo4g148370	chr4	40284236	40285100	AT4G39745		44.4853	NA	NA	NA
Bo4g148370	chr4	40284236	40285100	AT2G22180		75.7353	NA	NA	NA
Bo4g148380	chr4	40292645	40293157			NA	0	4	1
Bo4g149380	chr4	40317817	40321019	AT2G22190	TPPE	87.2222	NA	NA	NA
Bo4g149390	chr4	40356619	40357359	AT2G22200	ERF056	69.9187	NA	NA	NA
Bo4g149400	chr4	40360261	40360710			NA	NA	NA	NA
Bo4g149410	chr4	40365898	40366842			NA	NA	NA	NA
Bo4g149420	chr4	40368096	40368490			NA	NA	NA	NA
Bo4g149430	chr4	40369579	40371638	AT2G22240	IPS2	95.6863	NA	NA	NA
Bo4g149440	chr4	40373779	40373928			NA	NA	NA	NA
Bo4g149450	chr4	40374832	40376876	AT2G22250	PAT	87.6596	NA	NA	NA
Bo4g149460	chr4	40378387	40379244			NA	NA	NA	NA
Bo4g149470	chr4	40384691	40385140			NA	NA	NA	NA
Bo4g149480	chr4	40387500	40388357	AT5G04010	NSFBX	49.1228	NA	NA	NA
Bo4g149490	chr4	40408787	40409821			NA	NA	NA	NA
Bo4g149500	chr4	40412264	40413597	AT2G22270		67.4912	NA	NA	NA
Bo4g149510	chr4	40416833	40421759	AT2G22300	CAMTA3	76.751	0	0	3
Bo4g149520	chr4	40425212	40425547	AT2G22320		72.0721	0	0	0
Bo4g149530	chr4	40435896	40436960	AT1G06740		24.8588	1	1	1
Bo4g149540	chr4	40439729	40440459			NA	0	0	0
Bo4g149550	chr4	40451072	40453297	AT2G22330	CYP79B3	92.081	NA	NA	NA
Bo4g149560	chr4	40462280	40464493	AT2G22360	DJA6	89.1593	NA	NA	NA
Bo4g149570	chr4	40467652	40468585	AT2G22370	MED18	94.9541	NA	NA	NA
Bo4g149580	chr4	40475697	40479277	AT2G22400		82.5641	NA	NA	NA
Bo4g149590	chr4	40479755	40482097	AT4G12750		81.7427	NA	NA	NA
Bo4g149600	chr4	40488850	40489992	AT2G22420	PER17	89.0578	0	0	0
Bo4g173210	chr4	45911106	45913227			NA	NA	NA	NA
Bo4g173220	chr4	45915190	45918526			NA	NA	NA	NA
Bo4g173230	chr4	45921990	45925349			NA	NA	NA	NA
Bo4g173240	chr4	45945626	45948574			NA	0	0	2
Bo4g173250	chr4	45951101	45951685	AT5G45910		66.6667	0	0	0
Bo4g173260	chr4	45960415	45961144	AT2G30570	PSBW	91.7293	0	0	0
Bo4g173270	chr4	45961657	45964856	AT2G30575	GAUT5	80.0327	0	0	0
Bo4g173280	chr4	45969012	45972852	AT2G30580	DRIP2	79.3839	0	0	0
Bo4g173290	chr4	45976729	45977866	AT2G30590	WRKY21	86.1963	0	0	1
Bo4g173300	chr4	45979738	45983537	AT2G30600		88.1398	0	0	1
Bo4g173310	chr4	45989377	45990261	AT2G30620		67.5373	0	0	3
Bo4g173320	chr4	45990853	45993418	AT2G30630		90.146	0	0	0
Bo4g173330	chr4	45994950	46002434			NA	0	0	0
Bo4g173340	chr4	46005872	46008119	AT2G30690	MYOB4	50.4144	0	0	1
Bo4g173350	chr4	46008654	46009466			NA	0	0	0
Bo4g173360	chr4	46011407	46014132	AT2G30700		85.4701	0	0	1
Bo4g173370	chr4	46016027	46021419	AT2G30710		45.0111	0	0	0
Bo4g173380	chr4	46027483	46027817			NA	NA	NA	NA
Bo4g173390	chr4	46034988	46036533	AT2G30740	PTI12	88.6179	0	0	0
Bo4g173390	chr4	46034988	46036533	AT2G30730		76.4228	0	0	0
Bo4g173400	chr4	46043455	46043598	AT2G30766		76.5957	0	0	0
Bo4g173410	chr4	46046389	46046595			NA	NA	NA	NA
Bo4g173420	chr4	46054592	46056292	AT2G30780		78.7686	0	0	0
Bo4g173430	chr4	46057673	46063272	AT2G30800	HVT1	86.3846	0	1	2
Bo4g173440	chr4	46085681	46087486			NA	NA	NA	NA
Bo4g173450	chr4	46090451	46092880			NA	0	0	3
Bo4g173460	chr4	46100412	46101925			NA	0	0	0
Bo4g173470	chr4	46113983	46114909			NA	0	0	0
Bo4g173480	chr4	46129170	46131613	AT2G30820		58.216	0	0	0
Bo4g173490	chr4	46146774	46149752			NA	0	1	0
Bo4g173500	chr4	46150475	46151476			NA	0	0	0
Bo4g173510	chr4	46152770	46152931			NA	0	0	0
Bo4g173520	chr4	46153053	46157351	AT2G30830		28.7149	0	0	0
Bo4g173530	chr4	46160304	46161560	AT2G25450	GSL-OH	73.743	NA	NA	NA
Bo4g173540	chr4	46177016	46181111	AT2G07240		22.0068	NA	NA	NA
Bo4g173550	chr4	46188581	46189817	AT2G25450	GSL-OH	74.5665	NA	NA	NA
Bo4g173560	chr4	46200751	46202273	AT2G25450	GSL-OH	74.3017	NA	NA	NA
Bo4g173570	chr4	46204068	46205592			NA	NA	NA	NA
Bo4g173580	chr4	46207328	46207707			NA	NA	NA	NA
Bo4g173590	chr4	46241727	46242583			NA	NA	NA	NA
Bo4g173600	chr4	46244299	46245752	AT2G30840		81.7175	NA	NA	NA
Bo4g173610	chr4	46248704	46249582	AT2G30860	GSTF9	97.2093	NA	NA	NA
Bo4g173620	chr4	46265467	46267883	AT2G30880		90.6188	0	0	2
Bo4g173630	chr4	46271247	46272575			NA	0	0	0
Bo4g173640	chr4	46276105	46277024	AT2G05530		74.359	NA	NA	NA
Bo4g173650	chr4	46282027	46287682	AT2G31300	ARPC1B	77.0667	NA	NA	NA
Bo4g173650	chr4	46282027	46287682	AT2G30910	ARPC1A	82.4	NA	NA	NA
Bo4g173660	chr4	46287942	46290013	AT2G30920	COQ3	69.186	NA	NA	NA
Bo4g173670	chr4	46291604	46291927			NA	NA	NA	NA
Bo4g173680	chr4	46299380	46301960			NA	NA	NA	NA
Bo4g173690	chr4	46303554	46304241	AT2G30930		62.4277	NA	NA	NA
Bo4g173700	chr4	46314855	46316706	AT2G30930		37.9845	NA	NA	NA
Bo4g173710	chr4	46316906	46320533			NA	NA	NA	NA
Bo4g173720	chr4	46333182	46334975	AT3G44310	NIT1	75.1429	NA	NA	NA
Bo4g173720	chr4	46333182	46334975	AT3G44320	NIT3	72.5714	NA	NA	NA
Bo4g173720	chr4	46333182	46334975	AT3G44300	NIT2	79.1429	NA	NA	NA
Bo4g173730	chr4	46336886	46339234	AT2G30970	ASP1	90.9091	NA	NA	NA
Bo4g173740	chr4	46341684	46342808			NA	NA	NA	NA
Bo4g173750	chr4	46364288	46367249	AT2G30980	ASK6	93.4146	NA	NA	NA
Bo4g173760	chr4	46369761	46371466	AT2G30990		67.7358	NA	NA	NA
Bo4g173770	chr4	46376730	46377865			NA	NA	NA	NA
Bo4g173780	chr4	46383190	46387379	AT2G31010		91.4586	NA	NA	NA
Bo4g173790	chr4	46388006	46389868	AT2G31040	CGL160	88.1657	NA	NA	NA
Bo4g173800	chr4	46395063	46395976			NA	0	2	1
Bo4g173810	chr4	46405666	46407281			NA	NA	NA	NA
Bo4g173820	chr4	46409160	46410324	AT3G13280		35.8209	NA	NA	NA
Bo4g174820	chr4	46415815	46416708	AT2G40450		44.664	NA	NA	NA
Bo4g174830	chr4	46417619	46422202	AT2G31060		91.7788	NA	NA	NA
Bo4g174840	chr4	46434233	46434481	AT2G31081	CLE4	85.3659	NA	NA	NA
Bo4g174850	chr4	46442112	46443569	ATMG00860	ORF158	15.4639	NA	NA	NA
Bo4g175850	chr4	46451301	46456853			NA	NA	NA	NA
Bo4g175860	chr4	46483308	46483553	AT2G31083	CLE5	74.0741	NA	NA	NA
Bo4g175860	chr4	46483308	46483553	AT2G31085	CLE6	77.7778	NA	NA	NA
Bo5g001010	chr5	20409	21443	AT1G01620	PIP1-3	97.2028	0	0	0
Bo5g001020	chr5	23650	25048	AT1G01630		85.098	0	0	0
Bo5g001030	chr5	25665	26374	AT1G01640		75.4808	0	2	1
Bo5g001040	chr5	29656	33210	AT1G01650	SPPL4	87.963	0	1	0
Bo5g001050	chr5	35174	37805	AT1G01660		93.4974	0	0	0
Bo5g001060	chr5	38153	40560	AT1G01670	PUB56	59.3533	NA	NA	NA
Bo5g001070	chr5	41596	43927	AT1G01680	PUB54	60.8997	0	0	0
Bo5g001080	chr5	46595	48864	AT1G01690	ATPRD3	73.2143	0	0	1
Bo5g001090	chr5	49443	52600	AT1G01710		88.5246	0	0	0
Bo5g001100	chr5	54038	55093	AT1G01720	NAC002	89.5105	0	0	0
Bo5g001110	chr5	56530	57015			NA	0	0	0
Bo5g001120	chr5	57901	58394	AT1G01725		75.4098	0	0	0
Bo5g001120	chr5	57901	58394	AT4G00530		73.7705	0	0	0
Bo5g001130	chr5	58762	60925	AT1G01740	BSK4	75.8197	0	0	0
Bo5g001140	chr5	63314	64993			NA	0	0	1
Bo5g001150	chr5	67068	68231	AT1G01780	PLIM2B	92.6829	0	0	1
Bo5g001160	chr5	69195	74622	AT1G01790	KEA1	82.8571	0	1	1
Bo5g001170	chr5	75237	75500			NA	0	0	0
Bo5g001180	chr5	76816	82347	AT1G01790	KEA1	81.7148	0	2	0
Bo5g001190	chr5	84699	86408	AT1G01830		84.007	0	1	6
Bo5g008850	chr5	3129748	3145273	AT2G27120	POL2B	78.446	0	0	0
Bo5g008850	chr5	3129748	3145273	AT1G08260	POL2A	83.7138	0	0	0
Bo5g008860	chr5	3145738	3147953			NA	NA	NA	NA
Bo5g008870	chr5	3149093	3150289	AT1G08280	GALT29A	74.1206	NA	NA	NA
Bo5g008880	chr5	3151319	3153419	AT1G08290	WIP3	83.432	NA	NA	NA
Bo5g008890	chr5	3156102	3159604	AT4G13750	NOV	70.1299	0	0	1
Bo5g008900	chr5	3160492	3162031	AT1G08310		71.5134	0	0	0
Bo5g008910	chr5	3166088	3167376	AT1G22090	EMB2204	41.0256	0	1	5
Bo5g008920	chr5	3168666	3169314	AT1G08310		63.6364	0	0	0
Bo5g008930	chr5	3169417	3170385	AT1G08315		86.646	0	0	0
Bo5g008940	chr5	3171147	3176199	AT1G08320	TGA9	92.2594	0	0	0
Bo5g008950	chr5	3182528	3185028	AT1G08350	TMN5	85.4701	0	0	0
Bo5g008960	chr5	3185928	3189253	AT1G08370	DCP1	52.439	0	2	0
Bo5g008970	chr5	3193283	3195911	AT1G08400	MAG2L	75.9542	0	0	0
Bo5g008980	chr5	3198337	3199913	AT2G40430		65.1376	0	0	0
Bo5g008990	chr5	3204757	3205177			NA	0	0	0
Bo5g009000	chr5	3207636	3210349	AT1G08440	ALMT2	85.119	NA	NA	NA
Bo5g009010	chr5	3222620	3226398	AT1G08465	YAB2	87.234	NA	NA	NA
Bo5g009020	chr5	3229736	3232434	AT1G08470	SSL3	87.7863	0	0	0
Bo5g009030	chr5	3233867	3236324			NA	0	0	1
Bo5g009040	chr5	3237449	3239025	AT1G08510	FATB	90.0485	0	0	0
Bo5g009050	chr5	3242421	3246552	AT1G08520	CHLD	89.2573	0	1	1
Bo5g009060	chr5	3246874	3248241	AT1G08530		65.2	0	0	4
Bo5g009070	chr5	3248706	3251751	AT1G08540	SIGB	84.048	0	0	0
Bo5g009080	chr5	3252480	3254809	AT1G08550	VDE1	80.6122	0	0	0
Bo5g009090	chr5	3258398	3259377	AT1G08570	ACHT4	80.9701	NA	NA	NA
Bo5g009100	chr5	3260594	3261424	AT1G08580		83.871	NA	NA	NA
Bo5g009110	chr5	3263839	3272934	AT1G08600	ATRX	80.8108	0	0	0
Bo5g009120	chr5	3275123	3279473	AT1G08620	PKDM7D	75.42	0	1	6
Bo5g009130	chr5	3280191	3282135	AT1G08630	THA1	89.6648	0	0	0
Bo5g009140	chr5	3286309	3288490	AT1G08640	CJD1	83.6237	0	1	1
Bo5g009150	chr5	3293311	3294333	AT1G08650	PPCK1	85.7143	NA	NA	NA
Bo5g009160	chr5	3318134	3319418	AT1G22090	EMB2204	41.0828	0	1	0
Bo5g009170	chr5	3328254	3329471	AT1G08660	SIA1	78.2123	NA	NA	NA
Bo5g009180	chr5	3334781	3338736	AT1G08680	ZIGA4	76.4706	0	1	0
Bo5g009190	chr5	3339206	3340574	AT1G08700	PS1	81.6279	0	0	0
Bo5g009200	chr5	3341528	3342836	AT1G08710	SKIP24	76.5385	0	3	2
Bo5g009210	chr5	3343243	3343425			NA	0	0	0
Bo5g009220	chr5	3343801	3351438	AT1G08730	XI-C	91.2028	0	0	2
Bo5g009230	chr5	3352410	3355359	AT1G08750		89.9485	0	0	0
Bo5g009240	chr5	3356381	3359096	AT1G08760		82.6558	NA	NA	NA
Bo5g009250	chr5	3359238	3359864	AT1G08770	PRA1E	78.8462	0	0	0
Bo5g009260	chr5	3360128	3361053	AT1G08780	AIP3	83.7209	0	0	0
Bo5g009270	chr5	3362471	3363129	AT1G08790		79.5812	0	0	0
Bo5g009280	chr5	3364196	3367143	AT1G08800	MYOB1	40.4389	0	0	2
Bo5g009290	chr5	3372286	3373338	AT1G08810	MYB60	64.7687	0	0	0
Bo5g009300	chr5	3375295	3377704	AT1G08820	PVA22	74.5989	NA	NA	NA
Bo5g085260	chr5	27628983	27630546	AT1G35160	GF14 PHI	94.3396	0	0	2
Bo5g085270	chr5	27638455	27638885			NA	NA	NA	NA
Bo5g085280	chr5	27647044	27648756			NA	NA	NA	NA
Bo5g085290	chr5	27679311	27680164	AT1G34780	APRL4	84.7162	NA	NA	NA
Bo5g085300	chr5	27681290	27682619	AT1G34750		93.5943	NA	NA	NA
Bo5g085310	chr5	27687487	27687911			NA	NA	NA	NA
Bo5g085320	chr5	27688386	27689358			NA	NA	NA	NA
Bo5g085330	chr5	27691185	27691888			NA	NA	NA	NA
Bo5g085340	chr5	27694938	27696374			NA	NA	NA	NA
Bo5g085350	chr5	27731938	27734511	AT1G34640		26.4925	NA	NA	NA
Bo5g085360	chr5	27739359	27741661			NA	NA	NA	NA
Bo5g085370	chr5	27762698	27763176			NA	0	0	0
Bo5g085380	chr5	27793422	27795598	AT1G34630		84.472	NA	NA	NA
Bo5g085390	chr5	27813626	27814313			NA	0	0	0
Bo5g085400	chr5	27822511	27823740	AT1G34350		82.2086	NA	NA	NA
Bo5g085410	chr5	27839231	27841115			NA	0	0	0
Bo5g085420	chr5	27846391	27847812			NA	0	0	0
Bo5g085430	chr5	27857417	27858806	AT1G34190	NAC017	60.7692	0	0	0
Bo5g085440	chr5	27861425	27864086	AT1G34180	anac016	71.0843	NA	NA	NA
Bo5g085450	chr5	27898389	27900021			NA	0	0	0
Bo5g085460	chr5	27902630	27903091			NA	0	0	0
Bo5g085470	chr5	27922996	27925065			NA	NA	NA	NA
Bo5g085480	chr5	27926297	27926596			NA	NA	NA	NA
Bo5g086480	chr5	27940465	27942075			NA	NA	NA	NA
Bo5g086490	chr5	27956837	27957103			NA	NA	NA	NA
Bo5g086500	chr5	27959461	27960558			NA	NA	NA	NA
Bo5g086510	chr5	27967684	27969736	AT1G34120	IP5P1	71.4597	NA	NA	NA
Bo5g086520	chr5	28007224	28008195			NA	NA	NA	NA
Bo5g086530	chr5	28019659	28023294	AT2G06500		27.8455	0	0	0
Bo5g086540	chr5	28031528	28034909	AT1G34110		85.5191	NA	NA	NA
Bo5g086550	chr5	28053715	28054253			NA	NA	NA	NA
Bo5g086560	chr5	28058098	28059402			NA	0	0	0
Bo5g086570	chr5	28059809	28061303	AT1G34020	URGT6	95.5224	0	0	4
Bo5g086580	chr5	28062076	28062690			NA	0	0	0
Bo5g086590	chr5	28067557	28068533	AT1G34010		65.9574	NA	NA	NA
Bo5g086600	chr5	28070171	28072471	AT1G33980	ATUPF3	76.3374	NA	NA	NA
Bo5g086610	chr5	28088975	28090657	AT1G33970	IAN9	80.597	NA	NA	NA
Bo5g086620	chr5	28091324	28092875	AT1G33811		90.2703	NA	NA	NA
Bo5g086630	chr5	28099803	28100764	AT1G33800	GXM3	91.2458	NA	NA	NA
Bo5g086640	chr5	28104476	28114496			NA	NA	NA	NA
Bo5g086650	chr5	28114774	28117126	AT1G33770		87.1383	NA	NA	NA
Bo5g086660	chr5	28124028	28124324			NA	NA	NA	NA
Bo5g086670	chr5	28135825	28139021			NA	NA	NA	NA
Bo5g086680	chr5	28141717	28142268			NA	NA	NA	NA
Bo5g086690	chr5	28151597	28153033	AT1G33610		81.1715	NA	NA	NA
Bo5g086700	chr5	28157652	28161044			NA	NA	NA	NA
Bo5g086710	chr5	28162767	28164098	AT1G33520	MOS2	76.298	NA	NA	NA
Bo5g086720	chr5	28165184	28167104	AT1G33500		77.7778	NA	NA	NA
Bo5g086730	chr5	28176245	28177708	AT1G33470		88.0658	NA	NA	NA
Bo5g086740	chr5	28197481	28199067	AT1G33430		94.4162	0	1	0
Bo5g086750	chr5	28210057	28218255	AT1G33410	SAR1	84.5278	0	0	0
Bo5g086760	chr5	28222121	28226332	AT1G33400	TPR9	78.7261	0	1	0
Bo5g086770	chr5	28228059	28229063			NA	NA	NA	NA
Bo5g086780	chr5	28255544	28257956	AT1G33060	NAC014	73.8583	0	0	0
Bo5g086790	chr5	28265269	28265469	AT1G33055		74.2424	NA	NA	NA
Bo5g086800	chr5	28277576	28277773			NA	NA	NA	NA
Bo5g086810	chr5	28278093	28278329	AT1G32928		64.1026	NA	NA	NA
Bo5g086820	chr5	28290290	28293424	AT1G32900	GBSS1	81.037	NA	NA	NA
Bo5g086830	chr5	28306087	28309575	AT4G39370	UBP27	9.61995	NA	NA	NA
Bo5g086840	chr5	28313476	28314552			NA	NA	NA	NA
Bo5g086850	chr5	28344457	28346649			NA	NA	NA	NA
Bo5g086860	chr5	28363257	28364857			NA	NA	NA	NA
Bo5g086870	chr5	28383592	28386524			NA	0	0	0
Bo5g086880	chr5	28387689	28388198			NA	NA	NA	NA
Bo5g086890	chr5	28413271	28422749			NA	NA	NA	NA
Bo5g086900	chr5	28443518	28445391	AT1G32770	NAC012	66.5306	NA	NA	NA
Bo5g086910	chr5	28468905	28470222			NA	NA	NA	NA
Bo5g086920	chr5	28485535	28486323			NA	0	0	0
Bo5g086930	chr5	28495759	28496391			NA	0	0	0
Bo5g086940	chr5	28502845	28503653			NA	0	0	0
Bo5g086950	chr5	28503705	28504354			NA	0	0	0
Bo5g086960	chr5	28521592	28523071	AT1G32730		77.673	NA	NA	NA
Bo5g086970	chr5	28532094	28532681	AT1G32690		73.3333	NA	NA	NA
Bo5g086980	chr5	28565206	28565616			NA	NA	NA	NA
Bo5g086990	chr5	28678880	28680712	AT1G32640	MYC2	77.7049	NA	NA	NA
Bo5g087000	chr5	28681899	28682354	AT1G32630		58.9404	NA	NA	NA
Bo5g087010	chr5	28695918	28697726	AT4G16045		37.931	NA	NA	NA
Bo5g087020	chr5	28699037	28699973	AT1G32583	TDL1	64.7727	NA	NA	NA
Bo5g087030	chr5	28787967	28789421			NA	NA	NA	NA
Bo5g087040	chr5	28796486	28798482			NA	NA	NA	NA
Bo5g087050	chr5	28818785	28820633	AT1G32540	LOL1	79.3548	NA	NA	NA
Bo5g087060	chr5	28863425	28865191	AT1G32500	ABCI7	89.375	0	2	0
Bo5g087070	chr5	28865844	28872640	AT1G32490	ESP3	92.5287	0	0	0
Bo5g087080	chr5	28876527	28876784	AT1G32460		74.1176	NA	NA	NA
Bo5g087090	chr5	28896474	28896710			NA	NA	NA	NA
Bo5g087100	chr5	28929219	28931731			NA	0	1	0
Bo5g087110	chr5	28976624	28977136			NA	NA	NA	NA
Bo5g087120	chr5	28987133	28987552			NA	NA	NA	NA
Bo5g087130	chr5	28994942	28999127	AT1G32450	NPF7.3	91.5309	NA	NA	NA
Bo5g087140	chr5	28999397	29002000	AT1G32440	PKP3	92.2942	NA	NA	NA
Bo5g087150	chr5	29021852	29022782			NA	NA	NA	NA
Bo5g088150	chr5	29026150	29028069	AT1G32400	TOM2A	73.0435	NA	NA	NA
Bo5g088160	chr5	29029688	29035581	AT1G67120	MDN1	70.4787	NA	NA	NA
Bo5g088170	chr5	29041260	29042890			NA	NA	NA	NA
Bo5g088180	chr5	29059419	29062000			NA	0	0	0
Bo5g088190	chr5	29068783	29071756			NA	0	0	0
Bo5g088200	chr5	29076217	29077316			NA	NA	NA	NA
Bo5g088210	chr5	29078090	29079532	AT3G61370		42.3529	NA	NA	NA
Bo5g088210	chr5	29078090	29079532	AT4G07940		32.3529	NA	NA	NA
Bo5g088220	chr5	29088299	29088586			NA	NA	NA	NA
Bo5g088230	chr5	29091647	29094705			NA	NA	NA	NA
Bo5g088240	chr5	29099844	29100900			NA	NA	NA	NA
Bo5g088250	chr5	29105500	29107560			NA	NA	NA	NA
Bo5g088260	chr5	29115142	29116912	AT5G52190		46.6165	NA	NA	NA
Bo5g088270	chr5	29119376	29120522			NA	NA	NA	NA
Bo5g088280	chr5	29126124	29128220	AT1G32380	PRS2	92.8571	NA	NA	NA
Bo5g088290	chr5	29135677	29136050			NA	NA	NA	NA
Bo5g088300	chr5	29176568	29177342			NA	NA	NA	NA
Bo5g088310	chr5	29187172	29188906	AT1G32350	AOX3	93.1034	NA	NA	NA
Bo5g088320	chr5	29194275	29194889			NA	NA	NA	NA
Bo5g088330	chr5	29194915	29196322			NA	NA	NA	NA
Bo5g088340	chr5	29238939	29239148			NA	NA	NA	NA
Bo5g088350	chr5	29241442	29242090	AT1G32310	SAMBA	81.4815	NA	NA	NA
Bo5g088360	chr5	29245160	29245467			NA	NA	NA	NA
Bo5g088370	chr5	29248906	29249217			NA	NA	NA	NA
Bo5g088380	chr5	29262967	29263467	AT1G32250	CML17	93.9759	NA	NA	NA
Bo5g088390	chr5	29269756	29271436			NA	NA	NA	NA
Bo5g088400	chr5	29288925	29294329			NA	0	0	0
Bo5g088410	chr5	29300022	29303039			NA	NA	NA	NA
Bo5g088420	chr5	29303986	29306308			NA	NA	NA	NA
Bo5g089420	chr5	29350537	29352920	AT1G32230	RCD1	80.2491	NA	NA	NA
Bo5g089430	chr5	29360598	29360931			NA	NA	NA	NA
Bo5g089440	chr5	29362146	29364765	AT1G32200	ATS1	84.0355	NA	NA	NA
Bo5g089450	chr5	29379601	29380107			NA	NA	NA	NA
Bo5g089460	chr5	29388650	29391006	AT1G32190		85.3828	NA	NA	NA
Bo5g089470	chr5	29398406	29401532	AT1G32180	CSLD6	83.2814	NA	NA	NA
Bo5g090470	chr5	29423028	29424116			NA	0	0	0
Bo5g090480	chr5	29432544	29432792	AT4G10810		86.5854	0	0	0
Bo5g090490	chr5	29442499	29443142			NA	NA	NA	NA
Bo5g090500	chr5	29455263	29457718			NA	0	0	0
Bo5g090510	chr5	29462597	29463229			NA	NA	NA	NA
Bo5g090520	chr5	29463843	29465039			NA	NA	NA	NA
Bo5g090530	chr5	29473910	29476836	AT1G64260		15.411	0	0	1
Bo5g090540	chr5	29478364	29481140	AT1G32170	XTH30	88.6297	0	0	0
Bo5g090550	chr5	29487694	29487945			NA	NA	NA	NA
Bo5g090560	chr5	29500441	29501858	AT1G32160		85.2868	NA	NA	NA
Bo5g090570	chr5	29502167	29503761	AT3G58980		52.2491	NA	NA	NA
Bo5g090580	chr5	29510111	29510750			NA	NA	NA	NA
Bo5g090590	chr5	29520247	29521451	AT1G77880		14.8352	0	0	0
Bo5g090600	chr5	29531558	29532413	AT1G32127		94.697	0	1	1
Bo5g090610	chr5	29577400	29578871	AT1G32100	PRR1	91.1672	NA	NA	NA
Bo5g091610	chr5	29601314	29605673			NA	0	2	0
Bo5g091620	chr5	29668783	29672912	AT1G32090		86.9514	NA	NA	NA
Bo5g091630	chr5	29673727	29677752	AT1G32070	NSI	27.0889	NA	NA	NA
Bo5g091640	chr5	29678363	29679831	AT1G32060	PRK	92.3547	NA	NA	NA
Bo5g091650	chr5	29683965	29686306	AT1G32050	SCAMP4	95.8491	NA	NA	NA
Bo5g091660	chr5	29686783	29687355			NA	NA	NA	NA
Bo5g091670	chr5	29689873	29690781			NA	NA	NA	NA
Bo6g046620	chr6	12462168	12464720	AT2G24810		33.6957	NA	NA	NA
Bo6g046620	chr6	12462168	12464720	AT1G19320		67.3913	NA	NA	NA
Bo6g046630	chr6	12471898	12472951			NA	NA	NA	NA
Bo6g046640	chr6	12473565	12475180	AT1G34020	URGT6	95.2239	NA	NA	NA
Bo6g046650	chr6	12485256	12486293	AT1G34010		66.6667	NA	NA	NA
Bo6g046660	chr6	12488225	12489999	AT1G33990	MES14	93.3526	NA	NA	NA
Bo6g046670	chr6	12501570	12504039	AT1G33980	ATUPF3	76.483	NA	NA	NA
Bo6g046680	chr6	12508056	12513423			NA	NA	NA	NA
Bo6g046690	chr6	12519050	12519469			NA	NA	NA	NA
Bo6g046700	chr6	12531550	12537027			NA	NA	NA	NA
Bo6g046710	chr6	12561625	12563095	AT1G33970	IAN9	82.7988	NA	NA	NA
Bo6g046720	chr6	12563465	12564048	AT1G33810		86.7647	NA	NA	NA
Bo6g046730	chr6	12568746	12569064			NA	NA	NA	NA
Bo6g046740	chr6	12589101	12590879			NA	0	0	0
Bo6g046750	chr6	12598317	12599614			NA	NA	NA	NA
Bo6g046760	chr6	12602725	12603299			NA	NA	NA	NA
Bo6g046770	chr6	12608567	12609521	AT1G33800	GXM3	86.1487	NA	NA	NA
Bo6g046780	chr6	12632795	12634067	AT1G33780		74.2331	0	1	1
Bo6g046790	chr6	12634390	12636686	AT1G33770		87.6404	0	1	1
Bo6g046800	chr6	12652693	12653252			NA	NA	NA	NA
Bo6g046810	chr6	12658004	12659078			NA	NA	NA	NA
Bo6g046820	chr6	12660936	12661203			NA	NA	NA	NA
Bo6g046830	chr6	12665555	12667068			NA	NA	NA	NA
Bo6g046840	chr6	12672904	12674014			NA	NA	NA	NA
Bo6g046850	chr6	12683201	12683752	AT1G33760	ERF022	72.1311	NA	NA	NA
Bo6g046860	chr6	12710653	12711194			NA	0	0	0
Bo6g046870	chr6	12718865	12719404			NA	0	0	0
Bo6g047870	chr6	12781286	12787872			NA	NA	NA	NA
Bo6g047880	chr6	12788220	12789910			NA	NA	NA	NA
Bo6g047890	chr6	12844745	12849413	AT1G33700		88.4211	0	0	0
Bo6g047900	chr6	12849966	12853951	AT1G33680		65.5853	0	0	0
Bo6g047910	chr6	12873216	12873966			NA	NA	NA	NA
Bo6g047920	chr6	12877216	12878655	AT1G33590		85.1775	NA	NA	NA
Bo6g047920	chr6	12877216	12878655	AT1G33670		65.9708	NA	NA	NA
Bo6g047920	chr6	12877216	12878655	AT1G33612		66.8058	NA	NA	NA
Bo6g047920	chr6	12877216	12878655	AT2G26380		74.3215	NA	NA	NA
Bo6g077670	chr6	23194605	23196913	AT3G61390	PUB36	60.7843	0	0	0
Bo6g077680	chr6	23198507	23200510	AT3G61415	ASK21	84.4118	0	0	1
Bo6g077690	chr6	23207799	23208317	AT3G61460	BRH1	84.8837	0	0	0
Bo6g077700	chr6	23215579	23216739	AT5G28450		42.5781	NA	NA	NA
Bo6g077700	chr6	23215579	23216739	AT3G61470	LHCA2	94.9219	NA	NA	NA
Bo6g077710	chr6	23219737	23221387			NA	NA	NA	NA
Bo6g077720	chr6	23241423	23242696	AT1G20260	VHA-B3	57.0423	NA	NA	NA
Bo6g077730	chr6	23246801	23247813			NA	NA	NA	NA
Bo6g077740	chr6	23248655	23252526			NA	0	0	0
Bo6g077750	chr6	23254237	23257153			NA	0	0	1
Bo6g077760	chr6	23257415	23259703	AT5G28370		71.7848	0	0	0
Bo6g077760	chr6	23257415	23259703	AT5G28460		74.9344	0	0	0
Bo6g077760	chr6	23257415	23259703	AT3G61520		75.4593	0	0	0
Bo6g077770	chr6	23266019	23268226	AT3G61530	KPHMT2	92.5072	0	1	1
Bo6g077780	chr6	23271241	23275113			NA	0	0	0
Bo6g077790	chr6	23289169	23291060			NA	0	0	0
Bo6g077800	chr6	23298056	23300351	AT3G61540		79.8817	0	0	0
Bo6g077810	chr6	23300975	23302415	AT3G61560	RTNLB6	91.6335	0	1	2
Bo6g077820	chr6	23302888	23306758	AT3G61570	GC3	81.6901	0	2	3
Bo6g077830	chr6	23308326	23309675	AT3G61580	SLD1	92.2049	0	0	2
Bo6g077840	chr6	23314437	23315396			NA	0	0	0
Bo6g077850	chr6	23331205	23332428	AT3G61590	HWS	81.5725	NA	NA	NA
Bo6g077860	chr6	23338191	23340314	AT3G61600	POB1	94.1281	0	0	0
Bo6g077870	chr6	23342920	23344493	AT3G61610		92.7445	0	0	0
Bo6g077880	chr6	23349295	23350158	AT3G61630	CRF6	62.0209	0	0	0
Bo6g077890	chr6	23378981	23379707			NA	0	0	0
Bo6g077900	chr6	23383557	23383955			NA	NA	NA	NA
Bo6g077910	chr6	23384411	23384599			NA	NA	NA	NA
Bo6g077920	chr6	23407596	23412657	AT3G61690		82.2494	0	1	0
Bo6g096060	chr6	30475461	30476414	AT1G68550	ERF118	53.3123	NA	NA	NA
Bo6g096070	chr6	30477980	30478261			NA	NA	NA	NA
Bo6g096080	chr6	30485798	30487939	AT1G68530	CUT1	95.171	NA	NA	NA
Bo6g097080	chr6	30512292	30513745	AT1G68520	COL6	72.0988	0	1	0
Bo6g097090	chr6	30523422	30524687			NA	NA	NA	NA
Bo6g097100	chr6	30537016	30537903	AT1G68490		81.8182	NA	NA	NA
Bo6g097110	chr6	30555968	30556969	AT1G68460	IPT1	71.4715	NA	NA	NA
Bo6g097120	chr6	30562504	30562935	AT1G68430		75.5245	NA	NA	NA
Bo6g097130	chr6	30564593	30565508			NA	NA	NA	NA
Bo6g097140	chr6	30581497	30581994	AT1G68350		67.2727	NA	NA	NA
Bo6g124200	chr6	39536048	39539122	AT1G80830	NRAMP1	87.6686	0	0	0
Bo6g124210	chr6	39542620	39546820	AT1G80810		50.8587	NA	NA	NA
Bo6g124220	chr6	39548219	39549046	AT1G80780		92	NA	NA	NA
Bo6g124230	chr6	39550090	39550765			NA	NA	NA	NA
Bo6g124240	chr6	39551674	39554180	AT1G80770	PDE318	84.2451	NA	NA	NA
Bo6g124250	chr6	39555021	39555727			NA	NA	NA	NA
Bo6g124260	chr6	39557706	39559235			NA	NA	NA	NA
Bo6g124270	chr6	39560409	39561858	AT1G80760	NIP6-1	96.0656	NA	NA	NA
Bo6g124280	chr6	39566205	39566861	AT1G80730	ZFP1	80.7339	NA	NA	NA
Bo6g124290	chr6	39570316	39571346	AT1G80720		76.4463	NA	NA	NA
Bo6g124300	chr6	39571747	39573894	AT1G80710	DRS1	63.5009	NA	NA	NA
Bo6g124310	chr6	39574188	39576172	AT1G80710	DRS1	60.2317	NA	NA	NA
Bo6g124320	chr6	39576418	39577430	AT1G80980		71.2389	NA	NA	NA
Bo6g124320	chr6	39576418	39577430	AT1G80700		70.7965	NA	NA	NA
Bo6g124330	chr6	39578776	39580016	AT1G80690		90.0862	NA	NA	NA
Bo6g124340	chr6	39580968	39582279			NA	NA	NA	NA
Bo6g124350	chr6	39584232	39584805			NA	NA	NA	NA
Bo6g124360	chr6	39585599	39586356			NA	NA	NA	NA
Bo6g124370	chr6	39590867	39593091	AT1G15850		31.0345	0	0	0
Bo6g124370	chr6	39590867	39593091	AT1G80670	RAE1	93.3908	0	0	0
Bo6g124380	chr6	39593884	39597626	AT1G80660	AHA9	95.6869	0	0	0
Bo6g124390	chr6	39598204	39601436	AT1G80640		61.4391	0	0	0
Bo6g124400	chr6	39602330	39604009	AT1G80630		67.7996	0	0	0
Bo6g124410	chr6	39604473	39606404	AT1G80620		66.9082	0	0	1
Bo6g124420	chr6	39607200	39609371	AT1G80610		76.6839	0	0	0
Bo6g124430	chr6	39611792	39613863	AT1G80560	IMDH2	90.3941	0	0	2
Bo6g124440	chr6	39614282	39615613	AT1G80550		80.1354	0	0	0
Bo6g124450	chr6	39616478	39619119	AT1G80540		88.4544	0	0	0
Bo6g124460	chr6	39620585	39622508	AT1G80530		80.1431	NA	NA	NA
Bo6g124470	chr6	39623695	39624849			NA	NA	NA	NA
Bo6g124480	chr6	39625386	39625919	AT1G80520		74.0113	NA	NA	NA
Bo6g124490	chr6	39630223	39631668	AT1G80510	AVT6E	89.605	NA	NA	NA
Bo6g124500	chr6	39632091	39634056	AT3G20155		44.7876	0	0	0
Bo6g124510	chr6	39635467	39637524	AT5G51280	RH35	93.0272	0	0	1
Bo6g124520	chr6	39638630	39641530			NA	0	0	4
Bo6g124530	chr6	39642600	39644867			NA	0	1	1
Bo6g124540	chr6	39647430	39649737	AT1G80460	GLPK	86.9565	0	0	0
Bo6g125540	chr6	39671599	39671748			NA	NA	NA	NA
Bo6g125550	chr6	39673647	39674150	AT1G80450	VQ11	77.8443	NA	NA	NA
Bo6g125560	chr6	39675805	39676884	AT1G80440		76.3231	NA	NA	NA
Bo6g125570	chr6	39682326	39684866			NA	NA	NA	NA
Bo6g125580	chr6	39686055	39692634	AT1G80410	EMB2753	84.964	0	1	0
Bo6g125590	chr6	39696231	39697467	AT1G80390	IAA15	52.5424	0	0	0
Bo6g125600	chr6	39706153	39708455	AT1G80380	GLYK	83.6323	0	0	0
Bo6g125610	chr6	39709058	39711219	AT1G80370	CYCA2-4	80.0905	0	0	0
Bo6g125620	chr6	39719752	39721361			NA	NA	NA	NA
Bo6g125630	chr6	39722640	39724549	AT1G80360	ISS1	88.2952	NA	NA	NA
Bo6g125640	chr6	39728971	39729348	AT1G80340	GA3OX2	87.2	0	0	0
Bo6g125650	chr6	39730510	39731889	AT1G80310	MOT2	92.1569	0	0	0
Bo6g125660	chr6	39732476	39734722	AT1G80300	AATP1	92.6829	0	0	5
Bo6g125670	chr6	39737183	39737554			NA	0	0	0
Bo6g125680	chr6	39740984	39742266	AT1G80240		87.2973	0	0	0
Bo6g125690	chr6	39743660	39744373	AT1G80220		50.211	0	1	0
Bo6g125690	chr6	39743660	39744373	AT2G26050		43.038	0	1	0
Bo6g125700	chr6	39748311	39749626	AT1G80130		73.8562	0	0	0
Bo6g125710	chr6	39749861	39750220			NA	NA	NA	NA
Bo6g125720	chr6	39753419	39754734	AT1G80130		73.8562	NA	NA	NA
Bo6g125730	chr6	39760893	39761620	AT1G80120		88.5714	NA	NA	NA
Bo6g125740	chr6	39772176	39773428	AT1G80110	PP2B11	77.7344	0	0	1
Bo6g125750	chr6	39786309	39787418	AT1G80090	PV42B	80.3448	0	0	0
Bo6g125760	chr6	39788986	39789238			NA	0	0	0
Bo6g125770	chr6	39792659	39796163	AT1G80050	APT2	55.5205	0	0	0
Bo7g019740	chr7	6854418	6857728	AT2G16250		75.8047	0	0	2
Bo7g019750	chr7	6872786	6874014			NA	NA	NA	NA
Bo7g019760	chr7	6879653	6882902			NA	NA	NA	NA
Bo7g019770	chr7	6893296	6898074			NA	NA	NA	NA
Bo7g019780	chr7	6904373	6909614			NA	NA	NA	NA
Bo7g019790	chr7	6920607	6921415	AT2G16130	PLT2	83.4197	0	0	0
Bo7g019790	chr7	6920607	6921415	AT2G16120	PLT1	83.4197	0	0	0
Bo7g019800	chr7	6922877	6926207	AT2G07240		21.564	0	0	1
Bo7g019810	chr7	6936503	6937768	AT2G16130	PLT2	90.5612	NA	NA	NA
Bo7g019810	chr7	6936503	6937768	AT2G16120	PLT1	92.602	NA	NA	NA
Bo7g019820	chr7	6955593	6956801			NA	NA	NA	NA
Bo7g019830	chr7	6960289	6962056			NA	NA	NA	NA
Bo7g019840	chr7	6963627	6964417			NA	NA	NA	NA
Bo7g019850	chr7	6964571	6965438			NA	NA	NA	NA
Bo7g019860	chr7	6978681	6979508			NA	NA	NA	NA
Bo7g019870	chr7	6980200	6981896	AT2G16130	PLT2	91.1937	NA	NA	NA
Bo7g019870	chr7	6980200	6981896	AT2G16120	PLT1	91.9765	NA	NA	NA
Bo7g019880	chr7	6982773	6984570			NA	NA	NA	NA
Bo7g019890	chr7	6993433	6993660			NA	NA	NA	NA
Bo7g019900	chr7	7017081	7018630			NA	0	0	0
Bo7g019910	chr7	7055986	7056918			NA	NA	NA	NA
Bo7g019920	chr7	7086369	7089214			NA	NA	NA	NA
Bo7g019930	chr7	7140041	7142407	AT2G16090	ARI2	78.6689	NA	NA	NA
Bo7g019940	chr7	7143247	7144774	AT2G16070	PDV2	79.1096	NA	NA	NA
Bo7g019950	chr7	7159915	7160677	AT2G16060	AHB1	93.75	NA	NA	NA
Bo7g019960	chr7	7162289	7163051	AT2G16060	AHB1	93.125	NA	NA	NA
Bo7g019970	chr7	7166038	7166389			NA	NA	NA	NA
Bo7g019980	chr7	7193570	7194982	AT2G16050		90.4959	0	0	0
Bo7g019990	chr7	7223729	7224767			NA	NA	NA	NA
Bo7g020990	chr7	7234052	7236505	AT5G57190	PSD2	61.2	NA	NA	NA
Bo7g021000	chr7	7248585	7250069	AT2G15980		77.7328	NA	NA	NA
Bo7g021010	chr7	7250303	7251141	AT2G15970	COR413PM1	78.6802	NA	NA	NA
Bo7g021020	chr7	7259794	7261195			NA	NA	NA	NA
Bo7g021030	chr7	7271624	7273955			NA	NA	NA	NA
Bo7g021040	chr7	7281191	7281421	AT2G15960		77.6316	0	0	0
Bo7g021050	chr7	7283118	7296005			NA	0	1	1
Bo7g021060	chr7	7300152	7300803			NA	0	0	0
Bo7g021070	chr7	7303729	7303974			NA	0	0	0
Bo7g021080	chr7	7311107	7311961			NA	NA	NA	NA
Bo7g021090	chr7	7317165	7322137	AT2G15900		81.3627	0	0	0
Bo7g021100	chr7	7347432	7353066			NA	NA	NA	NA
Bo7g021110	chr7	7364321	7367576	AT2G15860		85.83	0	0	0
Bo7g021120	chr7	7373842	7374051			NA	0	0	0
Bo7g021130	chr7	7390172	7390703			NA	0	0	0
Bo7g021140	chr7	7405053	7405247	AT2G15830		59.375	NA	NA	NA
Bo7g021150	chr7	7420603	7423108	AT2G15820	OTP51	70.4403	0	0	0
Bo7g021160	chr7	7430143	7430966			NA	NA	NA	NA
Bo7g021170	chr7	7437930	7438154			NA	NA	NA	NA
Bo7g021180	chr7	7440972	7446422			NA	NA	NA	NA
Bo7g021190	chr7	7447312	7449777			NA	NA	NA	NA
Bo7g021200	chr7	7450272	7451482			NA	NA	NA	NA
Bo7g021210	chr7	7454315	7456011	AT2G20810	GAUT10	89.2193	NA	NA	NA
Bo7g021220	chr7	7472120	7474205	AT2G15790	CYP40	80.8252	NA	NA	NA
Bo7g021230	chr7	7481090	7483376			NA	NA	NA	NA
Bo7g021240	chr7	7491731	7492834	AT2G15780		67.8295	NA	NA	NA
Bo7g021250	chr7	7493860	7494804	AT2G15770		58.5106	NA	NA	NA
Bo7g021260	chr7	7523116	7525356			NA	NA	NA	NA
Bo7g021270	chr7	7531536	7532576	AT2G15760		69.6532	NA	NA	NA
Bo7g021280	chr7	7536086	7536412			NA	NA	NA	NA
Bo7g021290	chr7	7537097	7537622			NA	NA	NA	NA
Bo7g021300	chr7	7551837	7552481	AT5G37200		49.0654	NA	NA	NA
Bo7g021310	chr7	7555850	7557937	AT2G15730		93.314	NA	NA	NA
Bo7g021320	chr7	7558937	7559258			NA	NA	NA	NA
Bo7g021330	chr7	7563196	7565241			NA	NA	NA	NA
Bo7g021340	chr7	7568011	7569868			NA	NA	NA	NA
Bo7g021350	chr7	7577540	7578963	AT2G15690	PCMP-H66	59.5652	0	0	0
Bo7g021360	chr7	7582158	7582788	AT1G63010		81.8841	0	0	0
Bo7g021370	chr7	7583554	7586406			NA	0	0	0
Bo7g021380	chr7	7587682	7589577	AT2G15630		77.813	NA	NA	NA
Bo7g021390	chr7	7596247	7596606			NA	NA	NA	NA
Bo7g021400	chr7	7619683	7621681	AT2G15620	NIR1	90.785	NA	NA	NA
Bo7g021410	chr7	7639366	7639509			NA	0	0	0
Bo7g021420	chr7	7654740	7655820			NA	NA	NA	NA
Bo7g021430	chr7	7658362	7660814			NA	NA	NA	NA
Bo7g021440	chr7	7668030	7668291			NA	NA	NA	NA
Bo7g021450	chr7	7668468	7670563			NA	NA	NA	NA
Bo7g021460	chr7	7670614	7674351			NA	NA	NA	NA
Bo7g021470	chr7	7674946	7677131			NA	NA	NA	NA
Bo7g021480	chr7	7696786	7700809			NA	NA	NA	NA
Bo7g021490	chr7	7709337	7710318	AT2G15580		85.641	NA	NA	NA
Bo7g021500	chr7	7720005	7722214			NA	0	0	0
Bo7g021510	chr7	7723404	7725097			NA	0	0	0
Bo7g021520	chr7	7738988	7740804			NA	NA	NA	NA
Bo7g021530	chr7	7755538	7756866	AT2G15570	ATHM3	68.4211	0	0	0
Bo7g021540	chr7	7776168	7777574	AT2G15560		74.5726	0	0	0
Bo7g021550	chr7	7778347	7781268	AT2G15530		65.6646	NA	NA	NA
Bo7g021560	chr7	7784851	7788387			NA	NA	NA	NA
Bo7g021570	chr7	7791825	7792846			NA	NA	NA	NA
Bo7g021580	chr7	7811646	7812892			NA	0	0	1
Bo7g021590	chr7	7813557	7814447			NA	0	0	0
Bo7g021600	chr7	7814879	7816491	AT2G15480	UGT73B5	86.7769	0	0	0
Bo7g021600	chr7	7814879	7816491	AT2G15490	UGT73B4	83.8843	0	0	0
Bo7g021610	chr7	7817877	7818933			NA	NA	NA	NA
Bo7g021620	chr7	7820286	7822279			NA	NA	NA	NA
Bo7g021630	chr7	7823964	7825405	AT2G15430	NRPB3	90.9091	NA	NA	NA
Bo7g021630	chr7	7823964	7825405	AT2G15400	NRPD3B	84.0125	NA	NA	NA
Bo7g021640	chr7	7828367	7828680			NA	0	0	0
Bo7g021650	chr7	7828732	7830279			NA	0	0	0
Bo7g021660	chr7	7852752	7854453	AT2G15370	FUT5	76.3501	0	0	0
Bo7g021660	chr7	7852752	7854453	AT2G15350	FUT10	72.6257	0	0	0
Bo7g021660	chr7	7852752	7854453	AT2G15390	FUT4	74.6741	0	0	0
Bo7g021670	chr7	7932349	7933520	AT2G15310	ATARFB1A	89.7561	0	0	0
Bo7g021680	chr7	7951020	7952143			NA	NA	NA	NA
Bo7g021690	chr7	7957298	7958415	AT2G15290	TIC21	84.8797	NA	NA	NA
Bo7g025410	chr7	9032467	9033417			NA	NA	NA	NA
Bo7g025420	chr7	9080446	9081936			NA	0	0	0
Bo7g025430	chr7	9087417	9089850			NA	0	0	0
Bo7g025440	chr7	9219359	9221393			NA	0	5	2
Bo7g025450	chr7	9221449	9221712			NA	0	0	0
Bo7g025460	chr7	9221746	9222324			NA	0	0	0
Bo7g025470	chr7	9231405	9232612			NA	NA	NA	NA
Bo7g025480	chr7	9282824	9283959			NA	NA	NA	NA
Bo7g025490	chr7	9284761	9285345	AT2G10970		71.6495	NA	NA	NA
Bo7g026490	chr7	9352542	9354748	AT2G07040	PRK2	73.4214	NA	NA	NA
Bo7g026500	chr7	9366604	9368679	AT2G06510	RPA1A	80.3487	0	2	1
Bo7g026510	chr7	9377156	9379206			NA	0	0	0
Bo7g026520	chr7	9415963	9416897			NA	NA	NA	NA
Bo7g026530	chr7	9428428	9429017			NA	0	2	0
Bo7g026540	chr7	9436980	9440089			NA	NA	NA	NA
Bo7g026550	chr7	9461056	9463071			NA	0	0	1
Bo7g026560	chr7	9495895	9498701	AT2G06040		64.3855	0	0	1
Bo7g026570	chr7	9499195	9500762	AT2G06025		84.8592	0	0	1
Bo7g026580	chr7	9506562	9508064			NA	NA	NA	NA
Bo7g026590	chr7	9508682	9510328			NA	NA	NA	NA
Bo7g026600	chr7	9519997	9520890			NA	0	0	0
Bo7g026610	chr7	9534676	9536060			NA	NA	NA	NA
Bo7g026620	chr7	9549405	9555909			NA	0	1	0
Bo7g026630	chr7	9588867	9592951	AT2G06010	ORG4	32.1627	0	0	0
Bo7g026640	chr7	9593250	9594857	AT2G06000		81.6822	0	0	0
Bo7g026650	chr7	9610589	9611866	AT1G77590	LACS9	43.2432	NA	NA	NA
Bo7g034340	chr7	13246448	13249468	AT3G23940	DHAD	88.48	NA	NA	NA
Bo7g034350	chr7	13252017	13252527			NA	NA	NA	NA
Bo7g035350	chr7	13280821	13281156			NA	NA	NA	NA
Bo7g035360	chr7	13282881	13284185	AT3G23970		55.9908	NA	NA	NA
Bo7g035360	chr7	13282881	13284185	AT3G23950		57.6037	NA	NA	NA
Bo7g035370	chr7	13289194	13291281	AT3G23980	BLI	53.0026	NA	NA	NA
Bo7g035380	chr7	13297868	13298961			NA	NA	NA	NA
Bo7g035390	chr7	13313048	13320343	AT3G23990	CPN60	91	0	1	1
Bo7g035400	chr7	13321197	13322531	AT1G34355	PS1	63.4615	0	0	0
Bo7g035410	chr7	13353564	13356074			NA	0	3	2
Bo7g036410	chr7	13357426	13358040			NA	0	0	0
Bo7g036420	chr7	13363560	13364127			NA	NA	NA	NA
Bo7g036430	chr7	13365671	13369203	AT3G07070	PBL26	81.5303	NA	NA	NA
Bo7g059420	chr7	21627600	21628100			NA	0	0	0
Bo7g059430	chr7	21629144	21631205	AT1G21380	TOL3	76.6046	NA	NA	NA
Bo7g059440	chr7	21635791	21638089	AT1G21360	GLTP2	85.5856	NA	NA	NA
Bo7g059450	chr7	21650074	21651197			NA	NA	NA	NA
Bo7g059460	chr7	21660512	21661294	AT1G21340	DOF1.2	79.6154	NA	NA	NA
Bo7g059470	chr7	21664144	21665225			NA	NA	NA	NA
Bo7g059480	chr7	21670257	21672418			NA	NA	NA	NA
Bo7g059490	chr7	21677792	21679578			NA	NA	NA	NA
Bo7g059500	chr7	21693400	21697451	AT5G36930		51.7811	0	0	0
Bo7g059510	chr7	21710354	21710617			NA	NA	NA	NA
Bo7g059520	chr7	21714425	21715129	AT1G21326		62.3932	NA	NA	NA
Bo7g059520	chr7	21714425	21715129	AT1G21320	NSRB	53.4188	NA	NA	NA
Bo7g059530	chr7	21722976	21724281			NA	0	0	0
Bo7g059540	chr7	21737427	21740698			NA	NA	NA	NA
Bo7g059550	chr7	21758799	21760049	AT1G21310	EXT3	94.7115	0	0	0
Bo7g059560	chr7	21762064	21764431			NA	0	1	0
Bo7g059570	chr7	21765564	21767990	AT1G21210	WAK4	71.6378	0	1	1
Bo7g059580	chr7	21768990	21769864			NA	0	0	0
Bo7g059590	chr7	21782283	21784492	AT1G21140		74.8954	0	0	1
Bo7g059600	chr7	21793087	21794631			NA	0	1	0
Bo7g059610	chr7	21809388	21810021			NA	0	0	0
Bo7g059620	chr7	21813509	21814159			NA	0	0	0
Bo7g059630	chr7	21817065	21818682			NA	0	0	0
Bo7g059640	chr7	21818714	21821456			NA	NA	NA	NA
Bo7g059650	chr7	21822667	21823980	AT1G21100	IGMT1	89.2754	NA	NA	NA
Bo7g059660	chr7	21824592	21825452			NA	NA	NA	NA
Bo7g059670	chr7	21828014	21829305	AT1G21130	IGMT4	90.7859	0	0	0
Bo7g059680	chr7	21835869	21837163	AT1G21130	IGMT4	81.8667	0	0	0
Bo7g059690	chr7	21838622	21840031	AT1G21090		80.8163	NA	NA	NA
Bo7g059700	chr7	21846442	21847853	AT1G21080		59.8131	NA	NA	NA
Bo7g059710	chr7	21858004	21858756	AT1G21050		80	NA	NA	NA
Bo7g059720	chr7	21883961	21884584	AT1G21010		83.5749	NA	NA	NA
Bo7g059730	chr7	21898557	21898976			NA	NA	NA	NA
Bo7g059740	chr7	21903000	21903374			NA	NA	NA	NA
Bo7g059750	chr7	21908820	21909962	AT1G21000		89.8785	NA	NA	NA
Bo7g059760	chr7	21921599	21922734			NA	NA	NA	NA
Bo7g059770	chr7	21945048	21945864			NA	NA	NA	NA
Bo7g059780	chr7	21954356	21956413	AT5G02450	RPL36C	34.9398	0	0	0
Bo7g059790	chr7	21960423	21960632	AT1G21528		66.6667	NA	NA	NA
Bo7g059800	chr7	21962797	21963560			NA	NA	NA	NA
Bo7g059810	chr7	21969883	21970098			NA	NA	NA	NA
Bo7g059820	chr7	21990913	21991122	AT1G21528		68.1159	NA	NA	NA
Bo7g059830	chr7	22009961	22015584	AT1G21630		76.8343	0	1	0
Bo7g059840	chr7	22016897	22017817	AT1G77350		84.1667	0	0	0
Bo7g059850	chr7	22020325	22022975	AT1G21660		60.1504	NA	NA	NA
Bo7g059860	chr7	22023971	22024585	AT1G21695		49.0196	NA	NA	NA
Bo7g059870	chr7	22026302	22027907	AT1G21720	PBC1	99.0196	NA	NA	NA
Bo7g059880	chr7	22028203	22028373			NA	NA	NA	NA
Bo7g059890	chr7	22029108	22031568	AT1G21750	PDIL1-1	87.5	NA	NA	NA
Bo7g059900	chr7	22037080	22037702			NA	NA	NA	NA
Bo7g059910	chr7	22051774	22052865	AT1G21830		84.1584	NA	NA	NA
Bo7g059920	chr7	22056581	22057896			NA	NA	NA	NA
Bo7g059930	chr7	22090336	22095276			NA	0	0	0
Bo7g059940	chr7	22105056	22106599			NA	0	0	0
Bo7g059950	chr7	22127215	22128331			NA	NA	NA	NA
Bo7g059960	chr7	22139056	22141226	AT1G21890		87.2727	NA	NA	NA
Bo7g059970	chr7	22187055	22188619			NA	NA	NA	NA
Bo7g059980	chr7	22191988	22192320			NA	NA	NA	NA
Bo7g059990	chr7	22197687	22198358			NA	NA	NA	NA
Bo7g060000	chr7	22216860	22217989			NA	NA	NA	NA
Bo7g060010	chr7	22218994	22221461			NA	NA	NA	NA
Bo7g060020	chr7	22221563	22221958			NA	NA	NA	NA
Bo7g060030	chr7	22226823	22228177	AT1G21920		81.6229	NA	NA	NA
Bo7g083960	chr7	32935459	32935960			NA	NA	NA	NA
Bo7g083970	chr7	32936024	32936332			NA	NA	NA	NA
Bo7g083980	chr7	32937399	32937758			NA	NA	NA	NA
Bo7g083990	chr7	32941810	32944335	AT3G26890		70.607	NA	NA	NA
Bo7g084000	chr7	32946176	32948212	AT3G26900	SKL1	81.0219	NA	NA	NA
Bo7g084010	chr7	32948602	32951504	AT3G26910		73.1872	NA	NA	NA
Bo7g084020	chr7	32952271	32953817			NA	NA	NA	NA
Bo7g084030	chr7	32965638	32967257			NA	NA	NA	NA
Bo7g084040	chr7	32969221	32969949			NA	NA	NA	NA
Bo7g084050	chr7	32971341	32973490	AT3G26935	PAT07	82.4601	NA	NA	NA
Bo7g084060	chr7	32974433	32975792	AT3G26940	CDG1	54.8913	NA	NA	NA
Bo7g084070	chr7	32979116	32981346	AT3G26950		87.6588	0	0	0
Bo7g084080	chr7	32981562	32984775	AT3G26990		64.3979	0	1	0
Bo7g084090	chr7	32985793	32986589			NA	0	0	0
Bo7g084100	chr7	32987498	32988104	AT3G26960		80.2326	0	0	0
Bo7g084110	chr7	32988300	32991015	AT3G27000	ARP2	97.8142	0	0	0
Bo7g084120	chr7	32992359	32993315	AT3G27010	TCP20	73.8994	NA	NA	NA
Bo7g084130	chr7	33000305	33000952			NA	NA	NA	NA
Bo7g084140	chr7	33015060	33015546			NA	NA	NA	NA
Bo7g084150	chr7	33016721	33018001	AT3G27025		62.5	NA	NA	NA
Bo7g084160	chr7	33018836	33020400			NA	NA	NA	NA
Bo7g084170	chr7	33021124	33021333			NA	NA	NA	NA
Bo7g084180	chr7	33023571	33024566	AT3G27060	TSO2	96.6767	NA	NA	NA
Bo7g084190	chr7	33029530	33030795	AT3G27090		90.1695	0	0	0
Bo7g084200	chr7	33031511	33032502	AT3G27100		72.0339	0	0	0
Bo7g084210	chr7	33032685	33034418	AT3G27110		87.1345	0	0	0
Bo7g084220	chr7	33035254	33036555	AT3G27150		74.3649	0	0	1
Bo7g084230	chr7	33044402	33047192			NA	NA	NA	NA
Bo7g084240	chr7	33047650	33048351			NA	NA	NA	NA
Bo7g084250	chr7	33048912	33050370			NA	NA	NA	NA
Bo7g084260	chr7	33054075	33054866			NA	NA	NA	NA
Bo7g084270	chr7	33055340	33056598			NA	NA	NA	NA
Bo7g084280	chr7	33070722	33073622	AT3G27180		92.7451	NA	NA	NA
Bo7g084290	chr7	33073814	33075856	AT5G42120	LECRKS6	80.7353	NA	NA	NA
Bo7g084300	chr7	33076097	33079635	AT3G27190	UKL2	93.9959	NA	NA	NA
Bo7g084310	chr7	33082486	33083131	AT3G27200		74.3316	NA	NA	NA
Bo7g084320	chr7	33083895	33085799	AT3G27210	Y-2	71.9512	NA	NA	NA
Bo7g084330	chr7	33099579	33101479	AT3G27220		86.1502	0	0	1
Bo7g084340	chr7	33103518	33105865	AT3G27240	CYC11	84.0456	0	0	1
Bo7g084350	chr7	33107427	33110270			NA	0	0	0
Bo7g084360	chr7	33111602	33112600			NA	NA	NA	NA
Bo7g084370	chr7	33116695	33117543	AT3G27250		79.7872	NA	NA	NA
Bo7g084380	chr7	33142372	33145690	AT3G27260	GTE8	73.7135	0	0	1
Bo7g084390	chr7	33148072	33149207	AT3G27280	PHB4	93.1655	0	0	1
Bo7g084400	chr7	33155088	33157481			NA	NA	NA	NA
Bo7g084410	chr7	33173443	33176741	AT3G27300	G6PD5	91.6016	NA	NA	NA
Bo7g084420	chr7	33182839	33184455	AT3G27310	PUX1	77.821	0	0	0
Bo7g084430	chr7	33186992	33192956	AT3G27325		89.4881	0	1	3
Bo7g084440	chr7	33193392	33193580			NA	0	0	0
Bo7g084450	chr7	33194957	33195145			NA	0	0	0
Bo7g084460	chr7	33200375	33202136	AT3G27330		82.6241	NA	NA	NA
Bo7g084470	chr7	33203664	33209615	AT3G27340		60.199	NA	NA	NA
Bo7g084480	chr7	33212624	33213180			NA	NA	NA	NA
Bo7g084490	chr7	33215713	33217114	AT3G27350		68.5259	NA	NA	NA
Bo7g084500	chr7	33217572	33218087	AT3G27355		59.0643	NA	NA	NA
Bo7g084510	chr7	33218465	33218808			NA	NA	NA	NA
Bo7g084520	chr7	33219214	33220156			NA	NA	NA	NA
Bo7g084530	chr7	33229379	33232028	AT3G27390		85.7868	0	1	0
Bo7g084540	chr7	33234678	33237439	AT3G27400		92.4757	0	0	0
Bo7g084550	chr7	33237978	33238352	AT3G27410		63.7097	0	0	0
Bo7g084560	chr7	33241772	33242621	AT3G27415		53.9749	0	0	1
Bo7g084570	chr7	33245810	33247713	AT3G27430	PBB1	97.8102	0	0	4
Bo7g084580	chr7	33248599	33249023			NA	0	0	0
Bo7g084590	chr7	33249744	33251398	AT2G46280	TIF3I1	86.8852	0	0	0
Bo7g084590	chr7	33249744	33251398	AT2G46290		85.5738	0	0	0
Bo7g084600	chr7	33254059	33256721	AT3G27460		95.2206	NA	NA	NA
Bo7g084610	chr7	33258256	33260292	AT3G27470		45.7865	NA	NA	NA
Bo7g084620	chr7	33274997	33277361	AT4G27710	CYP709B3	72.7447	NA	NA	NA
Bo7g084630	chr7	33290629	33292838	AT4G27710	CYP709B3	74.9035	NA	NA	NA
Bo7g084640	chr7	33294660	33295641			NA	NA	NA	NA
Bo7g084650	chr7	33298168	33300120	AT4G27710	CYP709B3	59.1981	NA	NA	NA
Bo7g085650	chr7	33304779	33307212	AT4G27710	CYP709B3	74.6641	NA	NA	NA
Bo7g085660	chr7	33310918	33311697	AT3G27520		49.3151	NA	NA	NA
Bo7g085670	chr7	33319758	33321311	AT3G27490		57.06	0	0	0
Bo7g085670	chr7	33319758	33321311	AT3G27473		61.8955	0	0	0
Bo7g085670	chr7	33319758	33321311	AT3G27480		62.089	0	0	0
Bo7g085670	chr7	33319758	33321311	AT3G45530		60.3482	0	0	0
Bo7g085670	chr7	33319758	33321311	AT5G42840		62.089	0	0	0
Bo7g085670	chr7	33319758	33321311	AT3G27500		59.9613	0	0	0
Bo7g085670	chr7	33319758	33321311	AT3G27510		33.2689	0	0	0
Bo7g085670	chr7	33319758	33321311	AT3G28650		57.8337	0	0	0
Bo7g085680	chr7	33323444	33328944	AT3G27530	GC6	90.8596	0	2	6
Bo7g085690	chr7	33338582	33340175	AT3G27540		88.4319	NA	NA	NA
Bo7g085700	chr7	33341607	33346570	AT3G27560	ATN1	36.5967	NA	NA	NA
Bo7g085710	chr7	33349068	33351192	AT3G27570		76.2295	NA	NA	NA
Bo7g085720	chr7	33353684	33356112	AT3G27580	D6PKL3	81.9643	NA	NA	NA
Bo7g085730	chr7	33368153	33369255	AT5G51900		21.6828	NA	NA	NA
Bo7g085740	chr7	33374075	33375658			NA	NA	NA	NA
Bo7g085750	chr7	33390309	33390524			NA	NA	NA	NA
Bo7g085760	chr7	33394268	33396930			NA	NA	NA	NA
Bo7g085770	chr7	33407193	33408372			NA	NA	NA	NA
Bo7g085780	chr7	33419812	33422585			NA	0	0	0
Bo7g085790	chr7	33424801	33425553			NA	0	0	0
Bo7g085800	chr7	33426295	33426588			NA	0	0	0
Bo7g085810	chr7	33431829	33434904			NA	NA	NA	NA
Bo7g085820	chr7	33435665	33436180			NA	NA	NA	NA
Bo7g085830	chr7	33463157	33467594			NA	NA	NA	NA
Bo7g085840	chr7	33468513	33468854	AT3G27630	SMR7	56.6372	NA	NA	NA
Bo7g085850	chr7	33472527	33475549	AT3G27640		85.6016	NA	NA	NA
Bo7g085860	chr7	33484108	33484506	AT3G27650	LBD25	87.8788	NA	NA	NA
Bo7g085870	chr7	33484952	33485596			NA	NA	NA	NA
Bo7g085880	chr7	33512039	33520390	AT3G27670	RST1	84.5568	NA	NA	NA
Bo7g085890	chr7	33527401	33528295	AT3G27690	LHCB2.4	96.6165	0	0	0
Bo7g085900	chr7	33529000	33532276	AT3G27700		80.8824	0	0	1
Bo7g085910	chr7	33533584	33535544	AT3G27770		53.8813	0	0	0
Bo7g085920	chr7	33538519	33541447	AT3G27785	MYB118	13.7457	NA	NA	NA
Bo7g085930	chr7	33563545	33566017	AT3G27810	MYB21	77.3585	0	0	0
Bo7g086930	chr7	33573525	33575474	AT3G28780		35.6792	0	0	0
Bo7g086940	chr7	33577365	33579593	AT3G28830		40.0344	0	0	5
Bo7g086950	chr7	33581329	33582419	AT3G28840		46.9649	0	0	0
Bo7g086960	chr7	33586519	33587763	AT3G28850		76.8116	0	0	0
Bo7g086970	chr7	33611525	33612160			NA	NA	NA	NA
Bo7g086980	chr7	33614185	33615362			NA	NA	NA	NA
Bo7g086990	chr7	33616064	33616614	AT3G28857	PRE5	89.2473	0	0	0
Bo7g087000	chr7	33629290	33630385			NA	NA	NA	NA
Bo7g087010	chr7	33633427	33633937			NA	NA	NA	NA
Bo7g087020	chr7	33641362	33647594	AT3G28860	ABCB19	97.0447	NA	NA	NA
Bo7g087030	chr7	33662243	33662530			NA	NA	NA	NA
Bo7g087040	chr7	33671047	33677602	AT3G55160		85.2381	0	0	12
Bo7g087050	chr7	33681025	33682519	AT3G28910	MYB30	68.7688	NA	NA	NA
Bo7g087060	chr7	33696083	33697769			NA	0	0	0
Bo7g087070	chr7	33710704	33711006	AT3G28917	MIF2	97	NA	NA	NA
Bo7g087080	chr7	33717298	33719048			NA	NA	NA	NA
Bo7g087090	chr7	33726482	33728501			NA	NA	NA	NA
Bo7g087100	chr7	33738618	33739649	AT3G28920	ZHD9	65.5977	NA	NA	NA
Bo7g087110	chr7	33749965	33757578	AT5G48600	ATSMC3	91.252	0	2	0
Bo7g087120	chr7	33758635	33769969	AT3G28930	AIG2A	18.5239	NA	NA	NA
Bo7g087120	chr7	33758635	33769969	AT3G28940	AIG2B	18.958	NA	NA	NA
Bo7g087130	chr7	33770828	33772228	AT3G28960	AVT1I	89.1358	NA	NA	NA
Bo7g087140	chr7	33773999	33775927	AT3G28970	AAR3	76.9492	0	0	0
Bo7g087150	chr7	33781257	33781823	AT3G29000	CML45	69.1489	0	0	0
Bo7g105810	chr7	40909455	40911142	AT4G18180		85.9524	0	0	0
Bo7g105820	chr7	40913234	40914136	AT4G18230		71.2871	0	0	0
Bo7g105830	chr7	40915823	40916785	AT1G36005		12.7072	0	0	0
Bo7g105840	chr7	40918560	40919826			NA	NA	NA	NA
Bo7g105850	chr7	40920083	40920832	AT4G18230		81.8182	NA	NA	NA
Bo7g105860	chr7	40924758	40926107			NA	NA	NA	NA
Bo7g105870	chr7	40930640	40931149			NA	NA	NA	NA
Bo7g105880	chr7	40933234	40936704	AT4G18260		37.9576	0	0	0
Bo7g105890	chr7	40938137	40939825	AT4G18270	TRANS11	85.7143	0	0	2
Bo7g105900	chr7	40940007	40940623			NA	0	0	1
Bo7g105910	chr7	40943961	40946094	AT4G18340		89.9244	0	0	0
Bo7g105920	chr7	40948240	40949142			NA	NA	NA	NA
Bo7g105930	chr7	40974199	40975950	AT4G18350	NCED2	90.0515	0	0	0
Bo7g105940	chr7	40978457	40980543	AT4G18360	GLO5	97.5543	0	0	0
Bo7g105950	chr7	40981561	40981902	AT4G18372		86.7257	0	0	0
Bo7g105960	chr7	40984892	40986040	AT4G18390	TCP2	65.1832	NA	NA	NA
Bo7g105970	chr7	40995161	40995427	AT4G18422		85.2273	NA	NA	NA
Bo7g105980	chr7	41021340	41021579			NA	NA	NA	NA
Bo7g105990	chr7	41023373	41024351	AT4G18430	RABA1E	96.7742	NA	NA	NA
Bo7g106000	chr7	41028113	41030255	AT1G36280		88.3895	0	0	0
Bo7g106000	chr7	41028113	41030255	AT4G18440		88.015	0	0	0
Bo7g106010	chr7	41032308	41033830	AT4G18480	CHLI1	93.4426	0	0	1
Bo7g106020	chr7	41034741	41038615	AT4G18490		73.5183	0	0	1
Bo7g106030	chr7	41039555	41040019	AT4G18501		55.8442	0	0	0
Bo7g106040	chr7	41048453	41048689	AT4G18510	CLE2	69.2308	NA	NA	NA
Bo7g106050	chr7	41054579	41054815	AT4G18510	CLE2	67.9487	0	0	0
Bo7g106060	chr7	41060124	41061974	AT4G18520	PCMP-A2	90.4221	0	0	0
Bo7g106070	chr7	41062886	41065153	AT4G18530		74.4417	0	0	0
Bo7g106080	chr7	41068854	41069260			NA	NA	NA	NA
Bo7g106090	chr7	41073730	41074534	AT3G29375		42.132	0	0	0
Bo7g106100	chr7	41076120	41077392	AT3G27390		42.2857	0	0	0
Bo7g106110	chr7	41077765	41079808	AT4G18540		76.9366	0	0	2
Bo7g106120	chr7	41081028	41084349	AT4G18550		87.5576	0	0	0
Bo7g106130	chr7	41090921	41093736	AT4G18570		82.3339	0	0	5
Bo7g106140	chr7	41095271	41096249	AT4G18596		91.8605	0	0	0
Bo7g106150	chr7	41110095	41110670	AT4G18610	LSH9	89.5288	NA	NA	NA
Bo7g106160	chr7	41128983	41129400			NA	NA	NA	NA
Bo7g106170	chr7	41134203	41134706	AT4G02730	WDR5B	88.0239	NA	NA	NA
Bo7g106180	chr7	41137906	41139399	AT5G45850		37.2549	NA	NA	NA
Bo7g106190	chr7	41142828	41143949			NA	NA	NA	NA
Bo7g106200	chr7	41148089	41148946	AT4G18690	DOGL3	73.6842	NA	NA	NA
Bo7g106210	chr7	41157064	41158943			NA	NA	NA	NA
Bo7g106220	chr7	41165753	41167337	AT4G18710	ASK7	98.1283	0	2	0
Bo7g106230	chr7	41174482	41175428	AT4G18730	RPL11C	99.4505	0	0	0
Bo7g106240	chr7	41176736	41178186	AT4G18770	MYB98	81.1705	0	0	0
Bo7g106250	chr7	41178638	41182511	AT4G18780	CESA8	94.7154	0	0	5
Bo7g106260	chr7	41183987	41186521	AT4G18790	NRAMP5	89.4539	0	0	0
Bo7g106270	chr7	41187443	41188278	AT4G18800	RABA1D	92.093	NA	NA	NA
Bo7g106280	chr7	41194675	41195050	AT4G18823		57.4713	NA	NA	NA
Bo7g106290	chr7	41200030	41201001			NA	0	0	0
Bo7g106300	chr7	41201995	41203231			NA	0	1	0
Bo7g106310	chr7	41205681	41206767	AT1G06810		4.22535	0	0	0
Bo7g106320	chr7	41208791	41210053	AT4G18880	HSFA4A	81.6794	NA	NA	NA
Bo7g106330	chr7	41213294	41215327	AT4G18890	BEH3	96.0145	NA	NA	NA
Bo7g106340	chr7	41228055	41229827			NA	NA	NA	NA
Bo7g106350	chr7	41235879	41236091	AT3G25170	RALFL26	55.7143	NA	NA	NA
Bo7g106350	chr7	41235879	41236091	AT3G25165	RALFL25	45.7143	NA	NA	NA
Bo7g106360	chr7	41237048	41238837			NA	NA	NA	NA
Bo7g106370	chr7	41248566	41250625	AT4G18910	NIP1-2	88.3959	NA	NA	NA
Bo7g106370	chr7	41248566	41250625	AT4G19030	NIP1-1	79.5222	NA	NA	NA
Bo7g106380	chr7	41255970	41256260	AT4G18920	OBAP2B	76.0417	NA	NA	NA
Bo7g106390	chr7	41259711	41260759			NA	0	0	0
Bo7g106400	chr7	41272575	41273358	AT4G18960	AG	88.6179	0	1	1
Bo7g106410	chr7	41274379	41275936	AT4G18970		82.1608	0	1	1
Bo7g106420	chr7	41284185	41284514	AT4G18980	AtS40-3	70.6422	NA	NA	NA
Bo7g106430	chr7	41286578	41288713	AT4G18990	XTH29	88.7931	0	0	0
Bo7g106440	chr7	41289436	41294492	AT4G19040	EDR2	93.6022	0	1	1
Bo7g106450	chr7	41295662	41296859	AT4G19070		76	0	0	0
Bo7g106460	chr7	41297669	41300285	AT4G19110		82.6464	0	1	0
Bo7g106470	chr7	41312474	41315808	AT4G19120	ERD3	84.2349	NA	NA	NA
Bo7g106480	chr7	41325889	41328419	AT4G19130		62.4535	NA	NA	NA
Bo7g106490	chr7	41328939	41330381	AT4G19140		83.9216	NA	NA	NA
Bo7g106500	chr7	41344242	41346879	AT3G62850		35.2155	NA	NA	NA
Bo7g106510	chr7	41351496	41353752	AT4G19180	APY7	88.5359	0	0	3
Bo7g106520	chr7	41354695	41357440	AT4G19210	ABCE2	97.686	0	0	1
Bo7g106530	chr7	41357919	41360762	AT4G19220	PCMP-E2	76.9799	0	0	0
Bo7g106540	chr7	41387441	41389427	AT4G19230	CYP707A1	88.2227	NA	NA	NA
Bo7g106550	chr7	41422041	41425840	AT4G19380		80.2597	NA	NA	NA
Bo7g106560	chr7	41438894	41439175			NA	NA	NA	NA
Bo7g106570	chr7	41456082	41456588	AT4G19430		67.8571	NA	NA	NA
Bo7g106580	chr7	41462092	41467102	AT4G23230	CRK15	64.0945	NA	NA	NA
Bo7g120820	chr7	48332149	48335665	AT4G38190	CSLD4	98.0337	NA	NA	NA
Bo7g120830	chr7	48337854	48345057	AT4G38200	BIG1	91.1348	NA	NA	NA
Bo7g120840	chr7	48345748	48347417			NA	NA	NA	NA
Bo7g120850	chr7	48347866	48349770	AT4G38230	CPK26	95.1318	NA	NA	NA
Bo7g120860	chr7	48350882	48353820	AT4G38240	GNTI	90.991	0	0	0
Bo7g120870	chr7	48354208	48355539	AT4G38250	AVT3C	86.0045	0	0	0
Bo7g120880	chr7	48357088	48359922	AT4G38270	GAUT3	82.0059	0	1	0
Bo8g001050	chr8	67299	68001	AT3G10510		37.2093	NA	NA	NA
Bo8g001060	chr8	68269	69531			NA	NA	NA	NA
Bo8g001070	chr8	70414	72874			NA	NA	NA	NA
Bo8g001080	chr8	73133	74293	AT1G02680	TAF13	69.3252	NA	NA	NA
Bo8g001090	chr8	75741	76238	AT1G02705		65.4545	0	0	0
Bo8g001100	chr8	77327	78343	AT1G02780	RPL19A	93.4884	0	0	0
Bo8g001110	chr8	79596	79841			NA	0	0	0
Bo8g001120	chr8	80865	82402			NA	0	0	1
Bo8g001130	chr8	84855	85100			NA	0	0	0
Bo8g001140	chr8	85159	87355			NA	0	0	1
Bo8g001150	chr8	88063	89821			NA	0	0	0
Bo8g001160	chr8	91755	94078	AT1G02810	PME7	93.7143	0	0	0
Bo8g001170	chr8	94852	95790	AT1G02870		88.2051	0	0	0
Bo8g001180	chr8	104923	105719			NA	NA	NA	NA
Bo8g001190	chr8	115319	116868	AT1G02880	TPK1	80.9886	0	0	0
Bo8g001190	chr8	115319	116868	AT2G44750	TPK2	82.8897	0	0	0
Bo8g001200	chr8	117604	117969	AT1G02900	RALF1	82.6446	0	0	0
Bo8g001210	chr8	118962	120994	AT1G02910	LPA1	85.4545	0	0	1
Bo8g001220	chr8	121520	122126	AT1G02930	GSTF6	78.9116	0	0	0
Bo8g001220	chr8	121520	122126	AT1G02920	GSTF7	77.551	0	0	0
Bo8g001230	chr8	122680	125267	AT1G02960		61.25	0	0	0
Bo8g001240	chr8	129864	132454	AT1G02970	WEE1	84.8861	NA	NA	NA
Bo8g001250	chr8	133071	133256			NA	NA	NA	NA
Bo8g001260	chr8	138757	140301			NA	0	0	1
Bo8g001270	chr8	143850	148434	AT1G03050		51.4028	0	0	0
Bo8g001280	chr8	151319	155661	AT1G03160	FZL	88.7789	NA	NA	NA
Bo8g001290	chr8	158526	159260			NA	NA	NA	NA
Bo8g001300	chr8	166163	172186			NA	NA	NA	NA
Bo8g001310	chr8	175662	177077	AT1G03180		82.397	NA	NA	NA
Bo8g001320	chr8	177576	181039	AT1G03190	XPD	96.0422	NA	NA	NA
Bo8g001330	chr8	181331	182710	AT1G03220		67.3203	NA	NA	NA
Bo8g001330	chr8	181331	182710	AT1G03230		66.2309	NA	NA	NA
Bo8g001340	chr8	185842	189141	AT3G32260		9.84043	NA	NA	NA
Bo8g001340	chr8	185842	189141	AT1G36510		12.766	NA	NA	NA
Bo8g001350	chr8	189928	191232			NA	NA	NA	NA
Bo8g001360	chr8	196599	199170	AT1G03310	ISA2	79.9517	NA	NA	NA
Bo8g001370	chr8	199820	200749	AT1G03330	LSM2	96.7742	NA	NA	NA
Bo8g001380	chr8	203185	204507	AT1G03350		71.5909	NA	NA	NA
Bo8g001390	chr8	218211	222089			NA	NA	NA	NA
Bo8g001400	chr8	223002	227964			NA	NA	NA	NA
Bo8g001410	chr8	230187	230465			NA	NA	NA	NA
Bo8g001420	chr8	232913	236632	AT1G03440		43.1221	NA	NA	NA
Bo8g001430	chr8	240888	241579			NA	NA	NA	NA
Bo8g001440	chr8	241676	242270			NA	NA	NA	NA
Bo8g001450	chr8	270086	271122			NA	NA	NA	NA
Bo8g001460	chr8	275955	276188			NA	NA	NA	NA
Bo8g001470	chr8	276706	277860	AT1G09500		73.4483	NA	NA	NA
Bo8g028570	chr8	8292045	8292572			NA	0	0	0
Bo8g028580	chr8	8307213	8307630			NA	NA	NA	NA
Bo8g028590	chr8	8311370	8311786			NA	NA	NA	NA
Bo8g028600	chr8	8326830	8328427			NA	NA	NA	NA
Bo8g028610	chr8	8329202	8329983			NA	NA	NA	NA
Bo8g028620	chr8	8346338	8347828	AT1G32361	ATL81	40.5882	0	0	0
Bo8g028630	chr8	8353575	8353811			NA	0	0	0
Bo8g028640	chr8	8353944	8355101			NA	0	0	0
Bo8g028650	chr8	8362960	8365762			NA	0	0	0
Bo8g028660	chr8	8391025	8392316			NA	NA	NA	NA
Bo8g028670	chr8	8401344	8402914			NA	NA	NA	NA
Bo8g028680	chr8	8408536	8409291	AT1G32470	GDH3	94.5783	NA	NA	NA
Bo8g028690	chr8	8416198	8418610			NA	NA	NA	NA
Bo8g028700	chr8	8430822	8431706			NA	0	0	0
Bo8g028710	chr8	8442203	8443577			NA	NA	NA	NA
Bo8g028720	chr8	8447839	8452108			NA	NA	NA	NA
Bo8g028730	chr8	8470738	8471857	AT1G32510	ANAC011	80.212	NA	NA	NA
Bo8g028740	chr8	8476972	8478420	AT1G32550	FdC1	84.5714	0	0	0
Bo8g028750	chr8	8479179	8479668	AT1G32560	LEA6	63.5037	0	0	0
Bo8g028760	chr8	8486090	8486448			NA	NA	NA	NA
Bo8g028770	chr8	8509999	8510928			NA	NA	NA	NA
Bo8g028780	chr8	8517667	8518702	AT1G32583	TDL1	70.9677	NA	NA	NA
Bo8g028790	chr8	8524259	8524930	AT1G32585	VQ5	50.2242	NA	NA	NA
Bo8g028800	chr8	8539009	8540774			NA	0	2	0
Bo8g028810	chr8	8548390	8549589			NA	0	0	0
Bo8g028820	chr8	8555665	8555934			NA	0	0	0
Bo8g028830	chr8	8561774	8562234			NA	0	0	0
Bo8g028840	chr8	8562388	8563536			NA	0	0	1
Bo8g028850	chr8	8609637	8611409	AT1G32640	MYC2	74.7458	NA	NA	NA
Bo8g028860	chr8	8684955	8687364			NA	NA	NA	NA
Bo8g028870	chr8	8694638	8695563			NA	NA	NA	NA
Bo8g028880	chr8	8712878	8713944			NA	NA	NA	NA
[truncated: 1,556 more rows]

## Sheet: Fst_Intervals_F1-vs-LR
chr	start	end	FST
chr1	2557001	3607000	0.192848
chr1	4965001	6024000	0.192754
chr1	22421001	23839000	0.201927
chr1	31055001	32606000	0.198933
chr1	36862001	39746000	0.195356
chr3	1	2973000	0.211555
chr4	5160001	8403000	0.198951
chr4	14043001	17665000	0.235834
chr4	35295001	36359000	0.19934
chr4	51548001	54714000	0.231663
chr5	4230001	5496000	0.200159
chr5	6692001	7768000	0.192041
chr5	44298001	45854000	0.200338
chr6	16713001	18681000	0.210545
chr6	23310001	25287000	0.219529
chr6	29614001	32240000	0.258362
chr6	37272001	39270000	0.197544
chr7	40080001	42492000	0.224413
chr8	23110001	32297000	0.226088
chr8	41395001	42419000	0.193628
chr9	22640001	24309000	0.201981
chr9	36514001	37565000	0.191167
chr9	42021001	43046000	0.19122
chr9	47251001	48978000	0.215296

## Sheet: Fst_genes-F1-vs-LR
gene	chr	start	end	ATgene	ATname	ATperID	variants_impact_HIGH	variants_impact_MODERATE	variants_impact_LOW
Bo3g001000	chr3	4121	5739			NA	NA	NA	NA
Bo3g001010	chr3	9826	13892	AT1G01460	PIP5K10	51.9348	NA	NA	NA
Bo3g001020	chr3	14336	15072	AT1G01470	LEA14	86.0927	NA	NA	NA
Bo3g001030	chr3	21270	21785			NA	0	0	0
Bo3g001040	chr3	23021	24836	AT1G01560	MPK11	82.5269	0	1	0
Bo3g001050	chr3	31519	31837			NA	0	0	0
Bo3g001060	chr3	32794	33295			NA	0	0	0
Bo3g001070	chr3	33341	33823	AT1G01120	KCS1	93.125	0	0	0
Bo3g001080	chr3	33928	34353	AT1G01120	KCS1	94.3262	0	0	0
Bo3g001090	chr3	36125	38870	AT1G01060	LHY	63.3628	1	1	1
Bo3g001100	chr3	49325	49752			NA	NA	NA	NA
Bo3g001110	chr3	54964	56025	AT1G01030	NGA3	84.4193	0	0	0
Bo3g001120	chr3	58754	60850	AT1G02300	CATHB1	72.5424	0	0	0
Bo3g001120	chr3	58754	60850	AT1G02305	CATHB2	78.6441	0	0	0
Bo3g001130	chr3	61855	63338	AT1G02410	COX11	83.9286	0	0	0
Bo3g001140	chr3	65403	66857	AT1G02420		82.8512	NA	NA	NA
Bo3g001150	chr3	71180	72553			NA	NA	NA	NA
Bo3g001160	chr3	73757	74989			NA	NA	NA	NA
Bo3g001170	chr3	77146	80558	AT5G01010		85.3211	NA	NA	NA
Bo3g001180	chr3	82032	86509	AT5G37450		78.2563	0	0	0
Bo3g001190	chr3	87456	91831	AT5G01950		88.7593	0	0	2
Bo3g001200	chr3	96389	100041	AT5G01930	MAN6	61.8541	NA	NA	NA
Bo3g001210	chr3	102541	103256	AT5G01910		57.9882	NA	NA	NA
Bo3g001220	chr3	103964	104650	AT5G01860		59.2105	NA	NA	NA
Bo3g001230	chr3	108524	109438			NA	NA	NA	NA
Bo3g001240	chr3	109893	110453	AT5G01790		72.043	NA	NA	NA
Bo3g001250	chr3	111538	120661			NA	0	0	0
Bo3g001260	chr3	121941	125417	AT5G01760	TOL7	69.0941	0	0	1
Bo3g001270	chr3	128918	130109	AT5G01750		85.9728	NA	NA	NA
Bo3g001280	chr3	133871	136456	AT5G01720	FBL3	83.284	NA	NA	NA
Bo3g001290	chr3	140935	142449	AT5G01710		82.7381	NA	NA	NA
Bo3g001300	chr3	143349	146528	AT5G01690	CHX27	84.2243	NA	NA	NA
Bo3g001310	chr3	147775	149436	AT5G01670		87.5776	NA	NA	NA
Bo3g001320	chr3	149780	150391	AT5G01650		75.3846	NA	NA	NA
Bo3g001330	chr3	151478	152122	AT5G01640	PRA1B5	81.3084	NA	NA	NA
Bo3g001330	chr3	151478	152122	AT4G00005		38.785	NA	NA	NA
Bo3g001340	chr3	154822	160553	AT5G01630	BRCA2B	75.8621	NA	NA	NA
Bo3g001340	chr3	154822	160553	AT4G00020	MEE43	72.6934	NA	NA	NA
Bo3g001350	chr3	163657	164636	AT5G01610		87.6471	0	0	0
Bo3g001360	chr3	167099	168526	AT5G01600	FER1	79.9213	0	0	0
Bo3g001370	chr3	170045	171977	AT5G01590	TIC56	88.4766	0	0	1
Bo3g001380	chr3	172387	173446	AT5G01580	OSH1	83.1169	0	0	0
Bo3g001390	chr3	174707	176764	AT5G01560	LECRK64	77.8102	0	3	1
Bo3g001400	chr3	182488	184498	AT5G01540	LECRK62	55.2756	0	1	0
Bo3g001410	chr3	185064	186656	AT5G01520	AIRP2	88.3333	0	0	0
Bo3g001420	chr3	188339	191518	AT5G01510	RUS5	85.5491	NA	NA	NA
Bo3g001430	chr3	191895	194307	AT5G01500	TAAC	79.4554	NA	NA	NA
Bo3g001440	chr3	194820	197175	AT5G01450		88.764	NA	NA	NA
Bo3g001450	chr3	202322	203251	AT5G01410	PDX13	98.0583	NA	NA	NA
Bo3g001460	chr3	208107	209822			NA	NA	NA	NA
Bo3g001470	chr3	212364	214156	AT5G01360	TBL3	90.0463	NA	NA	NA
Bo3g001480	chr3	214777	215524	AT5G01350		83.3333	NA	NA	NA
Bo3g001490	chr3	216561	217875	AT5G01340	SFC1	90.1274	NA	NA	NA
Bo3g001500	chr3	220775	224163	AT5G01290		82.4588	0	0	0
Bo3g001510	chr3	224868	228776	AT5G01270	CPL2	85.1706	0	0	1
Bo3g001520	chr3	229705	231688	AT5G01260		40.7725	0	0	2
Bo3g001530	chr3	234021	236558	AT5G01220	SQD2	81.5891	0	0	0
Bo3g001540	chr3	240424	240699			NA	NA	NA	NA
Bo3g001550	chr3	245454	246551	AT1G77650		43.0137	NA	NA	NA
Bo3g001560	chr3	247187	247914			NA	0	0	0
Bo3g001570	chr3	251184	253748			NA	0	0	0
Bo3g001580	chr3	267180	269381	AT5G01110		83.4925	NA	NA	NA
Bo3g001590	chr3	269811	270878	AT5G01090		77.7465	NA	NA	NA
Bo3g001600	chr3	271672	272630			NA	NA	NA	NA
Bo3g001610	chr3	273575	274141			NA	NA	NA	NA
Bo3g001620	chr3	277607	278306	AT5G01070		76.4423	NA	NA	NA
Bo3g001630	chr3	284682	287590	AT5G01040	LAC8	79.0909	0	0	0
Bo3g001630	chr3	284682	287590	AT5G01050	LAC9	79.4545	0	0	0
Bo3g001640	chr3	291158	294969	AT5G01040	LAC8	78.7156	0	0	0
Bo3g001640	chr3	291158	294969	AT5G01050	LAC9	80.1835	0	0	0
Bo3g001650	chr3	295413	297504	AT5G01030		67.1171	0	0	0
Bo3g001660	chr3	304150	305284	AT5G02020	SIS	68.3099	NA	NA	NA
Bo3g001670	chr3	314243	315378			NA	0	0	0
Bo3g001680	chr3	316457	317365			NA	0	0	0
Bo3g001690	chr3	322803	326145	AT5G02030	BLH9	83.2753	0	2	0
Bo3g001700	chr3	334658	335941	AT5G02040	PRA1A1	84.689	NA	NA	NA
Bo3g001710	chr3	336452	337434	AT5G02050		69.112	NA	NA	NA
Bo3g001720	chr3	348647	349397	AT5G02060		86.755	NA	NA	NA
Bo3g001730	chr3	352510	352731	AT5G02090		69.863	NA	NA	NA
Bo3g001740	chr3	354483	356836	AT5G02110	CYCD7-1	51.5738	0	0	0
Bo3g001750	chr3	360434	361271	AT5G02140		91.0931	0	0	1
Bo3g001760	chr3	363329	368958			NA	0	0	0
Bo3g001770	chr3	373378	374179			NA	NA	NA	NA
Bo3g001780	chr3	376528	379235	AT5G02170	AVT1E	68.3186	NA	NA	NA
Bo3g001790	chr3	380505	381268			NA	NA	NA	NA
Bo3g001800	chr3	385848	389321	AT5G02260	EXPA9	90.8046	NA	NA	NA
Bo3g001810	chr3	392769	393963	AT5G02270	ATNAP9	85.9813	NA	NA	NA
Bo3g001820	chr3	395265	397014	AT5G02290	PBL11	86.9565	0	0	0
Bo3g001830	chr3	399850	407590	AT5G02310	PRT6	78.4344	0	0	3
Bo3g001840	chr3	407961	410914	AT5G02370		71.3115	0	0	0
Bo3g001850	chr3	412641	415402	AT5G02390		63.4961	NA	NA	NA
Bo3g001860	chr3	416219	418495	AT5G02410	ALG10	82.1218	NA	NA	NA
Bo3g001870	chr3	422110	422442	AT5G02420	SMR3	83.6364	0	0	0
Bo3g001880	chr3	423828	426983	AT5G02430		81.0934	0	1	3
Bo3g001890	chr3	433633	435122	AT5G02460	DOF5.1	85.2217	NA	NA	NA
Bo3g001900	chr3	438513	440191	AT5G02470	DPA	88.4211	NA	NA	NA
Bo3g001910	chr3	442042	442400			NA	0	0	0
Bo3g001920	chr3	445188	446705	AT5G02480		87.9208	0	0	1
Bo3g001930	chr3	448609	449890	AT5G02530	ALY2	88.8889	0	0	0
Bo3g001940	chr3	453795	456305	AT5G02540		92.145	NA	NA	NA
Bo3g001950	chr3	457015	457242	AT5G02550		74.6667	NA	NA	NA
Bo3g001960	chr3	464835	465441	AT5G02580		92.3077	NA	NA	NA
Bo3g001970	chr3	468101	468427			NA	NA	NA	NA
Bo3g001980	chr3	469197	470155	AT5G02590		71.521	NA	NA	NA
Bo3g001990	chr3	470849	471794	AT5G02630		48	NA	NA	NA
Bo3g002000	chr3	473282	474517	AT5G02630		55.7178	0	0	0
Bo3g002010	chr3	476315	476779	AT5G02640		75.974	0	0	0
Bo3g002020	chr3	478071	479663			NA	0	1	2
Bo3g002030	chr3	479858	480303			NA	0	0	0
Bo3g002040	chr3	492010	493338	AT5G02760		80.7692	0	0	0
Bo3g002050	chr3	494635	495152			NA	0	0	1
Bo3g002060	chr3	495453	497120			NA	0	0	0
Bo3g002070	chr3	500742	502509	AT5G02840	RVE4	76.779	NA	NA	NA
Bo3g002080	chr3	504233	505204	AT5G02850	MED4	78.97	NA	NA	NA
Bo3g002090	chr3	506042	507479	AT5G02870	RPL4D	94.0887	NA	NA	NA
Bo3g002100	chr3	509153	515430	AT5G02880	UPL4	82.4783	NA	NA	NA
Bo3g002110	chr3	517703	520895			NA	NA	NA	NA
Bo3g002120	chr3	522015	523646			NA	NA	NA	NA
Bo3g002130	chr3	524091	524935	AT5G02960	RPS23B	99.2958	NA	NA	NA
Bo3g002140	chr3	525344	527327	AT5G03030		89.2857	NA	NA	NA
Bo3g002150	chr3	528085	529952	AT5G03040	iqd2	85.446	NA	NA	NA
Bo3g002160	chr3	532150	533304			NA	NA	NA	NA
Bo3g002170	chr3	537358	537764	AT5G03120		73.6842	NA	NA	NA
Bo3g002180	chr3	540494	542635	AT5G03140	LECRK82	85.8345	NA	NA	NA
Bo3g002190	chr3	551880	552787	AT5G03150	JKD	75.8794	0	0	0
Bo3g002200	chr3	553533	554477			NA	0	0	0
Bo3g002210	chr3	555853	556584	AT5G03170	FLA11	89.7119	0	0	1
Bo3g002220	chr3	557488	559087	AT5G03204		26.4151	0	0	0
Bo3g002230	chr3	560495	560686	AT5G03210		68.254	0	0	0
Bo3g002240	chr3	566160	566699	AT5G03230		73.1844	NA	NA	NA
Bo3g002250	chr3	571529	575046	AT5G03250		91.6667	0	0	10
Bo3g002260	chr3	576398	578039	AT5G03290	IDH5	95.9893	0	0	1
Bo3g002270	chr3	578728	580821	AT5G03300	ADK2	97.3913	0	0	0
Bo3g002280	chr3	589999	591853	AT5G03330		86.0399	0	0	0
Bo3g002290	chr3	592320	595256			NA	0	0	2
Bo3g002300	chr3	596380	597034	AT5G03370		68.8889	0	1	2
Bo3g002310	chr3	609086	610710			NA	NA	NA	NA
Bo3g002320	chr3	614415	616344	AT5G03380	HIPP06	72.1698	0	0	0
Bo3g002330	chr3	616733	618752	AT5G03415	DPB	59.8361	0	3	3
Bo3g002340	chr3	619323	622729	AT5G03430		93.1452	0	0	0
Bo3g002350	chr3	623709	624792	AT5G03455	CDC25	89.6552	0	0	0
Bo3g002360	chr3	628891	630269	AT5G03490	UGT89A2	78.1176	NA	NA	NA
Bo3g002370	chr3	634429	635259	AT5G03510		75	0	0	0
Bo3g002380	chr3	637872	639494	AT5G03520	RABE1D	96.3134	0	0	1
Bo3g002390	chr3	642552	642848			NA	0	0	0
Bo3g002400	chr3	643494	644725	AT5G03550		20.2797	0	0	0
Bo3g002410	chr3	645186	646931	AT5G03555	NCS1	83.821	NA	NA	NA
Bo3g002420	chr3	647459	648947			NA	NA	NA	NA
Bo3g002430	chr3	656777	659129	AT5G03570	IREG2	80.8765	NA	NA	NA
Bo3g002440	chr3	660496	660871	AT5G03580		62	NA	NA	NA
Bo3g002450	chr3	661687	662103			NA	NA	NA	NA
Bo3g002460	chr3	663256	663720			NA	NA	NA	NA
Bo3g002470	chr3	665550	666015			NA	NA	NA	NA
Bo3g002480	chr3	675010	676240	AT5G03610		83.8843	0	0	0
Bo3g002490	chr3	676635	679035	AT5G03630	MDAR2	85.7471	0	0	1
Bo3g002500	chr3	696046	698618	AT5G03670		79.4821	NA	NA	NA
Bo3g002510	chr3	710876	713703	AT5G03680	PTL	84.2105	0	0	3
Bo3g002520	chr3	717862	722765	AT5G03730	CTR1	86.3962	0	0	0
Bo3g002530	chr3	725274	730413	AT5G03760	CSLA9	94.3609	NA	NA	NA
Bo3g002540	chr3	734152	734403			NA	0	0	0
Bo3g002550	chr3	736660	736872			NA	0	0	2
Bo3g002560	chr3	745072	746546	AT5G03790	ATHB-51	80.6452	0	0	2
Bo3g002570	chr3	748492	751752	AT5G03795		80.3884	0	0	0
Bo3g002580	chr3	752720	754508	AT5G03820		79.8867	NA	NA	NA
Bo3g002580	chr3	752720	754508	AT5G03810		80.4533	NA	NA	NA
Bo3g002590	chr3	758734	760645			NA	NA	NA	NA
Bo3g002600	chr3	761824	762487	AT5G04045		62.3656	NA	NA	NA
Bo3g002610	chr3	764888	765352	AT5G04080		47.0588	NA	NA	NA
Bo3g002620	chr3	770136	772724	AT5G04110	GYRB3	57.8431	NA	NA	NA
Bo3g002630	chr3	778933	781581	AT5G04150	BHLH101	42.7461	NA	NA	NA
Bo3g002640	chr3	784347	785458			NA	NA	NA	NA
Bo3g002650	chr3	788731	790134	AT5G04160	UUAT1	64.9446	0	0	0
Bo3g002660	chr3	793959	794435			NA	0	0	0
Bo3g002670	chr3	796605	798135	AT5G04170	CML50	70.9589	0	1	0
Bo3g002680	chr3	803091	805495	AT5G04250		63.7532	NA	NA	NA
Bo3g002690	chr3	813329	813619			NA	NA	NA	NA
Bo3g002700	chr3	820760	821606			NA	NA	NA	NA
Bo3g002710	chr3	821634	822263			NA	NA	NA	NA
Bo3g002720	chr3	822490	823394	AT5G04280	RZ1C	90.3704	NA	NA	NA
Bo3g002730	chr3	827854	828850			NA	NA	NA	NA
Bo3g002740	chr3	830585	835594	AT5G04310		88.8247	NA	NA	NA
Bo3g002750	chr3	842993	843403	AT5G04347		54.4118	NA	NA	NA
Bo3g002760	chr3	851579	853994	AT5G04370	NAMT1	79.2308	NA	NA	NA
Bo3g002770	chr3	855564	855965	AT5G04347		52.6316	NA	NA	NA
Bo3g002780	chr3	857559	858650	AT5G04390		67.7686	NA	NA	NA
Bo3g002790	chr3	860589	861708			NA	0	0	0
Bo3g002800	chr3	864483	866731	AT5G04410	NAC078	80.9352	0	0	0
Bo3g002810	chr3	867131	869667	AT5G04420		80.3181	0	0	0
Bo3g002820	chr3	870567	873155	AT5G04430	BTR1	89.9696	0	0	0
Bo3g002830	chr3	874994	876510			NA	NA	NA	NA
Bo3g002840	chr3	883220	883621	AT5G04470	SIM	74.4361	NA	NA	NA
Bo3g002850	chr3	886616	887152	AT4G29090		29.7753	NA	NA	NA
Bo3g002860	chr3	892455	893615			NA	NA	NA	NA
Bo3g002870	chr3	896457	898302	AT5G04490	VTE5	74.3421	0	0	0
Bo3g002880	chr3	899350	900505	AT5G04520		88.6986	0	0	1
Bo3g002890	chr3	901441	903219	AT5G04550		74.6622	0	0	0
Bo3g002900	chr3	906020	907090			NA	NA	NA	NA
Bo3g002910	chr3	908206	909717	AT5G04660	CYP77A4	86.8787	NA	NA	NA
Bo3g002920	chr3	910160	912695	AT5G04670		63.1206	NA	NA	NA
Bo3g002930	chr3	913483	914199			NA	NA	NA	NA
Bo3g002940	chr3	914656	934222	AT5G04700		27.6222	NA	NA	NA
Bo3g002940	chr3	914656	934222	AT5G04680		25.5814	NA	NA	NA
Bo3g002940	chr3	914656	934222	AT5G04690		24.0152	NA	NA	NA
Bo3g002950	chr3	937985	940445	AT5G04740	ACR12	88.6986	NA	NA	NA
Bo3g002960	chr3	942926	943725	AT5G04760		91.0377	NA	NA	NA
Bo3g002970	chr3	947773	950816	AT5G04770	CAT6	91.4237	NA	NA	NA
Bo3g002980	chr3	955277	958095	AT5G04780	PCMP-H16	64.8052	NA	NA	NA
Bo3g002990	chr3	961876	963097	AT5G04850	VPS60.2	92.0168	0	0	0
Bo3g003000	chr3	963936	966234	AT5G04870	CPK1	87.5421	0	0	0
Bo3g003010	chr3	968780	971835	AT5G04885		88.9894	0	0	3
Bo3g003020	chr3	972365	973453	AT5G04890	RTM2	63.0177	0	0	0
Bo3g003030	chr3	973938	975973	AT5G04900	NOL	87.069	0	0	0
Bo3g003040	chr3	976946	980229			NA	NA	NA	NA
Bo3g003050	chr3	993945	994181			NA	NA	NA	NA
Bo3g003060	chr3	999406	1003623	AT5G04930	ALA1	90.0956	0	0	4
Bo3g003070	chr3	1008478	1009440	AT5G04950	NAS1	92.8125	0	0	0
Bo3g003080	chr3	1015439	1017670	AT5G04960	PME46	82.6011	NA	NA	NA
Bo3g003090	chr3	1018260	1021541	AT5G04970	PME47	89.5175	NA	NA	NA
Bo3g003100	chr3	1021676	1022029			NA	NA	NA	NA
Bo3g003110	chr3	1024064	1026294	AT5G04980	IP5P10	86.8085	NA	NA	NA
Bo3g003120	chr3	1032853	1034251	AT5G05000	TOC34	87.8594	0	0	2
Bo3g003130	chr3	1035117	1040326	AT5G05010		48.2723	0	0	0
Bo3g003140	chr3	1045732	1046948	AT5G05080	UBC22	87.1094	0	1	0
Bo3g003150	chr3	1049657	1050388	AT5G05090		70.3704	0	0	0
Bo3g003160	chr3	1051712	1053098	AT5G05100		78.2334	0	0	4
Bo3g003170	chr3	1053645	1054728	AT5G05110	CYS7	79.386	0	0	1
Bo3g003180	chr3	1055820	1056368	AT5G05120		53.8462	0	0	0
Bo3g003190	chr3	1057758	1060633			NA	0	0	0
Bo3g003200	chr3	1061429	1061683			NA	NA	NA	NA
Bo3g003210	chr3	1081592	1083418	AT5G05140	MED26B	79.1667	0	2	0
Bo3g003220	chr3	1089340	1089838			NA	NA	NA	NA
Bo3g003230	chr3	1095577	1097778	AT3G44970		73.7778	NA	NA	NA
Bo3g003240	chr3	1098075	1099655	AT5G05150	ATG18E	69.2308	NA	NA	NA
Bo3g003250	chr3	1100373	1105854	AT5G05170	CESA3	83.429	0	0	0
Bo3g003260	chr3	1106287	1107577	AT5G05180		47.6543	0	4	1
Bo3g003270	chr3	1110109	1112325	AT5G05190	EDR4	57.6246	0	0	1
Bo3g003280	chr3	1112634	1115266	AT5G05200		91.4339	0	0	1
Bo3g003290	chr3	1115872	1117032	AT5G05210		77.6836	0	2	5
Bo3g003300	chr3	1120949	1122647			NA	0	0	0
Bo3g003310	chr3	1126570	1127061	AT5G05370		93.0556	0	0	0
Bo3g003320	chr3	1128245	1128886	AT3G59190		50.5618	0	0	1
Bo3g003330	chr3	1133050	1133661	AT5G05440	PYL5	90.1478	0	0	0
Bo3g003340	chr3	1141820	1145330	AT5G05460	ENGASE1	82.7941	NA	NA	NA
Bo3g003350	chr3	1145580	1147467	AT5G05480		74.3676	NA	NA	NA
Bo3g003360	chr3	1160106	1171238	AT5G05560	EMB2771	88.0332	NA	NA	NA
Bo3g003370	chr3	1171960	1172640	AT1G77650		42.4779	NA	NA	NA
Bo3g003380	chr3	1174039	1175136			NA	NA	NA	NA
Bo3g003390	chr3	1176176	1177195	AT1G77650		43.6578	NA	NA	NA
Bo3g003400	chr3	1177921	1178283	AT5G05530		56.6667	NA	NA	NA
Bo3g003410	chr3	1188753	1191318	AT5G05600		78.436	NA	NA	NA
Bo3g003420	chr3	1204247	1205127			NA	0	0	0
Bo3g003430	chr3	1205339	1206101			NA	0	0	0
Bo3g003440	chr3	1207684	1208539	AT5G05610	AL1	38.8235	0	0	0
Bo3g003450	chr3	1209036	1210556	AT5G05670		93.3852	0	0	1
Bo3g003460	chr3	1211801	1214228	AT5G05690	CYP90A1	83.4906	0	0	0
Bo3g003470	chr3	1215206	1217933	AT5G05730	ASA1	92.9293	NA	NA	NA
Bo3g003480	chr3	1218635	1221242	AT5G05740	EGY2	76.5152	0	0	0
Bo3g003490	chr3	1221946	1224015	AT5G05760	SYP31	87.0968	0	0	0
Bo3g003500	chr3	1224709	1226800	AT5G05780	RPN8A	99.6753	0	0	2
Bo3g003510	chr3	1229365	1231110	AT5G05820		90.8497	0	0	8
Bo3g003520	chr3	1233582	1234142			NA	0	0	0
Bo3g003530	chr3	1240391	1242419	AT5G05900	UGT76C3	76.8053	NA	NA	NA
Bo3g003530	chr3	1240391	1242419	AT5G05880	UGT76C4	76.5864	NA	NA	NA
Bo3g003530	chr3	1240391	1242419	AT5G05890	UGT76C5	73.523	NA	NA	NA
Bo3g003540	chr3	1243283	1246033			NA	NA	NA	NA
Bo3g003550	chr3	1246644	1247564			NA	NA	NA	NA
Bo3g003560	chr3	1249440	1249679			NA	0	0	0
Bo3g003570	chr3	1249947	1250450			NA	0	0	0
Bo3g003580	chr3	1253174	1255311			NA	0	1	0
Bo3g003590	chr3	1256119	1256757			NA	0	0	0
Bo3g003600	chr3	1265951	1267972			NA	0	0	0
Bo3g003610	chr3	1268324	1272126	AT5G05980	FPGS1	75	0	2	1
Bo3g003620	chr3	1272379	1274092	AT5G05987	PRA1A2	76.9531	0	0	3
Bo3g003630	chr3	1274471	1275437	AT5G05990		77.9923	0	0	0
Bo3g003640	chr3	1282457	1283110			NA	0	0	0
Bo3g003650	chr3	1284589	1286010	AT5G06110		70.6131	0	1	2
Bo3g003660	chr3	1288194	1288739			NA	0	1	1
Bo3g003670	chr3	1290556	1291708			NA	0	0	0
Bo3g003680	chr3	1292924	1294105			NA	0	0	0
Bo3g003690	chr3	1295941	1296355			NA	0	0	0
Bo3g003700	chr3	1297846	1298826			NA	NA	NA	NA
Bo3g003710	chr3	1299692	1301443	AT5G06150	CYCB1-2	86.2981	NA	NA	NA
Bo3g003710	chr3	1299692	1301443	AT1G34460	CYCB1;5	58.4135	NA	NA	NA
Bo3g003720	chr3	1301847	1303451	AT2G47990	SWA1	82.7715	NA	NA	NA
Bo3g003730	chr3	1303991	1306534	AT5G06160	ATO	71.4592	0	0	0
Bo3g003740	chr3	1309501	1311113	AT5G43610	SUC6	80.5031	0	0	1
Bo3g003740	chr3	1309501	1311113	AT1G66570	SUC7	79.2453	0	0	1
Bo3g003740	chr3	1309501	1311113	AT2G14670	SUC8	79.6646	0	0	1
Bo3g003740	chr3	1309501	1311113	AT5G06170	SUC9	76.7296	0	0	1
Bo3g003750	chr3	1318158	1319752			NA	NA	NA	NA
Bo3g003760	chr3	1324409	1326034			NA	NA	NA	NA
Bo3g003770	chr3	1326090	1327000	AT5G06850	FTIP1	67.9803	NA	NA	NA
Bo3g003780	chr3	1336008	1336319			NA	0	0	0
Bo3g003790	chr3	1338694	1343733	AT5G06220		81.6535	0	0	11
Bo3g003800	chr3	1347081	1351401			NA	NA	NA	NA
Bo3g003810	chr3	1356349	1356762			NA	NA	NA	NA
Bo3g003820	chr3	1358307	1358672	AT5G06270		88.4297	NA	NA	NA
Bo3g003830	chr3	1362740	1363255	AT5G06280		56.7251	0	0	0
Bo3g003840	chr3	1364460	1365167	AT5G06320	NHL3	83.4043	0	0	0
Bo3g003850	chr3	1366228	1366875	AT5G06330		53.4884	0	0	0
Bo3g003850	chr3	1366228	1366875	AT5G05657		28.8372	0	0	0
Bo3g003860	chr3	1367473	1368574	AT5G06370		90.7692	0	1	1
Bo3g003870	chr3	1370108	1372065	AT5G06390	FLA17	88.1579	0	1	0
Bo3g003880	chr3	1372955	1376743	AT5G06440		37.4131	0	0	0
Bo3g003890	chr3	1378474	1379073	AT5G06450		83.9196	NA	NA	NA
Bo3g003900	chr3	1379906	1380649	AT5G06470		74.0891	NA	NA	NA
Bo3g003910	chr3	1383625	1386612	AT5G06570		82.0359	NA	NA	NA
Bo3g003920	chr3	1387972	1396590	AT5G06600	UBP12	92.6893	0	0	0
Bo3g003930	chr3	1398734	1402031	AT5G06610		85.0543	0	0	1
Bo3g003940	chr3	1402890	1403515			NA	0	0	0
Bo3g003950	chr3	1404547	1405804	AT5G05430		25.1799	0	0	0
Bo3g003950	chr3	1404547	1405804	AT3G09160		20.1439	0	0	0
Bo3g003960	chr3	1417195	1419217	AT5G06700	TBR	76.1745	NA	NA	NA
Bo3g003970	chr3	1420419	1422411	AT5G06710	HAT14	82.0513	NA	NA	NA
Bo3g003980	chr3	1426280	1427858			NA	0	0	0
Bo3g003990	chr3	1435347	1436916			NA	0	0	0
Bo3g004000	chr3	1442166	1444094	AT5G06760	LEA46	54.6798	NA	NA	NA
Bo3g004010	chr3	1449270	1449679			NA	NA	NA	NA
Bo3g004020	chr3	1455330	1456254			NA	NA	NA	NA
Bo3g004030	chr3	1459095	1459562	AT5G06760	LEA46	58.7097	NA	NA	NA
Bo3g004040	chr3	1473135	1475504	AT5G06800		78.7634	0	0	0
Bo3g004050	chr3	1476796	1480148	AT5G06820	SRF2	81.6667	0	0	1
Bo3g004060	chr3	1482876	1488554	AT5G06839	TGA10	92.6503	0	0	0
Bo3g004070	chr3	1489883	1492264	AT5G06850	FTIP1	94.8298	NA	NA	NA
Bo3g004080	chr3	1495012	1496488			NA	NA	NA	NA
Bo3g004090	chr3	1501497	1502768			NA	NA	NA	NA
Bo3g004100	chr3	1504165	1504680			NA	NA	NA	NA
Bo3g004110	chr3	1505309	1507410			NA	NA	NA	NA
Bo3g004120	chr3	1507486	1507818			NA	NA	NA	NA
Bo3g004130	chr3	1508474	1509870			NA	NA	NA	NA
Bo3g004140	chr3	1511661	1511921			NA	NA	NA	NA
Bo3g004150	chr3	1512154	1512595			NA	NA	NA	NA
Bo3g004160	chr3	1512784	1513863	AT5G07000	SOT14	79.9443	NA	NA	NA
Bo3g004160	chr3	1512784	1513863	AT5G07010	SOT15	83.2869	NA	NA	NA
Bo3g004170	chr3	1515319	1517297	AT5G07030		89.0909	NA	NA	NA
Bo3g004180	chr3	1517869	1519580	AT2G17360	RPS4A	95.8015	NA	NA	NA
Bo3g004180	chr3	1517869	1519580	AT5G07090	RPS4B	95.4198	NA	NA	NA
Bo3g004180	chr3	1517869	1519580	AT5G58420	RPS4D	95.0382	NA	NA	NA
Bo3g004190	chr3	1520333	1520989	AT5G07110	PRA1B6	85.7798	NA	NA	NA
Bo3g004200	chr3	1521274	1523097	AT5G07120	SNX2B	82.5301	NA	NA	NA
Bo3g004210	chr3	1524193	1524672			NA	NA	NA	NA
Bo3g004220	chr3	1525013	1527654	AT5G07170		55.2693	NA	NA	NA
Bo3g004230	chr3	1528400	1529165			NA	NA	NA	NA
Bo3g004240	chr3	1534187	1535515	AT5G07200	GA20OX3	86.5079	NA	NA	NA
Bo3g004250	chr3	1549868	1554082	AT2G27070	ARR13	49.5091	0	0	2
Bo3g004250	chr3	1549868	1554082	AT5G07210	ARR21	55.1192	0	0	2
Bo3g004260	chr3	1557431	1558113			NA	0	0	0
Bo3g004270	chr3	1561135	1562695	AT5G07240	IQD24	72.3343	NA	NA	NA
Bo3g004280	chr3	1565069	1568665	AT5G07300	BON2	89.1156	NA	NA	NA
Bo3g004290	chr3	1573223	1574238	AT5G07310	ERF115	84.3137	0	0	1
Bo3g004300	chr3	1582776	1587435	AT5G07350	Tudor1	88.271	NA	NA	NA
Bo3g004310	chr3	1591281	1598783			NA	NA	NA	NA
Bo3g004320	chr3	1600386	1601767			NA	0	0	0
Bo3g004330	chr3	1603763	1607752			NA	0	2	0
Bo3g004340	chr3	1608772	1610387	AT5G07430	PME50	89.7507	0	0	0
Bo3g004350	chr3	1612536	1614399	AT5G07440	GDH2	96.3504	0	0	1
Bo3g004360	chr3	1614659	1615615	AT5G07460	MRSA2	79.638	0	0	0
Bo3g004370	chr3	1617103	1617806	AT5G07470	MSRA3	76.6304	0	0	0
Bo3g004380	chr3	1619759	1620495	AT5G07470	MSRA3	73.913	NA	NA	NA
Bo3g004390	chr3	1623462	1624220	AT5G07470	MSRA3	72.2826	NA	NA	NA
Bo3g004400	chr3	1626640	1627483	AT5G07475		78.3505	NA	NA	NA
Bo3g004410	chr3	1629462	1630098	AT5G07490		84.6667	NA	NA	NA
Bo3g004420	chr3	1631296	1632328	AT5G07530	GRP17	32.8622	NA	NA	NA
Bo3g004430	chr3	1634372	1635756	AT5G07530	GRP17	34.9282	NA	NA	NA
Bo3g004440	chr3	1637787	1638573	AT5G07550	GRP19	58.6207	NA	NA	NA
Bo3g004450	chr3	1645907	1646904	AT5G07572		29.8429	NA	NA	NA
Bo3g004460	chr3	1647605	1649199	AT5G07560	GRP20	52.1008	NA	NA	NA
Bo3g004460	chr3	1647605	1649199	AT5G07571		50.4202	NA	NA	NA
Bo3g004470	chr3	1650535	1651235	AT5G07610		64.3216	NA	NA	NA
Bo3g004480	chr3	1652376	1653635	AT5G07610		58.9499	NA	NA	NA
Bo3g004490	chr3	1653644	1655349	AT5G07620		78.9474	NA	NA	NA
Bo3g004500	chr3	1664674	1666127	AT5G07700	MYB76	57.8788	0	1	0
Bo3g004510	chr3	1680150	1680991	AT5G07730		69.1057	NA	NA	NA
Bo3g004520	chr3	1681748	1688128	AT5G07740		81.1854	NA	NA	NA
Bo3g004530	chr3	1691176	1693540	AT5G07780	FH19	52.1053	NA	NA	NA
Bo3g004530	chr3	1691176	1693540	AT5G07760		52.1053	NA	NA	NA
Bo3g004530	chr3	1691176	1693540	AT5G07770		50.7895	NA	NA	NA
Bo3g004530	chr3	1691176	1693540	AT5G07650		48.4211	NA	NA	NA
Bo3g004540	chr3	1694781	1696518	AT5G07790		60.2294	0	0	0
Bo3g004540	chr3	1694781	1696518	AT5G61300		36.9025	0	0	0
Bo3g004550	chr3	1697081	1703687	AT5G07810		76.7205	0	0	0
Bo3g004560	chr3	1705435	1706832	AT5G07820		62.1505	0	0	0
Bo3g004570	chr3	1711951	1713336	AT5G07860		73.7527	0	0	0
Bo3g004570	chr3	1711951	1713336	AT5G07870		73.7527	0	0	0
Bo3g004580	chr3	1716122	1717568	AT5G07860		72.549	0	0	0
Bo3g004580	chr3	1716122	1717568	AT5G07870		73.8562	0	0	0
Bo3g004590	chr3	1717808	1718751			NA	0	0	0
Bo3g004600	chr3	1719668	1721413	AT5G07890		76.7554	0	0	1
Bo3g004610	chr3	1722944	1724883	AT5G07910		89.313	0	0	0
Bo3g004620	chr3	1725727	1728471	AT5G07920	DGK1	90.8333	0	1	2
Bo3g004630	chr3	1731653	1734379	AT5G08020	RPA1B	87.7076	0	0	0
Bo3g004640	chr3	1735063	1735586	AT5G08040	TOM5	70.3704	NA	NA	NA
Bo3g004650	chr3	1735882	1736428	AT5G08050		86.076	NA	NA	NA
Bo3g004660	chr3	1736692	1737049	AT5G08060		75.4902	NA	NA	NA
Bo3g004670	chr3	1739861	1740595	AT5G08070	TCP17	54.918	0	0	0
Bo3g004680	chr3	1742895	1745375	AT5G08080	SYP132	94.0789	0	0	0
Bo3g004690	chr3	1756571	1761268	AT5G08130	BIM1	58.9792	NA	NA	NA
Bo3g004700	chr3	1764745	1765206			NA	NA	NA	NA
Bo3g004710	chr3	1785966	1786832	AT5G08139		63.8889	NA	NA	NA
Bo3g004720	chr3	1789265	1789696	AT5G08141	AtbZIP75	43.2432	NA	NA	NA
Bo3g004730	chr3	1792494	1792907	AT5G08150	SOB5	67.1533	NA	NA	NA
Bo3g004740	chr3	1796601	1798526	AT5G08160	ATPK3	95.0581	NA	NA	NA
Bo3g004750	chr3	1799769	1802032	AT5G08170	AIH	88.5417	NA	NA	NA
Bo3g004760	chr3	1802620	1804195			NA	NA	NA	NA
Bo3g004770	chr3	1806469	1807585			NA	NA	NA	NA
Bo3g004780	chr3	1809546	1811269	AT5G08200		75.9901	NA	NA	NA
Bo3g004790	chr3	1812708	1813606	AT5G08240		63.6771	NA	NA	NA
Bo3g004800	chr3	1823580	1827349	AT5G08260	SCPL35	83.8509	NA	NA	NA
Bo3g004810	chr3	1827827	1830009	AT5G08280	HEMC	86.5079	NA	NA	NA
Bo3g004820	chr3	1835032	1835723	AT5G08290	YLS8	97.1831	NA	NA	NA
Bo3g004830	chr3	1836583	1838393	AT5G08300		94.7977	NA	NA	NA
Bo3g004840	chr3	1846057	1847670	AT5G08305	PCMP-E105	77.8399	0	0	1
Bo3g004850	chr3	1849640	1850347	AT5G08330	TCP21	78.7234	0	0	0
Bo3g004860	chr3	1851942	1852535	AT5G08335	ICMTB	85.7868	NA	NA	NA
Bo3g004870	chr3	1853064	1854760	AT5G08340	RIBF2	79.6143	NA	NA	NA
Bo3g004880	chr3	1855342	1855950	AT5G08350		86.6337	NA	NA	NA
Bo3g004890	chr3	1860919	1863351	AT5G08380	AGAL1	85.2657	0	0	0
Bo3g004900	chr3	1864684	1864896	AT5G08391		92.8571	0	0	0
Bo3g004910	chr3	1866565	1871330	AT5G08390		84.2359	0	0	1
Bo3g004920	chr3	1876187	1878249	AT5G08415	LIP1P	85.7494	0	0	0
Bo3g004930	chr3	1879555	1879962			NA	0	0	2
Bo3g004940	chr3	1880634	1885061	AT5G08450		84.897	0	0	0
Bo3g004950	chr3	1887548	1888657	AT5G08480	VQ31	66.6667	0	0	0
Bo3g004960	chr3	1888806	1891358	AT5G08490	PCMP-E32	81.8824	0	4	1
Bo3g004970	chr3	1893105	1894852	AT5G08520	SRM1	85.7627	0	0	0
Bo3g004980	chr3	1897027	1898799	AT5G08530	CI51	97.5309	NA	NA	NA
Bo3g004990	chr3	1899726	1902293			NA	NA	NA	NA
Bo3g005000	chr3	1903475	1904989			NA	0	0	0
Bo3g005010	chr3	1906774	1909148	AT5G08560	WDR26	86.7347	0	0	2
Bo3g005020	chr3	1911106	1916689			NA	0	1	2
Bo3g005030	chr3	1917785	1923743			NA	0	0	2
Bo3g005040	chr3	1924221	1925326	AT5G08565		87.931	0	0	0
Bo3g005050	chr3	1926000	1928318	AT5G08570		94.902	0	0	3
Bo3g005060	chr3	1932251	1934345	AT5G08590	SRK2G	88.1215	0	0	0
Bo3g005070	chr3	1934688	1940483	AT5G08630		58.6979	0	1	1
Bo3g005080	chr3	1940936	1943432	AT5G08680		94.955	NA	NA	NA
Bo3g005080	chr3	1940936	1943432	AT5G08670		95.6757	NA	NA	NA
Bo3g005080	chr3	1940936	1943432	AT5G08690		95.6757	NA	NA	NA
Bo3g005080	chr3	1940936	1943432	AT5G08680		94.955	NA	NA	NA
Bo3g005080	chr3	1940936	1943432	AT5G08670		95.6757	NA	NA	NA
Bo3g005080	chr3	1940936	1943432	AT5G08690		95.6757	NA	NA	NA
Bo3g005080	chr3	1940936	1943432	AT5G08680		94.955	NA	NA	NA
Bo3g005080	chr3	1940936	1943432	AT5G08670		95.6757	NA	NA	NA
Bo3g005080	chr3	1940936	1943432	AT5G08690		95.6757	NA	NA	NA
Bo3g005080	chr3	1940936	1943432	AT5G08680		94.955	NA	NA	NA
Bo3g005080	chr3	1940936	1943432	AT5G08670		95.6757	NA	NA	NA
Bo3g005080	chr3	1940936	1943432	AT5G08690		95.6757	NA	NA	NA
Bo3g005080	chr3	1940936	1943432	AT5G08680		94.955	NA	NA	NA
Bo3g005080	chr3	1940936	1943432	AT5G08670		95.6757	NA	NA	NA
Bo3g005080	chr3	1940936	1943432	AT5G08690		95.6757	NA	NA	NA
Bo3g005080	chr3	1940936	1943432	AT5G08680		94.955	NA	NA	NA
Bo3g005080	chr3	1940936	1943432	AT5G08670		95.6757	NA	NA	NA
Bo3g005080	chr3	1940936	1943432	AT5G08690		95.6757	NA	NA	NA
Bo3g005080	chr3	1940936	1943432	AT5G08680		94.955	NA	NA	NA
Bo3g005080	chr3	1940936	1943432	AT5G08670		95.6757	NA	NA	NA
Bo3g005080	chr3	1940936	1943432	AT5G08690		95.6757	NA	NA	NA
Bo3g005080	chr3	1940936	1943432	AT5G08680		94.955	NA	NA	NA
Bo3g005080	chr3	1940936	1943432	AT5G08670		95.6757	NA	NA	NA
Bo3g005080	chr3	1940936	1943432	AT5G08690		95.6757	NA	NA	NA
Bo3g005080	chr3	1940936	1943432	AT5G08680		94.955	NA	NA	NA
Bo3g005080	chr3	1940936	1943432	AT5G08670		95.6757	NA	NA	NA
Bo3g005080	chr3	1940936	1943432	AT5G08690		95.6757	NA	NA	NA
Bo3g005090	chr3	1944237	1946703	AT5G08680		63.4892	NA	NA	NA
Bo3g005090	chr3	1944237	1946703	AT5G08670		62.4101	NA	NA	NA
Bo3g005090	chr3	1944237	1946703	AT5G08690		62.2302	NA	NA	NA
Bo3g005090	chr3	1944237	1946703	AT5G08680		63.4892	NA	NA	NA
Bo3g005090	chr3	1944237	1946703	AT5G08670		62.4101	NA	NA	NA
Bo3g005090	chr3	1944237	1946703	AT5G08690		62.2302	NA	NA	NA
Bo3g005090	chr3	1944237	1946703	AT5G08680		63.4892	NA	NA	NA
Bo3g005090	chr3	1944237	1946703	AT5G08670		62.4101	NA	NA	NA
Bo3g005090	chr3	1944237	1946703	AT5G08690		62.2302	NA	NA	NA
Bo3g005090	chr3	1944237	1946703	AT5G08680		63.4892	NA	NA	NA
Bo3g005090	chr3	1944237	1946703	AT5G08670		62.4101	NA	NA	NA
Bo3g005090	chr3	1944237	1946703	AT5G08690		62.2302	NA	NA	NA
Bo3g005090	chr3	1944237	1946703	AT5G08680		63.4892	NA	NA	NA
Bo3g005090	chr3	1944237	1946703	AT5G08670		62.4101	NA	NA	NA
Bo3g005090	chr3	1944237	1946703	AT5G08690		62.2302	NA	NA	NA
Bo3g005090	chr3	1944237	1946703	AT5G08680		63.4892	NA	NA	NA
Bo3g005090	chr3	1944237	1946703	AT5G08670		62.4101	NA	NA	NA
Bo3g005090	chr3	1944237	1946703	AT5G08690		62.2302	NA	NA	NA
Bo3g005090	chr3	1944237	1946703	AT5G08680		63.4892	NA	NA	NA
Bo3g005090	chr3	1944237	1946703	AT5G08670		62.4101	NA	NA	NA
Bo3g005090	chr3	1944237	1946703	AT5G08690		62.2302	NA	NA	NA
Bo3g005090	chr3	1944237	1946703	AT5G08680		63.4892	NA	NA	NA
Bo3g005090	chr3	1944237	1946703	AT5G08670		62.4101	NA	NA	NA
Bo3g005090	chr3	1944237	1946703	AT5G08690		62.2302	NA	NA	NA
Bo3g005090	chr3	1944237	1946703	AT5G08680		63.4892	NA	NA	NA
Bo3g005090	chr3	1944237	1946703	AT5G08670		62.4101	NA	NA	NA
Bo3g005090	chr3	1944237	1946703	AT5G08690		62.2302	NA	NA	NA
Bo3g005100	chr3	1947668	1949220			NA	0	0	0
Bo3g005110	chr3	1956031	1956587			NA	0	0	0
Bo3g005120	chr3	1958538	1960592	AT5G09220	AAP2	93.8398	0	0	0
Bo3g005130	chr3	1963411	1965496	AT5G09300		86.9379	NA	NA	NA
Bo3g005140	chr3	1966226	1966872	AT5G09310		82.5175	NA	NA	NA
Bo3g005150	chr3	1967432	1968831	AT5G09330	NAC082	73.2938	NA	NA	NA
Bo3g005160	chr3	1969784	1973322	AT5G09400	POT7	91.6667	NA	NA	NA
Bo3g005170	chr3	1979535	1980960	AT5G09470	PUMP6	89.5522	0	0	1
Bo3g005180	chr3	1981589	1985032			NA	0	0	0
Bo3g005190	chr3	1986045	1988775	AT5G09550		96.8539	NA	NA	NA
Bo3g005200	chr3	1998371	2001164	AT5G09590	HSP70-10	92.511	NA	NA	NA
Bo3g005210	chr3	2001549	2002694	AT5G09630		49.8688	NA	NA	NA
Bo3g005220	chr3	2005137	2006703	AT5G09650	PPA6	91.8644	NA	NA	NA
Bo3g005230	chr3	2007597	2008325	AT5G39650	DMP9	91.3223	NA	NA	NA
Bo3g005240	chr3	2010826	2011248			NA	NA	NA	NA
Bo3g005250	chr3	2018911	2021005	AT5G09760		86.2779	NA	NA	NA
Bo3g005260	chr3	2021819	2022828	AT5G09760		85.7143	NA	NA	NA
Bo3g005270	chr3	2023433	2023704			NA	NA	NA	NA
Bo3g005280	chr3	2029243	2029554	AT5G09805	IDL3	70.8738	NA	NA	NA
Bo3g005290	chr3	2034081	2035458	AT5G09810	ACT7	98.6737	NA	NA	NA
Bo3g005300	chr3	2037962	2039156	AT5G09820	PAP7	86.4469	NA	NA	NA
Bo3g005310	chr3	2046558	2048280	AT5G09850	MED26C	84.5272	NA	NA	NA
Bo3g005320	chr3	2052077	2057478	AT5G09870	CESA5	92.8037	NA	NA	NA
Bo3g005330	chr3	2058876	2059148	AT5G09876		70	NA	NA	NA
Bo3g005340	chr3	2062880	2065375	AT5G09900	EMB2107	71.6102	0	0	2
Bo3g005350	chr3	2066029	2067060	AT5G09920	NRPB4	63.7037	0	0	0
Bo3g005360	chr3	2067967	2068551	AT5G09940		56.1856	0	0	0
Bo3g005370	chr3	2073450	2074211	AT5G09980	PEP4	63.9535	0	0	0
Bo3g005380	chr3	2085925	2088854	AT5G10010	HIT4	74.6556	0	0	0
Bo3g005390	chr3	2090644	2094084	AT5G10020		81.6779	0	0	0
Bo3g005400	chr3	2094910	2096892	AT5G10050		90.7143	0	0	0
Bo3g005410	chr3	2097217	2099378			NA	0	0	1
Bo3g005420	chr3	2099989	2102102	AT5G10090	TPR13	75.3002	0	0	3
Bo3g005430	chr3	2110058	2112346	AT5G10100	TPPI	86.9919	0	0	0
Bo3g005440	chr3	2116968	2118096	AT5G10110		60.3509	0	0	1
Bo3g005450	chr3	2119510	2120531	AT1G29310		78.8618	0	0	0
Bo3g005460	chr3	2124477	2125719	AT5G10120	EIL4	65.8291	NA	NA	NA
Bo3g005470	chr3	2126639	2129928	AT5G10140	FLC	83.7563	NA	NA	NA
Bo3g005480	chr3	2131759	2133145	AT5G10160		71.3726	NA	NA	NA
Bo3g005490	chr3	2134175	2137028	AT5G10240	ASN3	88.6207	0	0	0
Bo3g005500	chr3	2140508	2142119	AT5G10260	RABH1E	91.3043	0	0	0
Bo3g005510	chr3	2143366	2143608			NA	0	0	0
Bo3g005520	chr3	2149013	2151610			NA	NA	NA	NA
Bo3g005530	chr3	2153120	2154269	AT5G10280	MYB92	79.9392	NA	NA	NA
Bo3g005540	chr3	2164379	2165912	AT4G31700	RPS6A	95.5823	0	0	0
Bo3g005550	chr3	2166283	2171909	AT4G01020		78.7174	0	0	1
Bo3g005550	chr3	2166283	2171909	AT5G10370		79.4552	0	0	1
Bo3g005550	chr3	2166283	2171909	AT4G01020		78.7174	0	0	1
Bo3g005550	chr3	2166283	2171909	AT5G10370		79.4552	0	0	1
Bo3g005550	chr3	2166283	2171909	AT4G01020		78.7174	0	0	1
Bo3g005550	chr3	2166283	2171909	AT5G10370		79.4552	0	0	1
Bo3g005550	chr3	2166283	2171909	AT4G01020		78.7174	0	0	1
Bo3g005550	chr3	2166283	2171909	AT5G10370		79.4552	0	0	1
Bo3g005560	chr3	2172646	2173053			NA	NA	NA	NA
Bo3g005570	chr3	2173790	2179442			NA	0	0	0
Bo3g005580	chr3	2180061	2182838			NA	0	1	0
Bo3g005590	chr3	2184298	2186540			NA	0	0	0
Bo3g005600	chr3	2194702	2197262			NA	NA	NA	NA
Bo3g005610	chr3	2205663	2206088	AT5G10430	AGP4	77.305	NA	NA	NA
Bo3g005620	chr3	2207669	2209049	AT5G10450	GRF6	91.129	0	0	0
Bo3g005630	chr3	2211938	2218484	AT5G10470	KCA1	89.7375	0	0	1
Bo3g005640	chr3	2219176	2220919	AT5G10480	PAS2	73.913	NA	NA	NA
Bo3g005650	chr3	2221333	2222152			NA	NA	NA	NA
Bo3g005660	chr3	2222416	2224007			NA	NA	NA	NA
Bo3g006660	chr3	2232911	2233999			NA	NA	NA	NA
Bo3g006670	chr3	2234509	2237850	AT5G10490	MSL2	77.4845	NA	NA	NA
Bo3g006680	chr3	2266744	2270536	AT5G10510	AIL6	88.0071	0	0	0
Bo3g006690	chr3	2271511	2273488	AT5G10530	LECRK91	77.451	0	0	1
Bo3g006700	chr3	2274772	2278508	AT5G10540	CYOP	95.7204	0	0	1
Bo3g006710	chr3	2298684	2299889			NA	NA	NA	NA
Bo3g006720	chr3	2302950	2303731			NA	NA	NA	NA
Bo3g006730	chr3	2312018	2312347	AT5G10625	FLP2	89.9083	NA	NA	NA
Bo3g006740	chr3	2313081	2316005	AT5G10630		80.5112	NA	NA	NA
Bo3g006750	chr3	2321636	2341454	AT5G10720	AHK5	36.3205	0	0	0
Bo3g006760	chr3	2342222	2342461			NA	0	0	0
Bo3g006770	chr3	2344244	2345155	AT5G10750		88.4488	0	0	0
Bo3g006780	chr3	2347629	2348829	AT5G10780		88.3333	NA	NA	NA
Bo3g006790	chr3	2349807	2352569	AT5G10840	TMN8	93.1571	NA	NA	NA
Bo3g006800	chr3	2353320	2355993	AT5G10840	TMN8	93.8871	0	0	0
Bo3g006810	chr3	2358504	2360438	AT5G01960		78.5714	0	0	1
Bo3g006820	chr3	2373887	2377632			NA	NA	NA	NA
Bo3g006830	chr3	2379886	2381252	AT5G10950		8.26446	NA	NA	NA
Bo3g006840	chr3	2387369	2389087	AT3G05310	MIRO3	49.734	NA	NA	NA
Bo3g006850	chr3	2392448	2393281	AT5G10960	CAF1-10	92.7798	NA	NA	NA
Bo3g006860	chr3	2393884	2394521			NA	NA	NA	NA
Bo3g006870	chr3	2403988	2406402	AT5G11060	KNAT4	84.4156	NA	NA	NA
Bo3g006880	chr3	2411909	2412894	AT5G11070		69.6133	NA	NA	NA
Bo3g006890	chr3	2417925	2419252			NA	0	0	2
Bo3g006900	chr3	2420108	2420647	AT1G12330		68.8742	0	0	0
Bo3g006910	chr3	2425647	2426453	AT1G53530		83.7349	NA	NA	NA
Bo3g006920	chr3	2430225	2430893	AT5G11090		78.8288	NA	NA	NA
Bo3g006930	chr3	2445315	2449756	AT5G11110	SPS2	89.3167	NA	NA	NA
Bo3g006940	chr3	2450456	2453600	AT5G11170	RH15	96.2529	NA	NA	NA
Bo3g006940	chr3	2450456	2453600	AT5G11200		97.1897	NA	NA	NA
Bo3g006950	chr3	2456787	2457839	AT5G11230		88.5714	NA	NA	NA
Bo3g006960	chr3	2459192	2462809			NA	NA	NA	NA
Bo3g006970	chr3	2463517	2463901			NA	NA	NA	NA
Bo3g006980	chr3	2464575	2468509			NA	NA	NA	NA
Bo3g006990	chr3	2470473	2475362			NA	0	0	0
Bo3g007000	chr3	2476085	2481297	AT5G11280		21.164	0	1	0
Bo3g007010	chr3	2483043	2484673	AT5G11410		64.1566	NA	NA	NA
Bo3g007020	chr3	2485328	2485911	AT5G11440	CID5	66.4671	NA	NA	NA
Bo3g007030	chr3	2486833	2489439	AT5G11470		59.6187	NA	NA	NA
Bo3g007040	chr3	2490908	2493275	AT5G11480		74.4318	NA	NA	NA
Bo3g007050	chr3	2493597	2497451	AT5G11490		86.4238	NA	NA	NA
Bo3g007060	chr3	2497985	2499871	AT5G11500		96.7442	NA	NA	NA
Bo3g007070	chr3	2505710	2510061	AT5G11510	MYB3R4	72.2093	0	3	1
Bo3g007080	chr3	2510630	2513185	AT5G11520	ASP3	92.2222	0	0	0
Bo3g007090	chr3	2526896	2530596	AT5G11530	EMF1	63.0739	0	1	2
Bo3g007100	chr3	2534353	2535219	AT5G11550		75.5814	NA	NA	NA
Bo3g007110	chr3	2535853	2540046	AT5G11560		49.8282	NA	NA	NA
Bo3g007120	chr3	2541075	2541641			NA	NA	NA	NA
Bo3g007130	chr3	2544078	2545944	AT5G11660		71.1538	NA	NA	NA
Bo3g007140	chr3	2551158	2552191			NA	NA	NA	NA
Bo3g007150	chr3	2552868	2553486			NA	NA	NA	NA
Bo3g007160	chr3	2553909	2555802	AT5G11660		71.1538	NA	NA	NA
Bo1g007550	chr1	2554869	2557454	AT4G34200	PGDH1	92.1141	0	0	4
Bo3g007170	chr3	2557481	2557732			NA	NA	NA	NA
Bo1g007560	chr1	2558080	2559860	AT4G34190	SEP1	48.9083	0	0	0
Bo1g007570	chr1	2560433	2563860	AT3G42050	VHA-H	91.3717	0	0	0
Bo1g007580	chr1	2565308	2566817	AT2G17305		44.713	NA	NA	NA
Bo3g007180	chr3	2566540	2570094	AT5G11670	NADP-ME2	95.5782	0	0	0
Bo3g007190	chr3	2571448	2572638	AT5G11680		95.5665	0	0	1
Bo3g007200	chr3	2574388	2574771	AT5G11690	TIM17-3	64.5669	0	0	0
Bo3g007210	chr3	2576473	2584986	AT5G11700		92.7048	0	0	2
Bo1g007590	chr1	2585853	2587224	AT4G34160	CYCD3-1	85.0267	0	0	3
Bo3g007220	chr3	2586902	2590181	AT5G11720		83.0735	0	0	0
Bo1g007600	chr1	2588094	2592910	AT4G34140		45.3623	0	0	0
Bo3g007230	chr3	2590387	2591964			NA	0	0	0
Bo1g007610	chr1	2593721	2595357	AT4G34138	UGT73B1	80	NA	NA	NA
Bo3g007240	chr3	2594008	2595444	AT5G11730		85.3403	0	1	1
Bo3g007250	chr3	2596527	2597866	AT5G11730		79.5252	0	0	0
Bo1g007620	chr1	2597919	2599370	AT4G34135	UGT73B2	78.882	0	0	0
Bo1g007620	chr1	2597919	2599370	AT4G34131	UGT73B3	79.089	0	0	0
Bo1g007630	chr1	2601995	2603721	AT4G34135	UGT73B2	77.3389	0	0	3
Bo1g007630	chr1	2601995	2603721	AT4G34131	UGT73B3	78.7942	0	0	3
Bo1g007640	chr1	2603973	2605202	AT4G34120	CBSX2	91.7197	0	0	0
Bo3g007260	chr3	2606010	2607545	AT1G24240		66.9528	NA	NA	NA
Bo3g007260	chr3	2606010	2607545	AT5G11750		72.103	NA	NA	NA
Bo3g007260	chr3	2606010	2607545	AT4G11630		71.2446	NA	NA	NA
Bo1g007650	chr1	2606298	2614236	AT4G34110	PAB2	87.725	0	0	0
Bo3g007270	chr3	2607902	2608939			NA	NA	NA	NA
Bo3g007280	chr3	2609406	2611124	AT5G11770		97.235	NA	NA	NA
Bo3g007290	chr3	2615285	2618153	AT5G11790	NDL2	95.3488	NA	NA	NA
Bo1g007660	chr1	2615848	2619936	AT4G34100	SUD1	92.5023	NA	NA	NA
Bo3g007300	chr3	2618694	2620330	AT5G11810		83.165	NA	NA	NA
Bo3g007310	chr3	2620738	2629836	AT5G11850		49.0517	NA	NA	NA
Bo1g007670	chr1	2620984	2626808	AT4G34060	DML3	58.6414	NA	NA	NA
Bo1g007680	chr1	2628316	2630310	AT4G34020	DJ1C	78.0435	NA	NA	NA
Bo1g007690	chr1	2631304	2634596	AT4G34020	DJ1C	42.9395	0	0	0
Bo3g007320	chr3	2632181	2634516	AT3G14390	LYSA1	83.8649	NA	NA	NA
Bo3g007320	chr3	2632181	2634516	AT5G11880	LYSA2	84.2402	NA	NA	NA
Bo1g007700	chr1	2635088	2636978	AT4G34000	ABF3	68.9904	0	0	1
Bo3g007330	chr3	2638896	2639744	AT5G11890		80.4965	NA	NA	NA
Bo1g007710	chr1	2641144	2642578	AT4G33980		59.0244	0	0	0
Bo3g007340	chr3	2641727	2643388	AT5G11900		96.4286	NA	NA	NA
Bo1g007720	chr1	2643551	2645683			NA	0	0	0
Bo3g007350	chr3	2646022	2651745	AT5G11920	CWINV6	38.6819	NA	NA	NA
Bo1g007730	chr1	2651091	2651288	AT4G33960		75.3846	NA	NA	NA
Bo3g007360	chr3	2653869	2654288	AT5G11930	GRXC10	84.1727	NA	NA	NA
Bo1g007740	chr1	2656891	2659012	AT4G33950	SRK2E	96.1326	0	0	0
Bo3g007370	chr3	2657104	2657715			NA	NA	NA	NA
Bo3g007380	chr3	2659999	2661024			NA	NA	NA	NA
Bo1g007750	chr1	2660591	2663003	AT4G33945		87.0044	0	0	1
Bo1g007760	chr1	2663682	2664936	AT4G33940		68.8259	0	1	0
Bo1g007770	chr1	2665464	2667549	AT4G33925		53.0928	0	0	1
Bo3g007390	chr3	2669842	2670162	AT5G11970		85.8491	NA	NA	NA
Bo1g007780	chr1	2675689	2677267			NA	NA	NA	NA
Bo1g007790	chr1	2680676	2682893			NA	NA	NA	NA
Bo3g007400	chr3	2682550	2685751	AT5G11980		92.9701	NA	NA	NA
Bo3g007410	chr3	2686750	2687304	AT5G11990		71.7391	0	0	0
Bo3g007420	chr3	2691093	2692589	AT5G12010		81.9277	0	0	4
Bo1g007800	chr1	2692781	2693789			NA	NA	NA	NA
Bo3g007430	chr3	2695138	2695602	AT5G12020	HSP17.6	89.6104	0	0	0
Bo3g007430	chr3	2695138	2695602	AT5G12030	HSP17.7	84.4156	0	0	0
Bo3g007440	chr3	2696181	2698355	AT5G12040	NLP3	88.8283	0	0	0
Bo1g007810	chr1	2696683	2698755	AT4G33870	PER48	57.377	NA	NA	NA
Bo3g007450	chr3	2699737	2700921	AT5G12050		54.0609	NA	NA	NA
Bo1g007820	chr1	2700802	2701781	AT4G33800		63.8418	NA	NA	NA
Bo1g007830	chr1	2714100	2720022	AT4G33790	FAR3	80.9331	NA	NA	NA
Bo3g007460	chr3	2715701	2717143	AT5G12060	SPH3	31.4433	NA	NA	NA
Bo3g007460	chr3	2715701	2717143	AT5G12070	SPH4	32.4742	NA	NA	NA
Bo1g007840	chr1	2721712	2725654	AT4G33780		52.381	NA	NA	NA
Bo3g007470	chr3	2723774	2724425			NA	NA	NA	NA
Bo1g007850	chr1	2727158	2731205			NA	NA	NA	NA
Bo3g007480	chr3	2734550	2736086	AT5G12080	MSL10	83.5443	NA	NA	NA
Bo1g007860	chr1	2734888	2737334	AT4G33770	ITPK2	86.5789	0	0	0
Bo3g007490	chr3	2736187	2736988			NA	NA	NA	NA
Bo1g007870	chr1	2737986	2741369	AT4G33760		90.4048	0	1	0
Bo3g007500	chr3	2741803	2742270	AT5G12060	SPH3	50.3226	NA	NA	NA
Bo3g007500	chr3	2741803	2742270	AT5G12070	SPH4	47.7419	NA	NA	NA
Bo1g007880	chr1	2742177	2743505	AT4G33740		63.1222	0	0	0
Bo3g007510	chr3	2744696	2744977			NA	NA	NA	NA
Bo1g007890	chr1	2745585	2746103	AT4G33730		83.7209	NA	NA	NA
Bo3g007520	chr3	2748604	2751603	AT5G12080	MSL10	82.6087	NA	NA	NA
Bo1g007900	chr1	2752058	2752582	AT4G33720		74.7126	NA	NA	NA
Bo3g007530	chr3	2753262	2754272			NA	0	0	0
Bo1g007910	chr1	2754297	2754902			NA	NA	NA	NA
Bo3g007540	chr3	2756415	2758175	AT5G12120		71.843	0	0	4
Bo1g007920	chr1	2756781	2759373	AT4G33700	CBSDUF6	91.9811	NA	NA	NA
Bo3g007550	chr3	2761781	2763996	AT5G12180	CPK17	79.5987	0	0	0
Bo1g007930	chr1	2762455	2764943	AT4G33680	DAP	94.6009	0	0	0
Bo3g007560	chr3	2764806	2765180	AT2G14870		44.3548	NA	NA	NA
Bo3g007560	chr3	2764806	2765180	AT5G12190		94.3548	NA	NA	NA
Bo1g007940	chr1	2765435	2765686	AT4G33666		67.4699	0	1	0
Bo3g007570	chr3	2765626	2767445	AT3G12070	RGTB2	64.5985	NA	NA	NA
Bo1g007950	chr1	2766960	2767441			NA	0	0	0
Bo1g007960	chr1	2768370	2773387	AT4G33650	DRP3A	87.2079	0	0	1
Bo3g007580	chr3	2770220	2773878			NA	0	0	0
Bo1g007970	chr1	2773947	2774406	AT4G33640		89.4737	NA	NA	NA
Bo3g007590	chr3	2775050	2777888	AT5G12220		73.2463	0	0	0
Bo1g007980	chr1	2775064	2776334	AT4G33625		81.0945	NA	NA	NA
Bo1g007990	chr1	2776637	2781968	AT4G33620	ULP2A	60.2015	NA	NA	NA
Bo3g007600	chr3	2778432	2779657	AT5G12230	MED19A	85.5204	0	0	0
Bo3g007610	chr3	2781672	2781977	AT5G12235	CLE22	78.2178	NA	NA	NA
Bo3g007620	chr3	2783133	2785282	AT5G12240		36.4706	NA	NA	NA
Bo3g007630	chr3	2785305	2785827			NA	NA	NA	NA
Bo1g008000	chr1	2786075	2788529			NA	NA	NA	NA
Bo1g008010	chr1	2789372	2790405			NA	NA	NA	NA
Bo1g008020	chr1	2791479	2793310	AT4G33580	ATBCA5	71.261	NA	NA	NA
Bo1g008030	chr1	2795754	2798455	AT4G33540		80.3977	NA	NA	NA
Bo1g008040	chr1	2798981	2802518	AT4G33530	POT13	90.5882	NA	NA	NA
Bo1g008050	chr1	2803148	2808053	AT4G33520	PAA1	88.4615	0	0	0
Bo3g007640	chr3	2806276	2809493	AT5G12290	DGS1	84.1837	0	0	1
Bo1g008060	chr1	2808893	2811478	AT4G33510	DHS2	92.5197	0	1	0
Bo1g008070	chr1	2814609	2815787			NA	0	0	0
Bo3g007650	chr3	2816581	2817705			NA	NA	NA	NA
Bo1g008080	chr1	2816892	2817977	AT4G33500		81.8565	0	1	0
Bo1g008090	chr1	2818736	2819974	AT4G33495	RPD1	84.466	0	0	0
Bo3g007660	chr3	2818952	2820506	AT4G22050		47.486	NA	NA	NA
Bo1g008100	chr1	2820411	2822265	AT4G33490		90.2326	0	0	0
Bo3g007670	chr3	2822364	2823484			NA	NA	NA	NA
Bo1g008110	chr1	2823830	2829052	AT4G33470	HDA14	49.4521	0	0	0
Bo3g007680	chr3	2825548	2826966	AT4G22050		48.4375	NA	NA	NA
Bo1g008120	chr1	2829647	2830031	AT4G33467		70.297	0	0	0
Bo1g008130	chr1	2830746	2832347	AT4G33460	ABCI10	84.2491	NA	NA	NA
Bo3g007690	chr3	2831876	2832661			NA	NA	NA	NA
Bo3g007700	chr3	2833644	2834619			NA	NA	NA	NA
Bo1g008140	chr1	2835058	2835908	AT4G33450	ATMYB69	82	NA	NA	NA
Bo3g007710	chr3	2836094	2837629	AT4G22050		44.1026	NA	NA	NA
Bo1g008150	chr1	2837716	2840522	AT4G33440		88.7473	0	0	0
Bo1g008160	chr1	2842197	2845202	AT4G33430	BAK1	94.4715	0	0	0
Bo3g008710	chr3	2843743	2844286			NA	NA	NA	NA
Bo3g008720	chr3	2845748	2846592	AT4G22050		51.3812	NA	NA	NA
Bo1g008170	chr1	2845767	2847425	AT4G33420		84.953	0	0	0
Bo1g008180	chr1	2849283	2850588	AT4G33410	SPPL1	93.5484	0	0	3
Bo3g008730	chr3	2852140	2853324			NA	0	0	0
Bo1g008190	chr1	2856160	2858520	AT4G33400		86.4486	NA	NA	NA
Bo3g008740	chr3	2856980	2858517	AT5G12310		82.8897	0	0	2
Bo1g008200	chr1	2858808	2861791	AT4G33390	WEL1	69.6386	NA	NA	NA
Bo3g008750	chr3	2862254	2867210	AT5G12370	SEC10a	89.759	0	1	6
Bo1g008210	chr1	2862375	2864091	AT4G33380		84.9693	NA	NA	NA
Bo1g008220	chr1	2864634	2866766	AT4G33350	TIC22	83.9552	NA	NA	NA
Bo1g008230	chr1	2868680	2872309	AT4G33330	PGSIP3	85.9736	NA	NA	NA
Bo3g008760	chr3	2870019	2876456	AT5G12400		73.8223	0	0	0
Bo1g008240	chr1	2875286	2879417	AT4G33300	ADR1-L1	76.2999	NA	NA	NA
Bo3g008770	chr3	2877296	2878940	AT5G12410		79.2717	NA	NA	NA
Bo3g008780	chr3	2879437	2881743			NA	NA	NA	NA
Bo1g008250	chr1	2881279	2881500			NA	NA	NA	NA
Bo3g008790	chr3	2883267	2885506	AT5G16350		71.4286	NA	NA	NA
Bo3g008790	chr3	2883267	2885506	AT5G12420		75.1553	NA	NA	NA
Bo1g008260	chr1	2884556	2885835	AT4G33300	ADR1-L1	64.5349	NA	NA	NA
Bo3g008800	chr3	2888081	2891056	AT5G16350		71.1579	NA	NA	NA
Bo3g008800	chr3	2888081	2891056	AT5G12420		76.2105	NA	NA	NA
Bo1g008270	chr1	2890074	2890483			NA	NA	NA	NA
Bo3g008810	chr3	2892078	2894749	AT5G16350		69.2797	NA	NA	NA
Bo3g008810	chr3	2892078	2894749	AT5G12420		74.3644	NA	NA	NA
Bo1g008280	chr1	2893249	2895175	AT4G33270	CDC20-1	94.9672	NA	NA	NA
Bo1g008280	chr1	2893249	2895175	AT4G33260	CDC20-2	92.779	NA	NA	NA
Bo1g008290	chr1	2896065	2897518	AT4G33250	TIF3K1	91.0714	0	0	0
Bo3g008820	chr3	2896113	2897278			NA	NA	NA	NA
Bo1g008300	chr1	2899296	2905886	AT4G33240	FAB1A	79.9197	0	0	5
Bo3g008830	chr3	2900516	2902639	AT5G12440		78.1753	NA	NA	NA
Bo3g008840	chr3	2905899	2908298			NA	NA	NA	NA
Bo3g008850	chr3	2908470	2910872	AT5G12470	RER4	85.4881	NA	NA	NA
Bo3g008860	chr3	2911438	2912797			NA	NA	NA	NA
Bo1g008310	chr1	2913162	2917976	AT4G33210	FBL15	87.1926	0	0	2
Bo3g008870	chr3	2917180	2919124	AT5G12870	MYB46	82.7957	NA	NA	NA
Bo1g008320	chr1	2919295	2931950	AT4G33200	XI-I	90.8791	0	2	4
Bo3g008880	chr3	2923002	2925124	AT5G12900	IRKI	82.037	NA	NA	NA
Bo3g008890	chr3	2925738	2929237	AT5G12920		83.5351	NA	NA	NA
Bo3g008900	chr3	2929907	2931877	AT5G12930		73.0159	NA	NA	NA
Bo1g008330	chr1	2933037	2934870	AT4G33180		87.987	0	0	0
Bo1g008340	chr1	2935368	2938331	AT4G33170	PCMP-H53	84.0932	0	0	1
Bo3g008910	chr3	2937560	2941454	AT5G12950		85.6476	NA	NA	NA
Bo3g008910	chr3	2937560	2941454	AT5G12960		83.5473	NA	NA	NA
Bo1g008350	chr1	2938445	2939680	AT4G33160		74.9392	0	0	0
Bo3g008920	chr3	2943230	2945539	AT5G12970		94.4083	NA	NA	NA
Bo1g008360	chr1	2943561	2949049	AT4G33150		90.0756	NA	NA	NA
Bo3g008930	chr3	2945796	2948363	AT5G12980		81.0631	NA	NA	NA
Bo1g008370	chr1	2949527	2949712	AT4G33145		60.6557	NA	NA	NA
Bo1g008380	chr1	2950967	2951140	AT4G33145		70.1754	NA	NA	NA
Bo3g008940	chr3	2951413	2953540	AT5G13020	EML3	87.5	NA	NA	NA
Bo3g008950	chr3	2955847	2959082	AT5G13030		84.0694	NA	NA	NA
Bo3g008960	chr3	2959683	2960984	AT2G14830		66.2269	NA	NA	NA
Bo1g008390	chr1	2960342	2960527	AT4G33145		65.5738	0	0	0
Bo3g008970	chr3	2961430	2962463	AT5G13080	WRKY75	71.4286	NA	NA	NA
Bo1g008400	chr1	2961674	2961859	AT4G33145		62.2951	0	0	0
Bo1g008410	chr1	2962492	2964629	AT4G33140		73.6527	0	0	1
Bo3g008980	chr3	2965071	2965751	AT5G13090		58.4071	0	0	0
Bo1g008420	chr1	2965590	2966916	AT4G33130		75.3247	0	0	0
Bo3g008990	chr3	2967446	2972079	AT5G13110	G6PD2	57.1283	0	0	1
Bo1g008430	chr1	2968352	2970562	AT5G60930		51.9553	NA	NA	NA
Bo3g009000	chr3	2972408	2974083	AT5G13120	PNSL5	87.9377	0	1	2
Bo1g008440	chr1	2973513	2975845	AT4G33110		89.0141	NA	NA	NA
Bo1g008440	chr1	2973513	2975845	AT4G33120		83.3803	NA	NA	NA
Bo1g008450	chr1	2977262	2981534	AT4G33090	APM1	92.2108	0	0	0
Bo1g008460	chr1	2982255	2986655	AT4G33080		95.3757	0	0	0
Bo1g008470	chr1	2988776	2991745	AT4G33060	CYP57	88.0567	0	0	0
Bo1g008480	chr1	2992723	2994972	AT4G33050	EDA39	86.1407	0	0	0
Bo1g008490	chr1	2998361	2998795	AT4G33040	GRXC6	91.6667	NA	NA	NA
Bo1g008500	chr1	3002147	3003954	AT4G33030	SQD1	91.023	NA	NA	NA
Bo1g008510	chr1	3005759	3007927	AT4G33020	ZIP9	85.0515	NA	NA	NA
Bo1g008520	chr1	3019307	3023592	AT4G33010	GLDP1	89.5893	0	0	4
Bo1g008530	chr1	3025443	3027049	AT4G33000	CBL10	84.3373	0	0	0
Bo1g008540	chr1	3029585	3031123			NA	NA	NA	NA
Bo1g008550	chr1	3032501	3033084			NA	NA	NA	NA
Bo1g008560	chr1	3040838	3042483	AT4G32980	ATH1	60.0868	NA	NA	NA
Bo1g008570	chr1	3044743	3046672			NA	NA	NA	NA
Bo1g008580	chr1	3049394	3051058			NA	NA	NA	NA
Bo1g008590	chr1	3053103	3053787			NA	NA	NA	NA
Bo1g008600	chr1	3055740	3056176			NA	NA	NA	NA
Bo1g008610	chr1	3058637	3059073			NA	NA	NA	NA
Bo1g008620	chr1	3072933	3075297	AT4G32940	GAMMA-VPE	87.4743	NA	NA	NA
Bo1g008630	chr1	3080577	3087547	AT4G32920		86.6573	0	0	4
Bo1g008640	chr1	3088302	3091998	AT4G32910	NUP85	89.6122	0	2	1
Bo1g008650	chr1	3092402	3094198	AT4G32900		87.0466	0	0	0
Bo1g008660	chr1	3095849	3096519			NA	NA	NA	NA
Bo1g008670	chr1	3100637	3101327			NA	NA	NA	NA
Bo1g008680	chr1	3102924	3103610			NA	NA	NA	NA
Bo1g008690	chr1	3109195	3109691			NA	NA	NA	NA
Bo1g008700	chr1	3113310	3114302	AT4G32810	CCD8	78.2051	NA	NA	NA
Bo1g008710	chr1	3115475	3116241			NA	NA	NA	NA
Bo1g008720	chr1	3136181	3137629			NA	0	0	1
Bo1g008730	chr1	3140183	3141322	AT4G32890	GATA9	75.3165	0	1	0
Bo1g008740	chr1	3142937	3143541			NA	0	0	0
Bo1g008750	chr1	3144057	3145288			NA	0	0	0
Bo1g008760	chr1	3147076	3147762			NA	NA	NA	NA
Bo1g008770	chr1	3148481	3149028			NA	NA	NA	NA
Bo1g008780	chr1	3153271	3154529	AT4G32890	GATA9	65.9155	NA	NA	NA
Bo1g008790	chr1	3155885	3156606			NA	NA	NA	NA
Bo1g008800	chr1	3159721	3160400			NA	NA	NA	NA
Bo1g008810	chr1	3161053	3162219			NA	NA	NA	NA
Bo1g008820	chr1	3162544	3165039			NA	NA	NA	NA
Bo1g009820	chr1	3175997	3176576			NA	NA	NA	NA
Bo1g009830	chr1	3184662	3184799			NA	NA	NA	NA
Bo1g009840	chr1	3188770	3189024			NA	NA	NA	NA
Bo1g009850	chr1	3203933	3207234	AT4G32880	ATHB-8	97.8261	NA	NA	NA
Bo1g009860	chr1	3210023	3210514	AT4G32870		73.6196	NA	NA	NA
Bo1g009870	chr1	3216566	3217147	AT4G32860		82.9016	NA	NA	NA
Bo1g009880	chr1	3224346	3228594	AT4G32850	nPAP	85.906	NA	NA	NA
Bo1g009890	chr1	3234512	3237487	AT4G32840	PFK6	93.5205	NA	NA	NA
Bo1g009900	chr1	3238037	3239835	AT4G32830	AUR1	93.1507	NA	NA	NA
Bo1g009910	chr1	3241647	3251078	AT4G32820		84.8205	NA	NA	NA
Bo1g009920	chr1	3251546	3254815	AT4G32810	CCD8	89.2416	NA	NA	NA
Bo1g009930	chr1	3259503	3260621			NA	NA	NA	NA
Bo1g009940	chr1	3268152	3269182	AT4G37610	BT5	84.556	NA	NA	NA
Bo1g009950	chr1	3281378	3281563			NA	NA	NA	NA
Bo1g009960	chr1	3282069	3283031	AT4G39540	SK2	86.1635	NA	NA	NA
Bo1g009970	chr1	3283530	3289281			NA	NA	NA	NA
Bo1g009980	chr1	3292727	3292870			NA	NA	NA	NA
Bo1g009990	chr1	3297389	3298081	AT4G32800	ERF043	70.8696	NA	NA	NA
Bo1g010000	chr1	3303712	3309272	AT4G32780		90.1639	0	0	2
Bo1g010010	chr1	3311591	3313479			NA	NA	NA	NA
Bo1g010020	chr1	3317453	3321604	AT4G32760		86.0465	NA	NA	NA
Bo1g010030	chr1	3325492	3326220			NA	NA	NA	NA
Bo1g010040	chr1	3330128	3334373	AT4G32730	PC-MYB1	71.0843	NA	NA	NA
Bo1g010050	chr1	3335929	3338190	AT4G32720	LA1	80.4989	NA	NA	NA
Bo1g010060	chr1	3342010	3342483	AT4G32717	SCRL24	38.1443	NA	NA	NA
Bo1g010060	chr1	3342010	3342483	AT4G32714	SCRL25	39.1753	NA	NA	NA
Bo1g010070	chr1	3353850	3355186	AT4G32717	SCRL24	26.8519	NA	NA	NA
Bo1g010070	chr1	3353850	3355186	AT4G32714	SCRL25	27.7778	NA	NA	NA
Bo1g010080	chr1	3359061	3360787			NA	0	0	0
Bo1g010090	chr1	3363794	3366841	AT4G32710	PERK14	68.7056	0	2	0
Bo1g010100	chr1	3367918	3380570	AT4G32700	TEB	79.7496	0	2	1
Bo1g010110	chr1	3381088	3382758	AT4G32680		57.4713	NA	NA	NA
Bo1g010120	chr1	3383569	3386781	AT4G32670		56.0748	NA	NA	NA
Bo1g010130	chr1	3389060	3389341			NA	NA	NA	NA
Bo1g010140	chr1	3390747	3390950			NA	NA	NA	NA
Bo1g010150	chr1	3391104	3394226			NA	NA	NA	NA
Bo1g010160	chr1	3394686	3397267	AT4G32660	AFC3	89.9749	NA	NA	NA
Bo1g010170	chr1	3400017	3404476			NA	0	0	0
Bo1g010180	chr1	3405401	3412923	AT4G32640		88.6861	0	0	1
Bo1g010190	chr1	3415393	3418549			NA	0	0	0
Bo1g010200	chr1	3419564	3424525	AT4G32620		73.2581	0	0	1
Bo1g010210	chr1	3435354	3435981			NA	NA	NA	NA
Bo1g010220	chr1	3443525	3444858	AT4G32610		69.6078	0	0	0
Bo1g010230	chr1	3446436	3447604	AT4G32605		87.6652	0	0	0
Bo1g010240	chr1	3448204	3449716	AT4G32600		82.6603	0	0	7
Bo1g010250	chr1	3450921	3451950	AT4G32590		71.4286	0	0	0
Bo1g010260	chr1	3453439	3455400	AT4G32570	TIFY8	77.0349	0	0	0
Bo1g010270	chr1	3456305	3457353			NA	NA	NA	NA
Bo1g010280	chr1	3458934	3460965	AT4G32560		79.5918	NA	NA	NA
Bo1g010290	chr1	3469133	3474194	AT4G32551	LUG	87.918	NA	NA	NA
Bo1g010300	chr1	3484710	3486640	AT4G32540	YUC	86.4286	NA	NA	NA
Bo1g010310	chr1	3496965	3500378	AT3G26480		69.863	0	1	0
Bo1g010320	chr1	3500736	3501164	AT3G26470		71.1268	0	1	1
Bo1g010330	chr1	3502362	3503924	AT4G29250		73.6383	0	0	0
Bo1g010340	chr1	3504559	3506220	AT2G25610		96.0452	0	0	0
Bo1g010350	chr1	3507230	3509690	AT4G32520	SHM3	88.4688	NA	NA	NA
Bo1g010360	chr1	3510454	3513294	AT4G32510		92.1899	NA	NA	NA
Bo1g010370	chr1	3513994	3517904	AT4G32500	AKT5	87.3288	NA	NA	NA
Bo1g010380	chr1	3519031	3520024	AT4G32470	QCR7-1	86.8852	NA	NA	NA
Bo1g010390	chr1	3531214	3533496	AT4G32460		92.8767	0	0	0
Bo1g010400	chr1	3534271	3535881	AT4G32450	PCMP-H63	69.9627	0	0	0
Bo1g010410	chr1	3537071	3539103	AT4G32440		72.5	0	0	1
Bo1g010420	chr1	3542991	3543569			NA	NA	NA	NA
Bo1g010430	chr1	3544775	3547093	AT4G32430	PCMP-E40	78.886	NA	NA	NA
Bo1g010440	chr1	3547714	3552072	AT4G32420	CYP95	68.2353	NA	NA	NA
Bo1g010450	chr1	3553370	3557859	AT4G32410	CESA1	93.4087	NA	NA	NA
Bo1g010460	chr1	3558376	3558828	AT4G32400	BT1	88.6667	NA	NA	NA
Bo1g010470	chr1	3561333	3561811			NA	NA	NA	NA
Bo1g010480	chr1	3562686	3564180	AT4G32400	BT1	86.0825	NA	NA	NA
Bo1g010490	chr1	3565899	3566954	AT4G32390		94.5869	NA	NA	NA
Bo1g010500	chr1	3568213	3570481	AT4G32370		52.1519	NA	NA	NA
Bo1g010510	chr1	3571552	3574170	AT4G32350		73.0159	NA	NA	NA
Bo1g010520	chr1	3583058	3584469	AT4G32340		75.8064	NA	NA	NA
Bo1g010530	chr1	3585372	3587352	AT4G32330	WDL5	76.9412	NA	NA	NA
Bo1g010540	chr1	3591454	3597050	AT4G32300	SD25	34.1588	0	1	0
Bo1g010550	chr1	3603710	3604979	AT4G32295		60.3774	0	0	0
Bo5g011950	chr5	4233509	4234663			NA	0	0	0
Bo5g011960	chr5	4245119	4249314			NA	0	0	0
Bo5g011970	chr5	4250020	4250386			NA	0	0	0
Bo5g011980	chr5	4268704	4269494	AT1G10500	ISCA	93.1034	NA	NA	NA
Bo5g011990	chr5	4274474	4275126	AT1G10500	ISCA	76.5152	0	0	0
Bo5g012000	chr5	4275368	4278744	AT1G10510	emb2004	81.0127	0	0	2
Bo5g012010	chr5	4279548	4280734	AT1G10522	PRIN2	77.3481	0	0	0
Bo5g012020	chr5	4282465	4284555	AT1G10560	PUB18	78.8793	0	0	1
Bo5g012030	chr5	4291870	4294883	AT1G10570	ULP1C	49.009	0	0	0
Bo5g012040	chr5	4304443	4305504			NA	0	0	0
Bo5g012050	chr5	4306102	4308204	AT1G10580		90.1408	NA	NA	NA
Bo5g012060	chr5	4311667	4312481	AT1G10585	BHLH167	72.1591	NA	NA	NA
Bo5g012060	chr5	4311667	4312481	AT1G10586	BHLH168	72.7273	NA	NA	NA
Bo5g012070	chr5	4315933	4316277			NA	0	0	0
Bo5g012080	chr5	4319280	4320101			NA	0	0	0
Bo5g012090	chr5	4325583	4330282			NA	NA	NA	NA
Bo5g012100	chr5	4332426	4332804	AT2G39540		78.4091	NA	NA	NA
Bo5g012100	chr5	4332426	4332804	AT1G10588		71.5909	NA	NA	NA
Bo5g012110	chr5	4333696	4334226	AT1G10590		90.1408	NA	NA	NA
Bo5g012120	chr5	4334926	4336127	AT1G10600	AMSH2	85.0679	NA	NA	NA
Bo5g012130	chr5	4336948	4339035	AT1G10610	BHLH90	57.4519	NA	NA	NA
Bo5g012140	chr5	4339273	4340015	AT1G10620	PERK11	86.0215	NA	NA	NA
Bo5g012150	chr5	4344497	4346738	AT1G10620	PERK11	68.2156	NA	NA	NA
Bo5g012160	chr5	4349359	4351877	AT1G10640		88.1579	NA	NA	NA
Bo5g012170	chr5	4365006	4366319			NA	NA	NA	NA
Bo5g012180	chr5	4370189	4372681			NA	NA	NA	NA
Bo5g012190	chr5	4372882	4374172	AT1G10650		81.8452	NA	NA	NA
Bo5g012200	chr5	4385325	4386064	AT1G10657		89.1089	0	0	0
Bo5g012210	chr5	4387439	4388996	AT1G10660		83.1746	0	1	1
Bo5g012220	chr5	4391298	4393021	AT1G10680	ABCB10	90.3017	0	1	0
Bo5g012230	chr5	4397483	4401764			NA	NA	NA	NA
Bo5g012240	chr5	4408788	4409237			NA	NA	NA	NA
Bo5g013240	chr5	4423796	4426065	AT1G10700	PRS3	93.3985	0	0	1
Bo5g013250	chr5	4426460	4426876	AT1G10720		47.8261	0	0	0
Bo5g013260	chr5	4427523	4429787	AT1G10730	AP1M1	92.757	0	0	2
Bo5g013270	chr5	4433694	4434200			NA	0	0	1
Bo5g013280	chr5	4436907	4438347	AT1G10790		51.6517	0	0	0
Bo5g013290	chr5	4438680	4442955	AT1G10800		32.1293	0	0	0
Bo5g013300	chr5	4444324	4448321	AT1G10830	Z-ISO	40.4558	NA	NA	NA
Bo5g013310	chr5	4451498	4453550	AT1G10850		83.8124	NA	NA	NA
Bo5g013320	chr5	4453974	4458728	AT1G10870	AGD4	91.5475	NA	NA	NA
Bo5g013330	chr5	4460579	4461157	AT1G10875		36.3014	NA	NA	NA
Bo5g013340	chr5	4462137	4463341	AT1G10880		82.0375	0	0	0
Bo5g013350	chr5	4467402	4470649	AT1G10900	PIP5K7	82.1847	0	0	2
Bo5g013360	chr5	4481149	4484260	AT1G10910		84.6154	0	1	5
Bo5g013370	chr5	4484441	4486343			NA	0	0	0
Bo5g013380	chr5	4486813	4488711	AT1G10940	ASK1	93.3148	0	0	0
Bo5g013390	chr5	4489380	4492373	AT1G10950	TMN1	94.0375	0	0	2
Bo5g013400	chr5	4492937	4494436			NA	0	0	0
Bo5g013410	chr5	4496415	4499540			NA	0	0	0
Bo5g013420	chr5	4500220	4500984			NA	NA	NA	NA
Bo5g013430	chr5	4502024	4503826	AT1G11040		72.8778	NA	NA	NA
Bo5g013440	chr5	4510067	4514205	AT1G11060		84.3823	0	0	0
Bo5g013450	chr5	4514873	4518157	AT1G11070		55.203	0	0	2
Bo5g013460	chr5	4522389	4527557	AT1G11080	scpl31	88.4146	NA	NA	NA
Bo5g013470	chr5	4536072	4537436			NA	NA	NA	NA
Bo5g013480	chr5	4540437	4540670	AT1G11112		79.2208	NA	NA	NA
Bo5g013490	chr5	4543147	4544999	AT1G11120		85.3659	NA	NA	NA
Bo5g013500	chr5	4546605	4547429	AT1G11125		64.5985	NA	NA	NA
Bo5g013510	chr5	4550895	4554749	AT1G11130	SUB	84.2313	NA	NA	NA
Bo5g013520	chr5	4559532	4562216	AT1G11170		84.2956	0	0	0
Bo5g013530	chr5	4564052	4566371	AT1G11180		86.9416	0	0	1
Bo5g013540	chr5	4573841	4574847	AT1G11210		57.2391	NA	NA	NA
Bo5g013550	chr5	4601784	4602054			NA	NA	NA	NA
Bo5g013560	chr5	4608604	4609788	AT1G11220		40.9894	NA	NA	NA
Bo5g013560	chr5	4608604	4609788	AT1G11230		36.0424	NA	NA	NA
Bo5g013560	chr5	4608604	4609788	AT1G11220		40.9894	NA	NA	NA
Bo5g013560	chr5	4608604	4609788	AT1G11230		36.0424	NA	NA	NA
Bo5g013560	chr5	4608604	4609788	AT1G11220		40.9894	NA	NA	NA
Bo5g013560	chr5	4608604	4609788	AT1G11230		36.0424	NA	NA	NA
Bo5g013560	chr5	4608604	4609788	AT1G11220		40.9894	NA	NA	NA
Bo5g013560	chr5	4608604	4609788	AT1G11230		36.0424	NA	NA	NA
Bo5g013570	chr5	4610233	4611419			NA	NA	NA	NA
Bo5g013580	chr5	4611943	4612439			NA	NA	NA	NA
Bo5g013590	chr5	4617825	4618964	AT1G11240		77.3869	NA	NA	NA
Bo5g013600	chr5	4619424	4620391	AT1G11250	SYP125	94.9664	NA	NA	NA
Bo5g013610	chr5	4629803	4630096			NA	0	0	0
Bo5g013620	chr5	4630862	4631418			NA	0	0	0
Bo5g013630	chr5	4635700	4638849	AT1G11310	MLO2	84.7902	0	0	0
Bo5g013640	chr5	4640102	4641595	AT1G11320		76.6355	NA	NA	NA
Bo5g013650	chr5	4643225	4646228			NA	NA	NA	NA
Bo5g013660	chr5	4647461	4650448			NA	NA	NA	NA
Bo5g014660	chr5	4655455	4655991	AT1G11340	RKS1	77.3333	NA	NA	NA
Bo5g014670	chr5	4660782	4663973	AT1G11340	RKS1	72.0207	0	0	0
Bo5g014680	chr5	4665050	4667968	AT1G11350	SD113	71.9277	0	0	0
Bo5g014690	chr5	4668092	4669286	AT1G11360		60.5341	0	1	2
Bo5g014700	chr5	4670087	4671208	AT1G11380		83.8057	0	0	0
Bo5g014710	chr5	4673765	4676225	AT1G11390		86.5132	0	0	0
Bo5g014720	chr5	4679181	4683494	AT1G80740	CMT1	63.7865	0	0	0
Bo5g014730	chr5	4686032	4689243			NA	NA	NA	NA
Bo5g014740	chr5	4697523	4700645			NA	NA	NA	NA
Bo5g014750	chr5	4701792	4704817	AT1G11410		84.4418	NA	NA	NA
Bo5g014760	chr5	4708982	4714212			NA	1	0	3
Bo5g014770	chr5	4720888	4725877			NA	0	0	0
Bo5g014780	chr5	4727087	4728719	AT1G11430	MORF9	85.7741	0	0	3
Bo5g014790	chr5	4729173	4730261	AT1G11440		63.5359	0	0	0
Bo5g014800	chr5	4734122	4735030	AT1G11475	NRPB10	97.1831	0	0	0
Bo5g014810	chr5	4736397	4739025	AT1G11480		72.5352	0	0	3
Bo5g014820	chr5	4739852	4740999	AT1G11490		74.8603	0	0	0
Bo5g014830	chr5	4741743	4742465	AT1G11500		83.4254	0	0	0
Bo5g014840	chr5	4742656	4743858	AT1G11510		48.75	0	0	1
Bo5g014840	chr5	4742656	4743858	AT2G20613		16.75	0	0	1
Bo5g014840	chr5	4742656	4743858	AT1G11510		48.75	0	0	1
Bo5g014840	chr5	4742656	4743858	AT2G20613		16.75	0	0	1
Bo5g014840	chr5	4742656	4743858	AT1G11510		48.75	0	0	1
Bo5g014840	chr5	4742656	4743858	AT2G20613		16.75	0	0	1
Bo5g014840	chr5	4742656	4743858	AT1G11510		48.75	0	0	1
Bo5g014840	chr5	4742656	4743858	AT2G20613		16.75	0	0	1
Bo5g014850	chr5	4746219	4747466	AT1G11545	XTH8	92.9766	0	0	0
Bo5g014860	chr5	4751938	4755644	AT5G28237		83.0472	NA	NA	NA
Bo5g014870	chr5	4755872	4757553			NA	NA	NA	NA
Bo5g014880	chr5	4760152	4761378	AT1G11630		69.6078	0	0	0
Bo5g014890	chr5	4762832	4763176	AT1G11655		76.3158	0	2	0
Bo5g014900	chr5	4764181	4767516	AT1G11660	HSP70-16	89.6189	0	0	1
Bo5g014910	chr5	4768683	4770622	AT1G11680	CYP51G1	80.6738	0	0	0
Bo5g014920	chr5	4773771	4774025			NA	NA	NA	NA
Bo5g014930	chr5	4781955	4782569	AT1G11700		83.3333	NA	NA	NA
Bo5g014940	chr5	4786895	4788838	AT1G11710		75.7342	NA	NA	NA
Bo5g014950	chr5	4789686	4797697	AT1G11720	ATSS3	64.4218	NA	NA	NA
Bo5g014960	chr5	4800961	4801383			NA	NA	NA	NA
Bo5g014970	chr5	4809248	4809469	AT1G62045		61.6438	0	0	0
Bo5g014980	chr5	4812354	4814342	AT1G11740		74.2958	0	1	2
Bo5g014990	chr5	4815523	4816934	AT1G11755	LEW1	79.0514	0	0	0
Bo5g015000	chr5	4820160	4821752	AT1G11770		85.0943	NA	NA	NA
Bo5g015010	chr5	4830921	4842500	AT1G11790	ADT1	26.4019	0	0	0
Bo5g015020	chr5	4849141	4851760			NA	NA	NA	NA
Bo5g015030	chr5	4853849	4854401			NA	0	0	0
Bo5g015040	chr5	4858986	4859665	AT1G13390		66.4596	0	0	0
Bo5g015050	chr5	4860945	4862197	AT1G13380		68.8259	0	0	0
Bo5g015060	chr5	4882354	4882926	AT1G13360		74.7368	NA	NA	NA
Bo5g015070	chr5	4888674	4889471			NA	NA	NA	NA
Bo5g015080	chr5	4896142	4897458			NA	NA	NA	NA
Bo5g015090	chr5	4899090	4899448	AT4G08530	LTP15	39.759	0	0	0
Bo5g015100	chr5	4903158	4904450			NA	0	0	1
Bo5g015110	chr5	4909044	4912719	AT1G13340		62.4506	0	0	2
Bo5g015120	chr5	4912918	4914263	AT1G13330	HOP2	73.8806	0	0	0
Bo5g015130	chr5	4916258	4918245			NA	0	0	0
Bo5g015140	chr5	4919748	4925563	AT1G20230	PCMP-H21	28.1182	NA	NA	NA
Bo5g015150	chr5	4945998	4947078			NA	NA	NA	NA
Bo5g015160	chr5	4947543	4948759	AT1G13330	HOP2	89.3805	NA	NA	NA
Bo5g015170	chr5	4964121	4965851			NA	NA	NA	NA
Bo1g014820	chr1	4965286	4968181			NA	0	0	0
Bo5g015180	chr5	4968024	4968544			NA	0	0	0
Bo1g014830	chr1	4969374	4970044	AT5G63820		32.2368	0	0	0
Bo5g015190	chr5	4972148	4972705	AT3G21490	HIPP19	60.5263	0	0	1
Bo1g014840	chr1	4972225	4976880			NA	NA	NA	NA
Bo1g014850	chr1	4977927	4978516	AT5G63820		32.1429	NA	NA	NA
Bo5g015200	chr5	4981536	4982939	AT1G13290	WIP6	85.9016	0	0	0
Bo1g014860	chr1	4989361	4989564	AT4G29905		94.0299	NA	NA	NA
Bo5g015210	chr5	4992343	4993368			NA	NA	NA	NA
Bo1g014870	chr1	5003917	5011430	AT4G29900	ACA10	92.797	NA	NA	NA
Bo5g015220	chr5	5004238	5005260			NA	NA	NA	NA
Bo5g015230	chr5	5011150	5011979			NA	NA	NA	NA
Bo1g014880	chr1	5012408	5012929	AT4G29870		90.7514	NA	NA	NA
Bo1g014890	chr1	5013241	5015649	AT4G29860	DSE1	84.9741	NA	NA	NA
Bo1g014900	chr1	5016063	5016888	AT4G29850		93.2039	NA	NA	NA
Bo1g014910	chr1	5018655	5020232	AT4G29840	TS1	91.8095	0	0	0
Bo1g014920	chr1	5020429	5021593	AT4G29830	VIP3	98.1308	0	0	0
Bo1g014930	chr1	5021797	5023237	AT4G29820	CFIS1	62.3239	0	0	1
Bo1g014940	chr1	5023910	5025797	AT4G29810	ATMKK2	91.4835	0	0	0
Bo1g014950	chr1	5027244	5028921	AT4G29800	PLP8	92.1201	NA	NA	NA
Bo1g014960	chr1	5029568	5035548	AT4G29790		83.1933	0	0	0
Bo5g015240	chr5	5033532	5034560	AT1G13250	GATL3	90.9357	NA	NA	NA
Bo1g014970	chr1	5037914	5039497	AT4G29780		80.4554	0	0	7
Bo1g014980	chr1	5045022	5045270			NA	NA	NA	NA
Bo1g014990	chr1	5048689	5049731			NA	NA	NA	NA
Bo5g015250	chr5	5053198	5054919	AT1G13230	PII-2	85.2381	NA	NA	NA
Bo5g015260	chr5	5055585	5060084	AT1G13220	LINC2	72.7586	NA	NA	NA
Bo1g015000	chr1	5058562	5059647			NA	NA	NA	NA
Bo5g015270	chr5	5065038	5069934	AT1G13210	ALA11	89.478	NA	NA	NA
Bo5g015280	chr5	5071206	5072634			NA	NA	NA	NA
Bo5g015290	chr5	5073088	5078158	AT1G13180	ARP3	39.9202	0	0	1
Bo1g015010	chr1	5074820	5077843	AT3G05910	PAE12	66.343	NA	NA	NA
Bo5g015300	chr5	5081425	5084555	AT1G13170	ORP1D	87.5462	0	2	5
Bo5g015310	chr5	5086898	5088481	AT1G13140	CYP86C3	86.148	0	0	0
Bo1g015020	chr1	5087321	5088788			NA	NA	NA	NA
Bo5g015320	chr5	5088957	5093017	AT1G13130		84.7397	0	0	0
Bo1g015030	chr1	5094258	5095062			NA	NA	NA	NA
Bo5g015330	chr5	5095264	5097337			NA	NA	NA	NA
Bo1g015040	chr1	5097014	5097301			NA	NA	NA	NA
Bo1g016040	chr1	5105323	5108467			NA	NA	NA	NA
Bo5g015340	chr5	5105819	5106370			NA	NA	NA	NA
Bo5g015350	chr5	5108289	5109975	AT1G13110	CYP71B7	78.8955	NA	NA	NA
Bo1g016050	chr1	5110842	5113062			NA	NA	NA	NA
Bo1g016060	chr1	5114941	5115105			NA	NA	NA	NA
Bo1g016070	chr1	5119314	5120273	AT4G29735		86.8421	NA	NA	NA
Bo1g016080	chr1	5120615	5123673	AT4G29730	MSI5	73.6082	NA	NA	NA
Bo5g016350	chr5	5127045	5128754			NA	NA	NA	NA
Bo5g016360	chr5	5130360	5142344	AT1G13060	PBE1	43.7063	NA	NA	NA
Bo1g016090	chr1	5131698	5132787	AT3G21690	DTX40	92.0213	NA	NA	NA
Bo1g016100	chr1	5136808	5138439	AT4G29720	PAO5	80.1105	NA	NA	NA
Bo5g016370	chr5	5143198	5144751	AT1G13040		88.9749	NA	NA	NA
Bo5g016380	chr5	5145082	5151637	AT1G13000		34.4402	NA	NA	NA
Bo1g016110	chr1	5145901	5146329			NA	NA	NA	NA
Bo5g016390	chr5	5152312	5153768	AT3G26445		20.6633	NA	NA	NA
Bo5g016390	chr5	5152312	5153768	AT1G12990		92.3469	NA	NA	NA
Bo5g016390	chr5	5152312	5153768	AT3G26445		20.6633	NA	NA	NA
Bo5g016390	chr5	5152312	5153768	AT1G12990		92.3469	NA	NA	NA
Bo5g016390	chr5	5152312	5153768	AT3G26445		20.6633	NA	NA	NA
Bo5g016390	chr5	5152312	5153768	AT1G12990		92.3469	NA	NA	NA
Bo5g016390	chr5	5152312	5153768	AT3G26445		20.6633	NA	NA	NA
Bo5g016390	chr5	5152312	5153768	AT1G12990		92.3469	NA	NA	NA
Bo4g026650	chr4	5156989	5164080			NA	0	1	3
Bo5g016400	chr5	5163018	5163968	AT1G12980	ESR1	34.4937	NA	NA	NA
Bo1g016120	chr1	5166706	5167266			NA	NA	NA	NA
Bo4g026660	chr4	5168757	5170418	AT2G39220	PLP6	86.6255	NA	NA	NA
Bo4g026670	chr4	5173650	5175755	AT2G39210		85.5442	NA	NA	NA
Bo1g016130	chr1	5175441	5176790	AT4G29710		23.8307	0	1	1
Bo1g016130	chr1	5175441	5176790	AT4G29700		77.7283	0	1	1
Bo1g016140	chr1	5180161	5181537	AT4G29690		83.8428	0	0	0
Bo5g016410	chr5	5184491	5188191			NA	NA	NA	NA
Bo5g016420	chr5	5188600	5189844	AT3G24610		31.5476	NA	NA	NA
Bo5g016430	chr5	5190311	5191153			NA	NA	NA	NA
Bo1g016150	chr1	5191280	5193093	AT4G29540	LPXA	54.8485	NA	NA	NA
Bo4g026680	chr4	5192793	5195478	AT2G39140	SVR1	82.6196	NA	NA	NA
Bo4g026680	chr4	5192793	5195478	AT3G43340		16.8766	NA	NA	NA
Bo5g016440	chr5	5192827	5194988	AT1G12910	LWD1	55.8219	NA	NA	NA
Bo5g016440	chr5	5192827	5194988	AT1G12910	LWD1	55.8219	NA	NA	NA
Bo5g016440	chr5	5192827	5194988	AT1G12910	LWD1	55.8219	NA	NA	NA
Bo5g016440	chr5	5192827	5194988	AT1G12910	LWD1	55.8219	NA	NA	NA
Bo5g016440	chr5	5192827	5194988	AT3G26640	LWD2	54.7945	NA	NA	NA
Bo5g016440	chr5	5192827	5194988	AT3G26640	LWD2	54.7945	NA	NA	NA
Bo5g016440	chr5	5192827	5194988	AT3G26640	LWD2	54.7945	NA	NA	NA
Bo5g016440	chr5	5192827	5194988	AT3G26640	LWD2	54.7945	NA	NA	NA
Bo1g016160	chr1	5193674	5194950			NA	NA	NA	NA
Bo1g016170	chr1	5202404	5203874	AT4G29550		37.7907	NA	NA	NA
Bo1g016180	chr1	5206845	5207096			NA	NA	NA	NA
Bo5g016450	chr5	5208191	5209234			NA	NA	NA	NA
Bo4g026690	chr4	5211083	5215005	AT2G39130	AVT1C	89.3116	NA	NA	NA
Bo1g016190	chr1	5213405	5213989	AT4G29658	PRA1.C	78.3505	NA	NA	NA
Bo1g016200	chr1	5214436	5215000	AT4G29660	EMB2752	86.7924	NA	NA	NA
Bo1g016210	chr1	5215541	5219026			NA	NA	NA	NA
Bo4g026700	chr4	5215853	5218041	AT2G39110		92.093	0	0	0
Bo5g016460	chr5	5216816	5218381	AT1G12900	GAPA-2	97.2431	NA	NA	NA
Bo4g026710	chr4	5219546	5226021	AT2G39080		28.6523	0	0	1
Bo5g016470	chr5	5223120	5224648	AT1G12880	NUDT12	54.8043	NA	NA	NA
Bo5g016480	chr5	5225677	5227224	AT1G12880	NUDT12	70.1923	NA	NA	NA
Bo1g016220	chr1	5226652	5228249	AT4G29550		42.268	NA	NA	NA
Bo5g016490	chr5	5228860	5229873	AT1G12860	SCRM2	75.8294	NA	NA	NA
Bo4g026720	chr4	5230807	5231220			NA	0	0	0
Bo1g016230	chr1	5232007	5233655	AT4G29550		41.5205	NA	NA	NA
Bo4g026730	chr4	5234736	5235107			NA	0	0	0
Bo1g016240	chr1	5238318	5239581			NA	NA	NA	NA
Bo5g016500	chr5	5239493	5241637	AT4G05523		26.2799	0	0	0
Bo4g026740	chr4	5240083	5241009	AT2G38995		77.1739	NA	NA	NA
Bo5g016510	chr5	5242267	5243835	AT1G12860	SCRM2	77.5744	0	0	0
Bo5g016520	chr5	5244439	5249113			NA	0	0	0
Bo4g026750	chr4	5245453	5247075			NA	NA	NA	NA
Bo1g016250	chr1	5245838	5248025			NA	NA	NA	NA
Bo1g016260	chr1	5248545	5249810			NA	NA	NA	NA
Bo5g016530	chr5	5249410	5250456			NA	0	0	0
Bo1g016270	chr1	5251022	5251450			NA	NA	NA	NA
Bo5g016540	chr5	5252524	5254748	AT4G02730	WDR5B	50.7299	NA	NA	NA
Bo1g016280	chr1	5253070	5254772	AT4G29550		41.3043	NA	NA	NA
Bo5g016550	chr5	5257478	5258362	AT2G19570	CDA1	83.6735	NA	NA	NA
Bo4g026760	chr4	5258098	5259148			NA	NA	NA	NA
Bo1g016290	chr1	5265135	5268571	AT4G29530		49.6315	NA	NA	NA
Bo5g016560	chr5	5266255	5267046			NA	0	0	0
Bo5g016570	chr5	5268260	5268676			NA	0	0	2
Bo5g016580	chr5	5269366	5269701	AT1G12845		67.5676	0	0	0
Bo5g016590	chr5	5270294	5272565	AT1G12840	VHA-C	94.4297	0	0	0
Bo1g016300	chr1	5270971	5272932	AT4G29510	PRMT11	91.5167	NA	NA	NA
Bo1g016310	chr1	5273369	5276751	AT4G29490		90.6694	NA	NA	NA
Bo1g016320	chr1	5277547	5278283	AT4G29480		96.7213	NA	NA	NA
Bo5g016600	chr5	5277878	5278099	AT1G12805		67.1233	NA	NA	NA
Bo1g016330	chr1	5279196	5279931	AT3G04900	HIPP42	63.2653	NA	NA	NA
Bo1g016340	chr1	5280446	5281392	AT4G29470	PLA2-DELTA	65	NA	NA	NA
Bo1g016340	chr1	5280446	5281392	AT4G29460	PLA2-GAMMA	71	NA	NA	NA
Bo1g016350	chr1	5284125	5287768			NA	NA	NA	NA
Bo5g016610	chr5	5286502	5286979			NA	NA	NA	NA
Bo4g026770	chr4	5286751	5290761			NA	NA	NA	NA
Bo5g016620	chr5	5289286	5291128	AT2G31250	HEMA3	64.3657	NA	NA	NA
Bo1g016360	chr1	5289899	5291702	AT3G06160		42.2414	NA	NA	NA
Bo1g016360	chr1	5289899	5291702	AT3G06220		21.8391	NA	NA	NA
Bo4g026780	chr4	5292306	5293531			NA	NA	NA	NA
Bo1g016370	chr1	5294040	5297343	AT4G29440		73.927	NA	NA	NA
Bo5g016630	chr5	5294724	5297885	AT1G12800		80.8219	NA	NA	NA
Bo1g016380	chr1	5297954	5298829	AT4G29430	RPS15AE	96.8992	NA	NA	NA
Bo5g016640	chr5	5298959	5299222	AT1G63245	CLE14	44.8276	NA	NA	NA
Bo1g016390	chr1	5299053	5301007	AT4G29420		74.8315	NA	NA	NA
Bo5g016650	chr5	5300048	5304821	AT1G12780	UGE1	57.2899	NA	NA	NA
Bo1g016400	chr1	5301671	5303174	AT4G29410	RPL28C	92.3077	NA	NA	NA
Bo1g016410	chr1	5303668	5305171	AT4G29400		82.2148	NA	NA	NA
Bo1g016420	chr1	5305563	5306322	AT4G29390	RPS30A	100	NA	NA	NA
Bo1g016430	chr1	5306765	5312956	AT4G29380	VPS15	91.8077	NA	NA	NA
Bo5g016660	chr5	5308924	5310453	AT1G12750	RBL6	69.0266	NA	NA	NA
Bo4g026790	chr4	5309296	5312068	AT2G38970		87.4618	NA	NA	NA
Bo4g026790	chr4	5309296	5312068	AT3G54780		68.8073	NA	NA	NA
Bo5g016670	chr5	5310924	5313089	AT1G12740	CYP87A2	91.1017	NA	NA	NA
Bo1g016440	chr1	5316235	5319828			NA	NA	NA	NA
Bo4g026800	chr4	5318263	5320881	AT2G38960	ERO2	84.106	NA	NA	NA
Bo4g026810	chr4	5322393	5323528			NA	NA	NA	NA
Bo5g016680	chr5	5322708	5323988			NA	0	0	0
Bo5g016690	chr5	5324747	5326331			NA	0	1	0
Bo1g016450	chr1	5325521	5326176			NA	NA	NA	NA
Bo4g026820	chr4	5327478	5331134	AT2G38950	JMJ19	55.9524	NA	NA	NA
Bo1g016460	chr1	5327724	5328910			NA	NA	NA	NA
Bo4g026830	chr4	5333755	5335356			NA	NA	NA	NA
Bo4g026840	chr4	5338748	5340352	AT2G38940	PHT1-4	94.5693	NA	NA	NA
Bo5g016700	chr5	5340261	5341277	AT1G12710	AtPP2-A12	86.5248	NA	NA	NA
Bo4g026850	chr4	5344740	5346344	AT2G38940	PHT1-4	94.5693	NA	NA	NA
Bo5g016710	chr5	5344985	5346565	AT1G12680	PEPKR2	84.2105	NA	NA	NA
Bo5g016720	chr5	5347683	5348393	AT1G12665		36.3636	NA	NA	NA
Bo5g016720	chr5	5347683	5348393	AT1G12663		44.1558	NA	NA	NA
Bo5g016720	chr5	5347683	5348393	AT1G12665		36.3636	NA	NA	NA
Bo5g016720	chr5	5347683	5348393	AT1G12663		44.1558	NA	NA	NA
Bo5g016720	chr5	5347683	5348393	AT1G12665		36.3636	NA	NA	NA
Bo5g016720	chr5	5347683	5348393	AT1G12663		44.1558	NA	NA	NA
Bo5g016720	chr5	5347683	5348393	AT1G12665		36.3636	NA	NA	NA
Bo5g016720	chr5	5347683	5348393	AT1G12663		44.1558	NA	NA	NA
Bo1g016470	chr1	5350208	5350768			NA	0	0	0
Bo5g016730	chr5	5352892	5353354	AT1G12660		55.3398	NA	NA	NA
Bo1g016480	chr1	5355091	5357185			NA	NA	NA	NA
Bo1g016490	chr1	5357976	5359121			NA	NA	NA	NA
Bo4g026860	chr4	5360717	5362508			NA	NA	NA	NA
Bo5g016740	chr5	5361002	5362970	AT1G12640	LPLAT1	92.2581	0	0	0
Bo1g016500	chr1	5364933	5366895	AT4G29360		89.0566	NA	NA	NA
Bo5g016750	chr5	5366821	5367444	AT1G12610	DREB1F	83.0918	0	0	1
Bo1g016510	chr1	5367364	5368112	AT4G29350	PRO2	90.8397	NA	NA	NA
Bo5g016760	chr5	5368331	5370391	AT1G12570		89.547	0	0	0
Bo5g016770	chr5	5371153	5372273			NA	0	0	0
Bo1g016520	chr1	5372760	5374549			NA	NA	NA	NA
Bo1g016530	chr1	5375529	5376497	AT4G29340	PRO3	96.2687	NA	NA	NA
Bo5g016780	chr5	5376907	5378067	AT1G12560	EXPA7	88.9734	0	0	0
Bo1g016540	chr1	5377126	5378930	AT4G29330	DER1	74.0458	NA	NA	NA
Bo5g016790	chr5	5383791	5385009	AT1G12550	HPR3	75.1553	0	0	0
Bo1g016550	chr1	5388372	5390375	AT4G29310		96	NA	NA	NA
Bo1g016560	chr1	5391326	5391681	AT4G29283	LCR21	46.1538	NA	NA	NA
Bo1g016560	chr1	5391326	5391681	AT4G29280	LCR22	51.2821	NA	NA	NA
Bo1g016560	chr1	5391326	5391681	AT4G29273	LCR23	51.2821	NA	NA	NA
Bo1g016560	chr1	5391326	5391681	AT2G22121	LCR35	44.8718	NA	NA	NA
Bo1g016560	chr1	5391326	5391681	AT4G09153	LCR36	43.5897	NA	NA	NA
Bo4g026870	chr4	5392183	5393303	AT2G38880	NF-YB1	94.4056	NA	NA	NA
Bo1g016570	chr1	5393461	5394284			NA	NA	NA	NA
Bo4g026880	chr4	5393862	5394645			NA	NA	NA	NA
Bo5g016800	chr5	5394728	5395746	AT1G12540	BHLH55	65.5172	NA	NA	NA
Bo4g026890	chr4	5398728	5405753			NA	0	1	0
Bo1g016580	chr1	5400865	5401089			NA	NA	NA	NA
Bo5g016810	chr5	5401560	5402815			NA	NA	NA	NA
Bo5g016820	chr5	5404445	5404831			NA	NA	NA	NA
Bo1g016590	chr1	5405200	5406753	AT4G29283	LCR21	48.7179	NA	NA	NA
Bo1g016590	chr1	5405200	5406753	AT4G29280	LCR22	51.2821	NA	NA	NA
Bo1g016590	chr1	5405200	5406753	AT4G29273	LCR23	46.1538	NA	NA	NA
Bo1g016590	chr1	5405200	5406753	AT2G22121	LCR35	44.8718	NA	NA	NA
Bo1g016590	chr1	5405200	5406753	AT4G09153	LCR36	43.5897	NA	NA	NA
Bo4g026900	chr4	5406853	5408394	AT2G38800		60.6238	NA	NA	NA
Bo5g016830	chr5	5411480	5412718	AT1G12500		96.6759	NA	NA	NA
Bo1g016600	chr1	5414358	5415237	AT4G29270		65.5172	NA	NA	NA
Bo4g026910	chr4	5415031	5415645	AT2G38790		74.5098	0	1	0
Bo1g016610	chr1	5415902	5416363			NA	NA	NA	NA
Bo1g016620	chr1	5416930	5418349			NA	NA	NA	NA
Bo5g016840	chr5	5418732	5420641	AT1G12480	SLAC1	84.471	0	0	0
Bo5g016850	chr5	5420832	5426887	AT1G12470	VPS18	94.6356	0	1	0
Bo1g016630	chr1	5420997	5425592	AT4G29230	anac075	88.8224	NA	NA	NA
Bo4g026920	chr4	5421476	5422505			NA	NA	NA	NA
Bo4g026930	chr4	5427700	5428326	AT1G51538		56.25	NA	NA	NA
Bo4g026940	chr4	5430575	5431705			NA	NA	NA	NA
Bo5g016860	chr5	5434073	5436829	AT1G12460		82.2671	0	0	0
Bo1g016640	chr1	5435589	5442355	AT4G29220	PFK1	91.3319	NA	NA	NA
Bo5g016870	chr5	5438465	5439831	AT1G12450		83.0508	0	0	2
Bo4g026950	chr4	5441977	5443181			NA	NA	NA	NA
Bo5g016880	chr5	5444254	5448690	AT1G12430	ARK3	92.1397	NA	NA	NA
Bo4g026960	chr4	5444315	5444956			NA	NA	NA	NA
Bo4g026970	chr4	5446118	5446587			NA	NA	NA	NA
Bo5g016890	chr5	5454955	5457217	AT1G12420	ACR8	92.9705	0	0	0
Bo5g016900	chr5	5459319	5460829	AT1G12410	CLPR2	94.2652	0	0	0
Bo5g016910	chr5	5461559	5461880	AT1G12400		78.5714	0	0	1
Bo5g016910	chr5	5461559	5461880	AT1G62886		65.7143	0	0	1
Bo1g016650	chr1	5461837	5462922	AT4G29190		84.4875	NA	NA	NA
Bo5g016920	chr5	5462928	5463907	AT1G12390		70.9497	0	0	0
Bo5g016920	chr5	5462928	5463907	AT1G12340		59.2179	0	0	0
Bo4g026980	chr4	5463352	5464105	AT2G35270	AHL21	88.3871	NA	NA	NA
Bo4g026990	chr4	5470561	5473507	AT5G02290	PBL11	42.4242	NA	NA	NA
Bo1g016660	chr1	5476391	5478202	AT3G06160		41.0256	NA	NA	NA
Bo1g016660	chr1	5476391	5478202	AT3G06220		21.3675	NA	NA	NA
Bo5g016930	chr5	5478735	5481014	AT1G12380		84.8485	0	0	2
Bo1g016670	chr1	5480095	5481217	AT4G29160	VPS32.2	89.1509	NA	NA	NA
Bo1g016680	chr1	5493006	5494622	AT4G29140	DTX51	86.4312	NA	NA	NA
Bo5g016940	chr5	5494246	5498853	AT1G12360	KEU	87.0345	0	4	5
Bo4g027000	chr4	5494262	5495944			NA	NA	NA	NA
Bo1g016690	chr1	5505212	5506225			NA	0	0	1
Bo4g027010	chr4	5506957	5507394			NA	NA	NA	NA
Bo1g016700	chr1	5511323	5511920			NA	NA	NA	NA
Bo4g027020	chr4	5513196	5513644			NA	NA	NA	NA
Bo4g027030	chr4	5515699	5517456			NA	NA	NA	NA
Bo4g027040	chr4	5518237	5519508			NA	NA	NA	NA
Bo4g027050	chr4	5521512	5524073			NA	NA	NA	NA
Bo4g027060	chr4	5529570	5536248	AT2G38770	EMB2765	90.621	NA	NA	NA
Bo4g027070	chr4	5536939	5539356	AT2G26900	BASS2	89.0777	NA	NA	NA
Bo1g016710	chr1	5541779	5546037	AT4G29100	BHLH68	88.7531	NA	NA	NA
Bo4g027080	chr4	5544790	5546367	AT2G38730	CYP22	90	0	0	0
Bo4g027090	chr4	5550670	5551261	AT2G38690		63.7427	0	0	0
Bo1g016720	chr1	5551741	5553324			NA	NA	NA	NA
Bo4g027100	chr4	5551777	5554732	AT2G38670	PECT1	91.9048	0	0	0
Bo1g016730	chr1	5554348	5555981			NA	NA	NA	NA
Bo4g027110	chr4	5556157	5559123	AT2G38650	GAUT7	74.9604	NA	NA	NA
Bo4g027120	chr4	5562801	5563549	AT2G38640		87.1795	NA	NA	NA
Bo4g027130	chr4	5570628	5572700	AT2G38610		97.5779	0	0	0
Bo4g027140	chr4	5573335	5574248	AT2G38600		84.8361	0	0	0
Bo4g027150	chr4	5575239	5576303			NA	0	0	0
Bo4g027160	chr4	5578954	5581200	AT2G38560	TFIIS	77.3913	0	0	0
Bo1g016740	chr1	5580534	5580890			NA	NA	NA	NA
Bo1g016750	chr1	5582313	5582791			NA	NA	NA	NA
Bo4g027170	chr4	5582325	5585676			NA	0	1	0
Bo1g016760	chr1	5585958	5586677			NA	NA	NA	NA
Bo4g027180	chr4	5586277	5588284	AT2G38550	FAX3	66.6667	0	0	0
Bo1g016770	chr1	5589956	5590867			NA	NA	NA	NA
Bo4g027190	chr4	5593472	5594794			NA	NA	NA	NA
Bo4g027200	chr4	5595211	5600756			NA	0	0	0
Bo4g027210	chr4	5601971	5602792			NA	0	2	1
Bo4g027220	chr4	5603580	5605729			NA	0	0	0
Bo4g027230	chr4	5607812	5608271			NA	NA	NA	NA
Bo4g027240	chr4	5610126	5610752	AT2G38540	LTP1	68.6441	NA	NA	NA
Bo4g027240	chr4	5610126	5610752	AT2G38530	LTP2	67.7966	NA	NA	NA
Bo4g027240	chr4	5610126	5610752	AT2G15050	LTP7	51.6949	NA	NA	NA
Bo1g016780	chr1	5610478	5610651			NA	NA	NA	NA
Bo4g027250	chr4	5614728	5616167	AT2G38510	DTX53	92.2756	NA	NA	NA
Bo1g016790	chr1	5614836	5616285			NA	NA	NA	NA
Bo1g016800	chr1	5616853	5617669	AT4G29070		81.6327	NA	NA	NA
Bo1g016810	chr1	5627580	5628074			NA	0	0	0
Bo1g016820	chr1	5629622	5631812			NA	NA	NA	NA
Bo1g016830	chr1	5635484	5637852			NA	0	0	0
Bo1g016840	chr1	5638292	5639224			NA	0	0	0
Bo1g016850	chr1	5640425	5641221	AT4G39780	ERF060	69.281	0	0	0
Bo4g027260	chr4	5640966	5642200	AT2G38500		91.5254	NA	NA	NA
Bo1g016860	chr1	5641517	5644944	AT4G29060	emb2726	67.9525	0	2	4
Bo4g027270	chr4	5644638	5645921	AT2G38490	CIPK22	87.1194	NA	NA	NA
Bo4g027280	chr4	5646741	5648871	AT2G38470	WRKY33	82.563	NA	NA	NA
Bo4g027290	chr4	5650460	5653089	AT2G38460	IREG1	76.7754	0	0	0
Bo1g016870	chr1	5651340	5653642	AT4G26870		88.2022	0	0	2
Bo1g016880	chr1	5656489	5658489			NA	0	0	0
Bo1g016890	chr1	5658771	5660828	AT4G29040	RPT2A	98.8713	NA	NA	NA
Bo4g027300	chr4	5661434	5663555			NA	0	0	0
Bo4g027310	chr4	5664391	5665425			NA	NA	NA	NA
Bo1g016900	chr1	5664779	5665275	AT4G10895		28.5714	NA	NA	NA
Bo1g016900	chr1	5664779	5665275	AT4G29037		74.2857	NA	NA	NA
Bo1g016900	chr1	5664779	5665275	AT5G04047		30	NA	NA	NA
Bo4g027320	chr4	5665632	5666307			NA	NA	NA	NA
Bo4g027330	chr4	5666995	5668062	AT2G38460	IREG1	75.1073	NA	NA	NA
Bo1g016910	chr1	5667203	5667658	AT4G16295	SPH1	76.8212	NA	NA	NA
Bo1g016910	chr1	5667203	5667658	AT4G29035	SPH74	78.8079	NA	NA	NA
Bo4g027340	chr4	5670181	5671100	AT1G73490		40.2174	NA	NA	NA
Bo1g016920	chr1	5670296	5670649			NA	NA	NA	NA
Bo4g027350	chr4	5676502	5677320			NA	NA	NA	NA
Bo1g016930	chr1	5680490	5682563			NA	0	0	0
Bo4g027360	chr4	5688961	5691741			NA	0	0	0
Bo1g016940	chr1	5692709	5693155	AT4G29020		82.4324	NA	NA	NA
Bo4g027370	chr4	5698214	5699748			NA	0	0	0
Bo1g016950	chr1	5714505	5714997			NA	NA	NA	NA
Bo4g027380	chr4	5715619	5715911			NA	NA	NA	NA
Bo4g027390	chr4	5716411	5720041			NA	NA	NA	NA
Bo4g027400	chr4	5721293	5722314			NA	NA	NA	NA
Bo1g016960	chr1	5726750	5734100	AT4G28980	CDKF-1	27.9216	0	0	2
Bo4g027410	chr4	5730159	5735494	AT2G38440	SCAR2	46.3519	NA	NA	NA
Bo1g016970	chr1	5734954	5736340	AT4G28950	ARAC7	94.7368	NA	NA	NA
Bo1g016980	chr1	5737458	5743192	AT3G23890	TOP2	77.5496	NA	NA	NA
Bo4g027420	chr4	5747073	5748956	AT2G38430		47.7707	NA	NA	NA
Bo1g016990	chr1	5748613	5751055	AT4G28940		80.4035	0	0	0
Bo4g027430	chr4	5749421	5750791	AT2G38420		76.7544	NA	NA	NA
Bo4g027440	chr4	5753167	5756613	AT2G38410	TOL6	67.1853	0	0	1
Bo1g017000	chr1	5755040	5756359	AT4G28910	AFPH2	86.1244	0	1	0
Bo4g027450	chr4	5757329	5758970	AT2G38400	AGT3	86.3636	0	0	0
Bo1g017010	chr1	5758692	5759951	AT4G28890	ATL42	72.315	0	0	0
Bo1g017020	chr1	5762322	5764714	AT4G28860	CKL4	85.213	NA	NA	NA
Bo4g027460	chr4	5765290	5765643			NA	0	0	0
Bo1g017030	chr1	5765384	5766848	AT4G28850	XTH26	84.589	NA	NA	NA
Bo4g027470	chr4	5768799	5769533	AT2G38340	DREB2E	70.082	0	0	0
Bo1g017040	chr1	5769471	5772031			NA	NA	NA	NA
Bo1g017050	chr1	5775742	5777404	AT4G28840	SPEAR3	79.0055	NA	NA	NA
Bo1g017060	chr1	5792760	5794095	AT4G28830		95.6731	0	0	0
Bo1g017070	chr1	5794318	5795657	AT4G28820		77.1084	0	0	1
Bo1g017080	chr1	5795891	5797985	AT4G28811	BHLH119	57.3304	0	2	2
Bo1g017080	chr1	5795891	5797985	AT4G28815	BHLH127	39.1685	0	2	2
Bo1g017080	chr1	5795891	5797985	AT4G28790	BHLH23	31.7287	0	2	2
Bo1g017080	chr1	5795891	5797985	AT4G28800		56.674	0	2	2
Bo1g017090	chr1	5802667	5804751	AT4G28811	BHLH119	58.9977	NA	NA	NA
Bo1g017090	chr1	5802667	5804751	AT4G28815	BHLH127	40.5467	NA	NA	NA
Bo1g017090	chr1	5802667	5804751	AT4G28790	BHLH23	34.8519	NA	NA	NA
Bo1g017090	chr1	5802667	5804751	AT4G28800		55.3531	NA	NA	NA
Bo4g027480	chr4	5804824	5806003	AT1G73490		39.7321	NA	NA	NA
Bo1g017100	chr1	5809829	5812100	AT4G28811	BHLH119	55.1148	0	2	2
Bo1g017100	chr1	5809829	5812100	AT4G28815	BHLH127	37.3695	0	2	2
Bo1g017100	chr1	5809829	5812100	AT4G28790	BHLH23	32.3591	0	2	2
Bo1g017100	chr1	5809829	5812100	AT4G28800		52.4008	0	2	2
Bo4g027490	chr4	5811525	5812646	AT1G73490		34.375	NA	NA	NA
Bo1g017110	chr1	5819010	5819936			NA	NA	NA	NA
Bo4g027500	chr4	5820899	5821614			NA	NA	NA	NA
Bo1g017120	chr1	5828291	5830640	AT4G28780		95.0138	NA	NA	NA
Bo4g027510	chr4	5828567	5829703	AT1G73490		35.2679	NA	NA	NA
Bo4g027520	chr4	5834191	5836036	AT5G23740	RPS11C	55.4502	NA	NA	NA
Bo1g017130	chr1	5835171	5836590	AT4G28770		88.6861	0	0	1
Bo1g017140	chr1	5836905	5839800	AT4G28760		75.981	0	0	0
Bo4g027530	chr4	5839044	5839963			NA	NA	NA	NA
Bo1g017150	chr1	5848621	5849420	AT4G28750	PSAE1	84.6154	NA	NA	NA
Bo1g017160	chr1	5849819	5850888	AT4G28730	GRXC5	68	0	0	0
Bo1g017170	chr1	5854467	5855286	AT1G14000	VIK	55.0562	1	0	0
Bo1g017180	chr1	5858302	5858992			NA	0	0	0
Bo1g017190	chr1	5859997	5861208			NA	NA	NA	NA
Bo4g027540	chr4	5861077	5861627			NA	NA	NA	NA
Bo4g027550	chr4	5863826	5864280			NA	NA	NA	NA
Bo1g017200	chr1	5866828	5868332	AT4G28720	YUC8	89.9061	NA	NA	NA
Bo4g027560	chr4	5869383	5871661	AT1G73490		37.7778	NA	NA	NA
Bo1g017210	chr1	5872784	5874288	AT4G28720	YUC8	89.9061	NA	NA	NA
Bo1g017220	chr1	5885259	5885751			NA	NA	NA	NA
Bo1g017230	chr1	5886350	5887078			NA	NA	NA	NA
Bo1g017240	chr1	5899628	5899753			NA	NA	NA	NA
Bo1g017250	chr1	5899933	5900836			NA	NA	NA	NA
Bo4g027570	chr4	5900104	5900727	AT2G38310	PYL4	94.2029	NA	NA	NA
Bo1g017260	chr1	5901607	5910755	AT4G28710	XI-H	88.9701	NA	NA	NA
Bo4g027580	chr4	5902676	5903672	AT5G37070		95.2941	NA	NA	NA
Bo4g027590	chr4	5904294	5904443			NA	NA	NA	NA
Bo4g027600	chr4	5905451	5907678	AT4G10340	LHCB5	49.8856	NA	NA	NA
Bo1g017270	chr1	5912137	5914847	AT4G28706		79.1045	NA	NA	NA
Bo4g027610	chr4	5913386	5913932	AT2G17360	RPS4A	93.8272	NA	NA	NA
Bo4g027610	chr4	5913386	5913932	AT5G07090	RPS4B	93.8272	NA	NA	NA
Bo4g027610	chr4	5913386	5913932	AT5G58420	RPS4D	93.2099	NA	NA	NA
Bo4g028610	chr4	5918223	5919962	AT2G38255		35.2941	NA	NA	NA
Bo1g017280	chr1	5918951	5919410	AT4G28703		77.193	NA	NA	NA
Bo4g029610	chr4	5922758	5924454	AT2G38255		32.7206	NA	NA	NA
Bo4g029620	chr4	5931498	5933183	AT2G38255		36.7601	0	0	0
Bo4g029630	chr4	5935085	5938484			NA	0	1	5
Bo1g017290	chr1	5935896	5937401	AT4G28700	AMT1-4	89.6208	0	0	3
Bo1g017300	chr1	5939308	5943351	AT4G28680	TYRDC	80.8621	0	0	0
Bo4g029640	chr4	5945030	5946542			NA	NA	NA	NA
Bo4g029650	chr4	5948263	5949807			NA	NA	NA	NA
Bo1g017310	chr1	5955533	5959095	AT4G28670	CRK43	61.194	NA	NA	NA
Bo1g017320	chr1	5961301	5964418	AT4G28650	MIK1	88.189	NA	NA	NA
Bo4g029660	chr4	5963942	5968250	AT2G38290	AMT2	89.9796	NA	NA	NA
Bo1g017330	chr1	5969146	5972207	AT4G28630	ABCB23	84.9138	NA	NA	NA
Bo1g017330	chr1	5969146	5972207	AT4G28620	ABCB24	78.4483	NA	NA	NA
Bo4g029670	chr4	5969632	5974240	AT2G38280	AMPD	92.8401	NA	NA	NA
Bo1g017340	chr1	5975483	5977907	AT4G28600	NPGR2	85.0746	NA	NA	NA
Bo4g029680	chr4	5975890	5976983	AT2G38250	GT-3B	79.1096	NA	NA	NA
Bo4g029690	chr4	5978806	5979193			NA	NA	NA	NA
Bo1g017350	chr1	5984410	5986160	AT4G28560	RIC7	74.2317	NA	NA	NA
Bo1g017360	chr1	5986326	5986782			NA	NA	NA	NA
Bo1g017370	chr1	5987907	5990779	AT4G28540	CKL6	87.8351	NA	NA	NA
Bo4g029700	chr4	6002637	6002879			NA	NA	NA	NA
Bo4g029710	chr4	6004930	6008702			NA	NA	NA	NA
Bo1g017380	chr1	6016461	6019732	AT4G28530	anac074	86.3372	0	1	0
Bo1g017390	chr1	6022509	6024524	AT4G28520	CRC	85.5102	0	0	2
Bo4g029720	chr4	6032813	6034691			NA	0	0	0
Bo4g029730	chr4	6053890	6057256	AT2G38170	CAX1	84.9462	NA	NA	NA
Bo4g029740	chr4	6063485	6063997	AT2G38140	RPS31	85.5932	NA	NA	NA
Bo4g029750	chr4	6064516	6065660	AT2G38130	MAK3	87.5676	NA	NA	NA
Bo4g029760	chr4	6068996	6072722	AT2G38120	AUX1	93.3063	NA	NA	NA
Bo4g029770	chr4	6111371	6111732			NA	NA	NA	NA
Bo4g029780	chr4	6112075	6114916	AT2G38670	PECT1	37.2093	NA	NA	NA
Bo4g029790	chr4	6143669	6147885	AT2G38110	GPAT6	92.016	0	0	0
Bo4g029800	chr4	6151176	6153218	AT2G38100		81.9231	0	0	3
Bo4g029810	chr4	6164890	6167215	AT2G38090		93.5593	0	0	1
Bo4g029820	chr4	6186666	6189747	AT2G38080	IRX12	95.3405	0	0	0
Bo4g029830	chr4	6193201	6196410	AT2G38040	CAC3	85.0843	0	0	2
Bo4g029840	chr4	6197322	6197627			NA	0	0	1
Bo4g029850	chr4	6201550	6204914	AT2G38010		87.3826	0	2	3
Bo4g029860	chr4	6207659	6209826	AT2G38000		85.7831	0	0	0
Bo4g029870	chr4	6210482	6212132	AT2G37990		66.0777	0	1	0
Bo4g029880	chr4	6212411	6213060			NA	0	0	0
Bo4g029890	chr4	6221158	6222757	AT2G37960		70.1571	NA	NA	NA
Bo4g029900	chr4	6228884	6231878			NA	0	1	3
Bo4g029910	chr4	6237707	6238183			NA	0	3	5
Bo4g029920	chr4	6240027	6240674			NA	0	0	0
Bo4g029930	chr4	6241132	6241804			NA	0	0	0
Bo4g029940	chr4	6243970	6244416			NA	0	0	0
Bo4g029950	chr4	6250935	6255767	AT1G14800		7.42138	NA	NA	NA
Bo4g029960	chr4	6256708	6258106			NA	NA	NA	NA
Bo4g029970	chr4	6258759	6259648			NA	0	0	0
Bo4g029980	chr4	6264029	6265191			NA	0	0	0
Bo4g029990	chr4	6269132	6276384	AT1G17680		57.5829	NA	NA	NA
Bo4g030000	chr4	6294895	6295380			NA	0	0	0
Bo4g030010	chr4	6306159	6307153	AT2G37950		67.619	0	0	0
Bo4g030020	chr4	6307506	6309442	AT2G37940	IPCS2	94.4262	0	0	0
Bo4g030030	chr4	6321286	6322614	AT2G37930		75.8794	1	0	0
Bo4g030040	chr4	6327616	6328065	AT2G37925	COPT4	75.1678	NA	NA	NA
Bo4g030050	chr4	6331130	6334673			NA	NA	NA	NA
Bo4g030060	chr4	6349165	6351869	AT2G37900	NPF5.6	77.7778	0	2	2
Bo4g030070	chr4	6352256	6352510			NA	0	0	0
Bo4g030080	chr4	6353535	6353885	AT2G37870		84.4828	0	0	0
Bo4g030090	chr4	6354277	6355966			NA	0	0	0
Bo4g030100	chr4	6358534	6358872			NA	NA	NA	NA
Bo4g030110	chr4	6372179	6373084	AT2G37820		77.7409	NA	NA	NA
Bo4g030120	chr4	6374430	6374936			NA	NA	NA	NA
Bo4g030130	chr4	6375380	6377103			NA	NA	NA	NA
Bo4g030140	chr4	6380600	6381071			NA	NA	NA	NA
Bo4g030150	chr4	6381906	6383366	AT2G37790	AKR4C10	93.3121	NA	NA	NA
Bo4g030160	chr4	6386157	6386825			NA	NA	NA	NA
Bo4g030170	chr4	6387702	6388458	AT2G37770	AKR4C9	86.1538	NA	NA	NA
Bo4g030180	chr4	6394502	6394788			NA	NA	NA	NA
Bo4g030190	chr4	6398151	6400060	AT2G37770	AKR4C9	89.5238	NA	NA	NA
Bo4g030200	chr4	6403488	6405116	AT2G37760	AKR4C8	85.8521	NA	NA	NA
Bo4g030210	chr4	6407892	6409409	AT2G37760	AKR4C8	84.5659	NA	NA	NA
Bo4g030220	chr4	6410742	6411002	AT2G37750		48.8372	NA	NA	NA
Bo4g030230	chr4	6414439	6415314	AT2G37740	ZFP10	65.9794	NA	NA	NA
Bo4g030240	chr4	6425916	6426618			NA	NA	NA	NA
Bo4g030250	chr4	6434817	6437945	AT2G37730		78.6693	NA	NA	NA
Bo4g030260	chr4	6442363	6444384	AT2G37710	LECRK41	86.0327	NA	NA	NA
Bo4g030270	chr4	6459116	6462958	AT2G37700		84.2357	NA	NA	NA
Bo4g030280	chr4	6472597	6473187	AT2G37678	FHY1	80.117	NA	NA	NA
Bo4g030290	chr4	6476251	6477729			NA	NA	NA	NA
Bo4g030300	chr4	6478625	6480203			NA	NA	NA	NA
Bo4g030310	chr4	6502013	6504216	AT2G37640	EXPA3	93.9164	NA	NA	NA
Bo4g030320	chr4	6510302	6510499			NA	0	3	1
Bo4g030330	chr4	6526229	6526405			NA	NA	NA	NA
Bo4g030340	chr4	6534255	6535328	AT2G37630	AS1	90.1961	0	0	1
Bo4g030350	chr4	6535776	6537495			NA	0	0	0
Bo4g030360	chr4	6545086	6545642			NA	NA	NA	NA
Bo4g030370	chr4	6547661	6548038	AT2G37610	SMR12	69.6	NA	NA	NA
Bo4g030380	chr4	6553162	6553841	AT2G37600	RPL36A	90.1786	NA	NA	NA
Bo4g030390	chr4	6558715	6558924			NA	NA	NA	NA
Bo4g030400	chr4	6562487	6563645	AT2G37590	DOF2.4	87.3846	NA	NA	NA
Bo4g030410	chr4	6571229	6573022	AT2G37585	GLCAT14C	88.7728	NA	NA	NA
Bo4g030420	chr4	6574130	6575611	AT2G37570	SLT1	90.8722	NA	NA	NA
Bo4g030430	chr4	6576006	6577737	AT2G37560	ORC2	88.674	NA	NA	NA
Bo4g030440	chr4	6578576	6578887	AT3G46320		100	NA	NA	NA
Bo4g030450	chr4	6593044	6595886			NA	NA	NA	NA
Bo4g030460	chr4	6598168	6598473			NA	NA	NA	NA
Bo4g030470	chr4	6601469	6603817	AT2G37550	AGD7	78.1182	NA	NA	NA
Bo4g030480	chr4	6608275	6614343	AT2G37540		81.25	NA	NA	NA
Bo4g030490	chr4	6623321	6623701			NA	NA	NA	NA
Bo4g030500	chr4	6633172	6634035			NA	NA	NA	NA
Bo4g030510	chr4	6642081	6643300			NA	NA	NA	NA
Bo4g030520	chr4	6656473	6656987			NA	NA	NA	NA
Bo4g030530	chr4	6673900	6677558	AT2G37500		62.8399	NA	NA	NA
Bo4g030540	chr4	6689397	6691576	AT2G37460		90	NA	NA	NA
Bo4g030550	chr4	6692253	6694151			NA	NA	NA	NA
Bo4g030560	chr4	6694985	6697692	AT2G37440	IP5P8	86.1723	NA	NA	NA
Bo5g019830	chr5	6697443	6699953			NA	0	0	0
Bo5g019840	chr5	6701606	6707246	AT1G14610	TWN2	90.3167	0	0	1
Bo4g030570	chr4	6709513	6710055	AT2G37430	ZAT11	75	NA	NA	NA
Bo4g030580	chr4	6712605	6714349			NA	NA	NA	NA
Bo4g030590	chr4	6715002	6716032	AT2G37410	TIM17-2	58.1227	NA	NA	NA
Bo5g019850	chr5	6716496	6717780	AT1G14630		70.5357	0	0	0
Bo4g030600	chr4	6718180	6720544			NA	NA	NA	NA
Bo5g019860	chr5	6719852	6722274	AT1G14650		85.1282	0	1	2
Bo5g019860	chr5	6719852	6722274	AT1G14640		70.641	0	1	2
Bo4g030610	chr4	6720763	6722014	AT2G37390	NAKR2	64.5756	NA	NA	NA
Bo4g030620	chr4	6727277	6727810			NA	NA	NA	NA
Bo5g019870	chr5	6727802	6732858	AT1G14660	NHX8	84.903	NA	NA	NA
Bo4g030630	chr4	6745188	6746132	AT2G37380	MAKR3	67.8344	NA	NA	NA
Bo5g019880	chr5	6746045	6750108			NA	0	0	0
Bo4g030640	chr4	6748977	6751484			NA	NA	NA	NA
Bo4g030650	chr4	6754352	6758521	AT2G37370		83.3832	0	0	0
Bo5g019890	chr5	6756773	6757192			NA	NA	NA	NA
Bo5g019900	chr5	6758435	6760751	AT1G14670	TMN2	96.1149	NA	NA	NA
Bo4g030660	chr4	6760287	6761701	AT2G37330	ALS3	79.1667	0	0	0
Bo5g019910	chr5	6762306	6762668	AT1G48480	RKL1	80.8333	0	0	0
Bo4g030670	chr4	6762623	6764068	AT2G37320	PCMP-E50	75.2599	0	0	1
Bo5g019920	chr5	6762923	6763801	AT1G14680		65.411	0	0	0
Bo5g019930	chr5	6765181	6765990	AT1G14685	BPC2	82.8996	0	0	0
Bo4g030680	chr4	6765465	6765875			NA	0	0	0
Bo5g019940	chr5	6766535	6767605	AT1G14686		70.7865	0	0	3
Bo5g019950	chr5	6768155	6770629	AT1G14710		59.6639	0	0	0
Bo4g030690	chr4	6774589	6780448	AT2G37280	PDR5	83.8589	0	1	1
Bo5g019960	chr5	6781018	6782106	AT1G14730	CYB561C	95.5357	0	0	1
Bo4g030700	chr4	6781131	6788324	AT2G37280	PDR5	86.9198	0	0	1
Bo5g019970	chr5	6783826	6786304	AT1G14740	OBE3	86.8852	0	0	0
Bo5g019980	chr5	6787912	6790351	AT1G14750	SDS	71.6549	NA	NA	NA
Bo5g019990	chr5	6794709	6795497	AT5G05090		74.0458	NA	NA	NA
Bo4g030710	chr4	6795659	6796749	AT2G37270	RPS5A	97.1014	0	0	0
Bo4g030720	chr4	6797454	6798919	AT2G37260	WRKY44	80.8933	0	0	0
Bo5g020000	chr5	6799108	6799554			NA	NA	NA	NA
Bo4g030730	chr4	6806362	6806762			NA	0	0	0
Bo5g020010	chr5	6807196	6807879	AT1G14760	KNATM	56.9343	NA	NA	NA
Bo4g030740	chr4	6809679	6810008			NA	0	0	0
Bo4g030750	chr4	6810514	6811910	AT2G37240		85.4772	0	0	0
Bo5g020020	chr5	6812115	6813722	AT1G14770		63.9098	NA	NA	NA
Bo4g030760	chr4	6813159	6814520			NA	NA	NA	NA
Bo4g030770	chr4	6816738	6817352			NA	NA	NA	NA
Bo5g020030	chr5	6819268	6822420	AT1G14780		88.835	NA	NA	NA
Bo4g030780	chr4	6827343	6831647			NA	NA	NA	NA
Bo5g020040	chr5	6828083	6832254	AT1G14790	RDR1	86.8639	NA	NA	NA
Bo5g020050	chr5	6834091	6836435			NA	NA	NA	NA
Bo4g030790	chr4	6838078	6838275			NA	NA	NA	NA
Bo5g020060	chr5	6839139	6839800	AT5G05200		72.7273	NA	NA	NA
Bo5g020070	chr5	6842532	6846032	AT1G14790	RDR1	86.4865	NA	NA	NA
Bo4g030800	chr4	6843076	6843550			NA	0	0	0
Bo4g030810	chr4	6844543	6845670	AT2G37180	PIP2-3	94.7368	0	0	0
Bo4g030810	chr4	6844543	6845670	AT2G37170	PIP2B	95.0877	0	0	0
Bo5g020080	chr5	6846680	6848208			NA	0	0	0
Bo4g030820	chr4	6848652	6849793	AT2G37180	PIP2-3	93.6842	0	0	0
Bo4g030820	chr4	6848652	6849793	AT2G37170	PIP2B	94.7368	0	0	0
Bo5g020090	chr5	6850660	6852538	AT1G14810		92.8	0	1	0
Bo4g030830	chr4	6851178	6852003			NA	NA	NA	NA
Bo5g020100	chr5	6852938	6854267	AT1G14820		84.4898	0	0	0
Bo4g030840	chr4	6856943	6857803	AT2G37100		63.986	NA	NA	NA
Bo5g020110	chr5	6857582	6858306	AT5G28780		4.34783	NA	NA	NA
Bo4g030850	chr4	6858726	6859254			NA	NA	NA	NA
Bo4g030860	chr4	6859315	6863645			NA	NA	NA	NA
Bo5g020120	chr5	6864932	6865616			NA	NA	NA	NA
Bo5g020130	chr5	6865841	6866306			NA	NA	NA	NA
Bo5g020140	chr5	6872127	6872516	AT2G37125		25.8427	NA	NA	NA
Bo5g020140	chr5	6872127	6872516	AT1G48285		28.0899	NA	NA	NA
Bo5g020150	chr5	6873436	6876474	AT1G14840	MAP70.4	90.0332	0	0	0
Bo5g020160	chr5	6877929	6884050	AT1G14850	NUP155	91.1157	0	1	1
Bo4g030870	chr4	6879072	6880509	AT2G37090	IRX9	83.8617	NA	NA	NA
Bo5g020170	chr5	6885958	6886218			NA	0	0	0
Bo4g030880	chr4	6886159	6888452	AT2G37080	ICR2	81.17	NA	NA	NA
Bo4g030890	chr4	6889116	6893365	AT2G37050		86.1439	NA	NA	NA
Bo4g030900	chr4	6902796	6904061			NA	NA	NA	NA
Bo5g020180	chr5	6912958	6914201			NA	NA	NA	NA
Bo5g020190	chr5	6914948	6915797	AT1G14860	NUDT18	84.1808	NA	NA	NA
Bo4g030910	chr4	6915244	6918008	AT2G37040	PAL1	95.2712	0	0	0
Bo5g020200	chr5	6916674	6922028	AT3G06930	PRMT13	24.3649	NA	NA	NA
Bo5g020210	chr5	6922608	6924951			NA	NA	NA	NA
Bo5g020220	chr5	6926617	6927897	AT3G24610		32.1596	0	0	0
Bo5g020230	chr5	6929872	6930993			NA	0	0	0
Bo4g030920	chr4	6930759	6932141	AT2G37035		73.0435	NA	NA	NA
Bo4g030930	chr4	6932751	6933128	AT2G37030		77.6	NA	NA	NA
Bo5g020240	chr5	6933947	6934422	AT1G13170	ORP1D	79.5918	0	0	0
Bo4g030940	chr4	6938621	6943251	AT2G37010	WBC30	87.2745	NA	NA	NA
Bo5g020250	chr5	6939212	6940770			NA	0	0	0
Bo5g020260	chr5	6956474	6959323			NA	NA	NA	NA
Bo4g030950	chr4	6957316	6959089			NA	NA	NA	NA
Bo5g020270	chr5	6960178	6965501	AT1G14880	PCR1	76.1589	NA	NA	NA
Bo5g020270	chr5	6960178	6965501	AT1G14870	PCR2	83.4437	NA	NA	NA
Bo5g020270	chr5	6960178	6965501	AT5G35525	PCR3	75.4967	NA	NA	NA
Bo4g030960	chr4	6964238	6964827			NA	NA	NA	NA
Bo4g030970	chr4	6965050	6965696			NA	NA	NA	NA
Bo4g030980	chr4	6972756	6974615	AT2G36980	PCMP-E73	81.5832	NA	NA	NA
Bo4g030990	chr4	6975491	6977207	AT2G36970	UGT86A1	87.551	NA	NA	NA
Bo4g031000	chr4	6979052	6980695	AT2G36970	UGT86A1	85.325	NA	NA	NA
Bo5g020280	chr5	6984220	6984768	AT1G14890		81.8681	0	0	0
Bo5g020290	chr5	6985518	6989293			NA	0	0	4
Bo4g031010	chr4	6987740	6991134	AT2G36960	TKI1	80	NA	NA	NA
Bo5g020300	chr5	6990738	6991702			NA	0	0	0
Bo5g020310	chr5	6993330	6995256			NA	NA	NA	NA
Bo5g020320	chr5	6996195	6996449			NA	NA	NA	NA
Bo5g020330	chr5	6996651	6997147	AT1G14940		77.551	0	0	0
Bo5g020340	chr5	7000839	7006052	AT3G21370	BGLU19	80.3987	0	0	0
Bo5g020350	chr5	7007933	7009148	AT3G21380	JAL36	83.1276	0	1	0
Bo4g031020	chr4	7013932	7015085	AT2G36950	HIPP05	74.2537	NA	NA	NA
Bo5g020360	chr5	7015602	7016340	AT1G14950		59.4595	0	1	0
Bo4g031030	chr4	7025043	7025644			NA	NA	NA	NA
Bo5g020370	chr5	7028115	7028761	AT1G30990		59.4406	NA	NA	NA
Bo5g020370	chr5	7028115	7028761	AT1G14960		77.6224	NA	NA	NA
Bo4g031040	chr4	7029040	7029348			NA	NA	NA	NA
Bo5g020380	chr5	7030559	7033432	AT1G14970	OFUT4	86.6667	NA	NA	NA
Bo5g020390	chr5	7034892	7035617			NA	NA	NA	NA
Bo4g031050	chr4	7035499	7036169	AT2G36930		91.5254	0	0	0
Bo5g020400	chr5	7036410	7037184	AT1G14990		81.5385	NA	NA	NA
Bo5g020410	chr5	7037768	7039698	AT1G15000	SCPL50	72.5055	NA	NA	NA
Bo4g031060	chr4	7037775	7038715	AT2G36900	MEMB11	88.4956	0	0	0
Bo4g031060	chr4	7037775	7038715	AT5G50440	MEMB12	84.9557	0	0	0
Bo5g020420	chr5	7043129	7043896	AT3G43250		60	NA	NA	NA
Bo5g020430	chr5	7044374	7045124			NA	NA	NA	NA
Bo4g031070	chr4	7044605	7046055	AT2G36890	RAX2	88.1944	NA	NA	NA
Bo5g020440	chr5	7045559	7045855	AT5G08180		87.6712	NA	NA	NA
Bo5g020450	chr5	7046068	7046301			NA	NA	NA	NA
Bo5g020460	chr5	7047085	7049061	AT5G08130	BIM1	78.1513	NA	NA	NA
Bo4g031080	chr4	7050446	7051677	AT2G36885		78.0876	0	0	0
Bo4g031090	chr4	7052798	7053970	AT2G36880	METK3	99.4872	0	0	5
Bo4g031100	chr4	7056534	7057394			NA	0	0	0
Bo4g031110	chr4	7058064	7058654			NA	0	0	0
Bo5g020470	chr5	7062215	7063576	AT1G15000	SCPL50	84.5475	0	0	0
Bo5g020480	chr5	7064902	7065333	AT1G15010		71.3287	0	0	0
Bo5g020490	chr5	7067403	7070193	AT1G15020	QSOX1	81.9209	0	0	2
Bo5g020500	chr5	7071671	7073386	AT1G15030		82.7273	0	0	0
Bo5g020510	chr5	7073622	7074782	AT1G15040	GAT1_2.1	81.0881	0	0	0
Bo5g020520	chr5	7075659	7076309	AT1G15050	IAA34	60.5839	NA	NA	NA
Bo5g020530	chr5	7082864	7086137	AT1G15100	RHA2A	32.716	0	0	0
Bo4g031120	chr4	7087409	7089124	AT2G36870	XTH32	94.6488	NA	NA	NA
Bo4g031130	chr4	7097053	7110902	AT2G36850	CALS10	92.1455	NA	NA	NA
Bo5g020540	chr5	7098153	7100525	AT1G15110		86.1502	NA	NA	NA
Bo5g020550	chr5	7101430	7102718			NA	NA	NA	NA
Bo5g020560	chr5	7106773	7108063	AT1G15125		82.3864	0	0	0
Bo5g020570	chr5	7108315	7111945	AT1G15130	BRO1	90.0701	0	0	1
Bo5g020580	chr5	7112351	7113762	AT1G15140		80.3636	0	0	1
Bo5g020590	chr5	7115637	7117692	AT1G15150	DTX10	80.7933	0	0	0
Bo5g020590	chr5	7115637	7117692	AT1G15160	DTX11	81.4196	0	0	0
Bo5g020590	chr5	7115637	7117692	AT1G15170	DTX12	83.9248	0	0	0
Bo5g020590	chr5	7115637	7117692	AT1G15180	DTX13	84.7599	0	0	0
Bo5g020600	chr5	7118112	7118846	AT1G15190	FLA19	64.3443	0	0	0
Bo4g031140	chr4	7118744	7120234	AT2G36800	UGT73C5	82.8629	NA	NA	NA
Bo4g031140	chr4	7118744	7120234	AT2G36790	UGT73C6	81.0484	NA	NA	NA
Bo5g020610	chr5	7119167	7121860	AT1G15200		74.5192	0	0	0
Bo5g020620	chr5	7122529	7130454	AT1G15210	ABCG35	90.2439	0	0	1
Bo4g031150	chr4	7125341	7126828	AT2G36800	UGT73C5	83.8384	NA	NA	NA
Bo4g031150	chr4	7125341	7126828	AT2G36790	UGT73C6	81.4141	NA	NA	NA
Bo4g031160	chr4	7127829	7129319	AT2G36780	UGT73C3	81.0484	NA	NA	NA
Bo4g031160	chr4	7127829	7129319	AT2G36770	UGT73C4	79.4355	NA	NA	NA
Bo4g031170	chr4	7130245	7133089			NA	NA	NA	NA
Bo4g031180	chr4	7138104	7139594	AT2G36780	UGT73C3	80.2419	NA	NA	NA
Bo4g031180	chr4	7138104	7139594	AT2G36770	UGT73C4	78.8306	NA	NA	NA
Bo5g020630	chr5	7138572	7141657			NA	NA	NA	NA
Bo4g031190	chr4	7141616	7142283			NA	NA	NA	NA
Bo4g031200	chr4	7143586	7145073	AT2G36750	UGT73C1	82.6263	NA	NA	NA
Bo4g031210	chr4	7147677	7149791	AT2G36740	SWC2	81.8681	0	0	0
Bo5g020640	chr5	7148751	7154051	AT1G15210	ABCG35	90.8774	NA	NA	NA
Bo4g031220	chr4	7156004	7157222			NA	0	0	0
Bo4g031230	chr4	7158233	7159741	AT2G36730	PCMP-E44	86.0558	NA	NA	NA
Bo5g020650	chr5	7160753	7162577	AT1G15215		71.4844	0	0	0
Bo4g031240	chr4	7162888	7164441	AT2G36710	PME15	80.6846	NA	NA	NA
Bo5g020660	chr5	7163082	7163726	AT1G15220	CCMH	88.125	0	0	0
Bo5g020670	chr5	7165171	7165659	AT1G15230		72.8395	0	1	1
Bo5g020680	chr5	7166173	7170929	AT1G15240		80.7087	0	0	2
Bo4g031250	chr4	7166766	7168357	AT2G36730	PCMP-E44	75.2896	NA	NA	NA
Bo4g031260	chr4	7170715	7172114	AT2G36700	PME14	50	NA	NA	NA
Bo5g020690	chr5	7172240	7172836	AT1G15260		48.4848	0	0	0
Bo4g031270	chr4	7172556	7173639			NA	NA	NA	NA
Bo5g020700	chr5	7173122	7173989	AT1G15270		95.3125	0	0	0
Bo5g020710	chr5	7174405	7175943			NA	0	1	5
Bo5g020720	chr5	7177584	7180940	AT1G15280		64.6957	0	0	0
Bo4g031280	chr4	7178569	7179345	AT2G36695		16.7347	NA	NA	NA
Bo5g020730	chr5	7181882	7189566	AT1G15290		78.7194	0	0	1
Bo5g020740	chr5	7190378	7192788			NA	0	0	0
Bo5g020750	chr5	7193446	7195504	AT1G15310	SRP-54A	81.25	0	0	0
Bo5g020750	chr5	7193446	7195504	AT5G49500	SRP-54B	79.1667	0	0	0
Bo5g020760	chr5	7197084	7198433	AT1G15320		81.8815	0	0	4
Bo5g020770	chr5	7198842	7200045	AT1G15330	PV42A	79.8387	0	0	2
Bo5g020780	chr5	7201274	7204580	AT1G15340	MBD10	32.1721	0	2	0
Bo4g032280	chr4	7203888	7204544	AT5G51040		88.3721	NA	NA	NA
Bo4g032290	chr4	7208112	7209389			NA	NA	NA	NA
Bo5g020790	chr5	7213002	7213517	AT1G15360	WIN1	86.5497	NA	NA	NA
Bo5g020800	chr5	7217072	7218260	AT1G15370		85.3659	NA	NA	NA
Bo4g032300	chr4	7219963	7222162	AT2G36690		87.9121	NA	NA	NA
Bo4g032300	chr4	7219963	7222162	AT2G06960		31.3187	NA	NA	NA
Bo5g020810	chr5	7221148	7222026	AT1G15380		87.3563	NA	NA	NA
Bo5g020820	chr5	7223470	7223697	AT1G15385		74.6667	NA	NA	NA
Bo4g032310	chr4	7223934	7225408			NA	NA	NA	NA
Bo5g020830	chr5	7227563	7227914			NA	NA	NA	NA
Bo4g032320	chr4	7230898	7234305	AT1G47570		82.4786	0	0	0
Bo5g020840	chr5	7231497	7233740	AT3G01910	SOX	85.906	0	0	0
Bo5g020850	chr5	7234260	7235200	AT1G15390	PDF1A	87.0229	0	0	0
Bo4g032330	chr4	7234715	7236010			NA	0	0	0
Bo5g020860	chr5	7235863	7236279	AT1G15400		78.2609	0	0	0
Bo4g032340	chr4	7236374	7237967			NA	0	2	1
Bo4g032350	chr4	7240479	7242341	AT2G36680	VPS37-2	69.708	0	0	1
Bo5g020870	chr5	7242503	7243548	AT1G15410		82.7692	0	0	0
Bo4g032360	chr4	7243631	7245970	AT2G36670		84.1683	0	0	0
Bo5g020880	chr5	7243850	7244363	AT1G15415		77.1429	NA	NA	NA
Bo5g020890	chr5	7244727	7246021	AT1G15420		71.4976	NA	NA	NA
Bo4g032370	chr4	7247407	7247871			NA	NA	NA	NA
Bo5g020900	chr5	7250416	7251195	AT1G15430		75.2896	0	0	0
Bo5g020910	chr5	7251634	7255302	AT1G15440	PWP2	77.0378	0	1	0
Bo5g020920	chr5	7255898	7258953	AT1G15460	BOR4	91.1111	0	0	0
Bo4g032380	chr4	7256845	7258110	AT2G36650		62.3116	NA	NA	NA
Bo4g032390	chr4	7259968	7261189			NA	NA	NA	NA
Bo4g032400	chr4	7261562	7262341			NA	NA	NA	NA
Bo5g020930	chr5	7261770	7263459	AT1G15470		93.7313	NA	NA	NA
Bo5g020940	chr5	7263668	7264889			NA	NA	NA	NA
Bo5g020950	chr5	7264924	7265220			NA	NA	NA	NA
Bo4g032410	chr4	7266816	7267338			NA	NA	NA	NA
Bo5g020960	chr5	7270353	7271407			NA	0	0	0
Bo5g020970	chr5	7271942	7273919	AT1G15480		69.8835	0	0	0
Bo5g020980	chr5	7274318	7276677	AT1G15490		87.8505	0	1	1
Bo5g020990	chr5	7280190	7282795			NA	0	0	0
Bo4g033410	chr4	7285863	7286362	AT2G36540		72.0721	NA	NA	NA
Bo4g033410	chr4	7285863	7286362	AT2G36550		71.1712	NA	NA	NA
Bo4g033420	chr4	7291470	7292687	AT2G36540		66.9173	NA	NA	NA
Bo4g033420	chr4	7291470	7292687	AT2G36550		38.3459	NA	NA	NA
Bo5g021000	chr5	7292296	7296758			NA	NA	NA	NA
Bo4g033430	chr4	7293510	7296113	AT2G36530	ENO2	96.3964	NA	NA	NA
Bo5g021010	chr5	7298653	7299340			NA	0	0	0
Bo5g021020	chr5	7301297	7303737	AT1G15500	AATP2	92.6591	0	0	1
Bo4g033440	chr4	7302345	7303910			NA	NA	NA	NA
Bo4g033450	chr4	7304373	7305046			NA	NA	NA	NA
Bo5g021030	chr5	7304474	7307065	AT1G15510	PCMP-H73	90.2665	0	0	1
Bo4g033460	chr4	7305599	7307877	AT2G36500	CBSCBSPB2	73.1047	NA	NA	NA
Bo5g021040	chr5	7307330	7313269	AT1G15520	ABCG40	94.7629	0	0	0
Bo4g033470	chr4	7309284	7309987			NA	0	0	0
Bo4g034470	chr4	7310967	7313343	AT2G36630		88.5529	0	0	1
Bo4g034480	chr4	7314484	7315565	AT2G36620	RPL24A	80.5405	0	0	1
Bo4g034490	chr4	7315927	7316705	AT2G36610	ATHB-22	61.3757	0	0	0
Bo5g021050	chr5	7316407	7317726	AT1G15540		82.7795	NA	NA	NA
Bo4g034500	chr4	7316789	7317031			NA	0	0	0
Bo4g034510	chr4	7323227	7323999			NA	0	1	0
Bo5g021060	chr5	7325095	7326530	AT1G15550	GA3OX1	88.8579	NA	NA	NA
Bo4g034520	chr4	7336017	7337927			NA	0	2	0
Bo4g034530	chr4	7340713	7341531			NA	0	0	0
Bo4g034540	chr4	7343135	7343815			NA	NA	NA	NA
Bo4g034550	chr4	7344475	7345015			NA	NA	NA	NA
Bo5g021070	chr5	7344969	7346380			NA	0	1	0
Bo4g034560	chr4	7345273	7346163			NA	NA	NA	NA
Bo4g034570	chr4	7353956	7364639	AT2G36490	ROS1	38.5065	0	0	5
Bo5g021080	chr5	7365228	7367593	AT5G61220		22.1698	NA	NA	NA
Bo4g034580	chr4	7366479	7367907	AT2G36470		71.8663	NA	NA	NA
Bo4g034590	chr4	7370882	7373075			NA	NA	NA	NA
Bo5g021090	chr5	7375559	7376500			NA	NA	NA	NA
Bo4g034600	chr4	7380754	7382638	AT2G36450	ERF024	63.6364	NA	NA	NA
Bo5g021100	chr5	7381978	7384041	AT1G15570	CYCA2-3	83.6406	0	0	1
Bo5g021110	chr5	7389123	7389635	AT1G15590		31.4286	NA	NA	NA
Bo4g034610	chr4	7389311	7389559	AT2G36440		58.5366	NA	NA	NA
Bo4g034620	chr4	7390916	7392363	AT2G36430		79.7386	NA	NA	NA
Bo4g034630	chr4	7393835	7396307	AT2G36420		78.4753	NA	NA	NA
Bo5g021120	chr5	7398352	7399164	AT1G44010		18.2648	NA	NA	NA
Bo5g021120	chr5	7398352	7399164	AT1G15600		33.79	NA	NA	NA
Bo5g021130	chr5	7401281	7405039	AT1G15660	CENP-C	51.6129	NA	NA	NA
Bo5g021140	chr5	7415651	7416727	AT1G15670		79.3296	0	0	0
Bo4g034640	chr4	7426783	7433833	AT2G36390	SBE2.1	84.0426	0	0	0
Bo4g034650	chr4	7437737	7438557			NA	0	0	0
Bo4g034660	chr4	7439949	7448286	AT5G43470	RPP8	28.3177	0	0	0
Bo4g034660	chr4	7439949	7448286	AT5G43470	RPP8	28.3177	0	0	0
Bo4g034660	chr4	7439949	7448286	AT5G43470	RPP8	28.3177	0	0	0
Bo4g034660	chr4	7439949	7448286	AT5G43470	RPP8	28.3177	0	0	0
Bo4g034660	chr4	7439949	7448286	AT5G43470	RPP8	28.3177	0	0	0
Bo4g034660	chr4	7439949	7448286	AT5G43470	RPP8	28.3177	0	0	0
Bo4g034660	chr4	7439949	7448286	AT5G43470	RPP8	28.3177	0	0	0
Bo4g034660	chr4	7439949	7448286	AT5G43470	RPP8	28.3177	0	0	0
Bo4g034660	chr4	7439949	7448286	AT5G43470	RPP8	28.3177	0	0	0
Bo4g034660	chr4	7439949	7448286	AT5G35450	RPP8L3	28.9446	0	0	0
Bo4g034660	chr4	7439949	7448286	AT5G35450	RPP8L3	28.9446	0	0	0
Bo4g034660	chr4	7439949	7448286	AT5G35450	RPP8L3	28.9446	0	0	0
Bo4g034660	chr4	7439949	7448286	AT5G35450	RPP8L3	28.9446	0	0	0
Bo4g034660	chr4	7439949	7448286	AT5G35450	RPP8L3	28.9446	0	0	0
Bo4g034660	chr4	7439949	7448286	AT5G35450	RPP8L3	28.9446	0	0	0
Bo4g034660	chr4	7439949	7448286	AT5G35450	RPP8L3	28.9446	0	0	0
Bo4g034660	chr4	7439949	7448286	AT5G35450	RPP8L3	28.9446	0	0	0
Bo4g034660	chr4	7439949	7448286	AT5G35450	RPP8L3	28.9446	0	0	0
Bo4g034660	chr4	7439949	7448286	AT5G48620	RPP8L4	28.7356	0	0	0
Bo4g034660	chr4	7439949	7448286	AT5G48620	RPP8L4	28.7356	0	0	0
Bo4g034660	chr4	7439949	7448286	AT5G48620	RPP8L4	28.7356	0	0	0
Bo4g034660	chr4	7439949	7448286	AT5G48620	RPP8L4	28.7356	0	0	0
Bo4g034660	chr4	7439949	7448286	AT5G48620	RPP8L4	28.7356	0	0	0
Bo4g034660	chr4	7439949	7448286	AT5G48620	RPP8L4	28.7356	0	0	0
Bo4g034660	chr4	7439949	7448286	AT5G48620	RPP8L4	28.7356	0	0	0
Bo4g034660	chr4	7439949	7448286	AT5G48620	RPP8L4	28.7356	0	0	0
Bo4g034660	chr4	7439949	7448286	AT5G48620	RPP8L4	28.7356	0	0	0
Bo5g021150	chr5	7444464	7447555	AT1G15690	AVP1	91.492	0	1	1
Bo5g021160	chr5	7448301	7450563	AT1G15730		77.5056	0	0	0
Bo4g034670	chr4	7448777	7449368	AT2G36350	KIPK2	71.5278	0	1	0
Bo4g034680	chr4	7449650	7453218	AT5G43470	RPP8	62.819	0	0	0
Bo4g034680	chr4	7449650	7453218	AT5G43470	RPP8	62.819	0	0	0
Bo4g034680	chr4	7449650	7453218	AT5G43470	RPP8	62.819	0	0	0
Bo4g034680	chr4	7449650	7453218	AT5G43470	RPP8	62.819	0	0	0
Bo4g034680	chr4	7449650	7453218	AT5G43470	RPP8	62.819	0	0	0
Bo4g034680	chr4	7449650	7453218	AT5G43470	RPP8	62.819	0	0	0
Bo4g034680	chr4	7449650	7453218	AT5G43470	RPP8	62.819	0	0	0
Bo4g034680	chr4	7449650	7453218	AT5G43470	RPP8	62.819	0	0	0
Bo4g034680	chr4	7449650	7453218	AT5G43470	RPP8	62.819	0	0	0
Bo4g034680	chr4	7449650	7453218	AT5G43470	RPP8	62.819	0	0	0
Bo4g034680	chr4	7449650	7453218	AT5G43470	RPP8	62.819	0	0	0
Bo4g034680	chr4	7449650	7453218	AT5G43470	RPP8	62.819	0	0	0
Bo4g034680	chr4	7449650	7453218	AT5G43470	RPP8	62.819	0	0	0
Bo4g034680	chr4	7449650	7453218	AT5G43470	RPP8	62.819	0	0	0
Bo4g034680	chr4	7449650	7453218	AT5G43470	RPP8	62.819	0	0	0
Bo4g034680	chr4	7449650	7453218	AT5G43470	RPP8	62.819	0	0	0
Bo4g034680	chr4	7449650	7453218	AT5G43470	RPP8	62.819	0	0	0
Bo4g034680	chr4	7449650	7453218	AT5G43470	RPP8	62.819	0	0	0
Bo4g034680	chr4	7449650	7453218	AT5G35450	RPP8L3	62.4544	0	0	0
Bo4g034680	chr4	7449650	7453218	AT5G35450	RPP8L3	62.4544	0	0	0
Bo4g034680	chr4	7449650	7453218	AT5G35450	RPP8L3	62.4544	0	0	0
Bo4g034680	chr4	7449650	7453218	AT5G35450	RPP8L3	62.4544	0	0	0
Bo4g034680	chr4	7449650	7453218	AT5G35450	RPP8L3	62.4544	0	0	0
Bo4g034680	chr4	7449650	7453218	AT5G35450	RPP8L3	62.4544	0	0	0
Bo4g034680	chr4	7449650	7453218	AT5G35450	RPP8L3	62.4544	0	0	0
Bo4g034680	chr4	7449650	7453218	AT5G35450	RPP8L3	62.4544	0	0	0
Bo4g034680	chr4	7449650	7453218	AT5G35450	RPP8L3	62.4544	0	0	0
Bo4g034680	chr4	7449650	7453218	AT5G35450	RPP8L3	62.4544	0	0	0
Bo4g034680	chr4	7449650	7453218	AT5G35450	RPP8L3	62.4544	0	0	0
Bo4g034680	chr4	7449650	7453218	AT5G35450	RPP8L3	62.4544	0	0	0
Bo4g034680	chr4	7449650	7453218	AT5G35450	RPP8L3	62.4544	0	0	0
Bo4g034680	chr4	7449650	7453218	AT5G35450	RPP8L3	62.4544	0	0	0
Bo4g034680	chr4	7449650	7453218	AT5G35450	RPP8L3	62.4544	0	0	0
Bo4g034680	chr4	7449650	7453218	AT5G35450	RPP8L3	62.4544	0	0	0
Bo4g034680	chr4	7449650	7453218	AT5G35450	RPP8L3	62.4544	0	0	0
Bo4g034680	chr4	7449650	7453218	AT5G35450	RPP8L3	62.4544	0	0	0
Bo4g034680	chr4	7449650	7453218	AT5G48620	RPP8L4	63.1835	0	0	0
Bo4g034680	chr4	7449650	7453218	AT5G48620	RPP8L4	63.1835	0	0	0
Bo4g034680	chr4	7449650	7453218	AT5G48620	RPP8L4	63.1835	0	0	0
Bo4g034680	chr4	7449650	7453218	AT5G48620	RPP8L4	63.1835	0	0	0
Bo4g034680	chr4	7449650	7453218	AT5G48620	RPP8L4	63.1835	0	0	0
Bo4g034680	chr4	7449650	7453218	AT5G48620	RPP8L4	63.1835	0	0	0
Bo4g034680	chr4	7449650	7453218	AT5G48620	RPP8L4	63.1835	0	0	0
Bo4g034680	chr4	7449650	7453218	AT5G48620	RPP8L4	63.1835	0	0	0
Bo4g034680	chr4	7449650	7453218	AT5G48620	RPP8L4	63.1835	0	0	0
Bo4g034680	chr4	7449650	7453218	AT5G48620	RPP8L4	63.1835	0	0	0
Bo4g034680	chr4	7449650	7453218	AT5G48620	RPP8L4	63.1835	0	0	0
Bo4g034680	chr4	7449650	7453218	AT5G48620	RPP8L4	63.1835	0	0	0
Bo4g034680	chr4	7449650	7453218	AT5G48620	RPP8L4	63.1835	0	0	0
Bo4g034680	chr4	7449650	7453218	AT5G48620	RPP8L4	63.1835	0	0	0
Bo4g034680	chr4	7449650	7453218	AT5G48620	RPP8L4	63.1835	0	0	0
Bo4g034680	chr4	7449650	7453218	AT5G48620	RPP8L4	63.1835	0	0	0
Bo4g034680	chr4	7449650	7453218	AT5G48620	RPP8L4	63.1835	0	0	0
Bo4g034680	chr4	7449650	7453218	AT5G48620	RPP8L4	63.1835	0	0	0
Bo4g034690	chr4	7456009	7459460	AT2G36360		84.1564	NA	NA	NA
Bo5g021170	chr5	7456832	7460278	AT1G15740		88.4176	0	0	0
Bo4g034700	chr4	7459880	7460578			NA	NA	NA	NA
Bo5g021180	chr5	7460789	7465997	AT1G15750	TPL	96.9885	0	0	1
Bo4g034710	chr4	7461680	7464001			NA	NA	NA	NA
Bo4g034720	chr4	7464054	7464692			NA	NA	NA	NA
Bo4g034730	chr4	7464745	7465131	AT5G43470	RPP8	68.75	NA	NA	NA
Bo4g034730	chr4	7464745	7465131	AT5G43470	RPP8	68.75	NA	NA	NA
Bo4g034730	chr4	7464745	7465131	AT5G43470	RPP8	68.75	NA	NA	NA
Bo4g034730	chr4	7464745	7465131	AT5G43470	RPP8	68.75	NA	NA	NA
Bo4g034730	chr4	7464745	7465131	AT5G43470	RPP8	68.75	NA	NA	NA
Bo4g034730	chr4	7464745	7465131	AT5G43470	RPP8	68.75	NA	NA	NA
Bo4g034730	chr4	7464745	7465131	AT5G43470	RPP8	68.75	NA	NA	NA
Bo4g034730	chr4	7464745	7465131	AT5G43470	RPP8	68.75	NA	NA	NA
Bo4g034730	chr4	7464745	7465131	AT5G43470	RPP8	68.75	NA	NA	NA
Bo4g034730	chr4	7464745	7465131	AT5G35450	RPP8L3	68.75	NA	NA	NA
Bo4g034730	chr4	7464745	7465131	AT5G35450	RPP8L3	68.75	NA	NA	NA
Bo4g034730	chr4	7464745	7465131	AT5G35450	RPP8L3	68.75	NA	NA	NA
Bo4g034730	chr4	7464745	7465131	AT5G35450	RPP8L3	68.75	NA	NA	NA
Bo4g034730	chr4	7464745	7465131	AT5G35450	RPP8L3	68.75	NA	NA	NA
Bo4g034730	chr4	7464745	7465131	AT5G35450	RPP8L3	68.75	NA	NA	NA
Bo4g034730	chr4	7464745	7465131	AT5G35450	RPP8L3	68.75	NA	NA	NA
Bo4g034730	chr4	7464745	7465131	AT5G35450	RPP8L3	68.75	NA	NA	NA
Bo4g034730	chr4	7464745	7465131	AT5G35450	RPP8L3	68.75	NA	NA	NA
Bo4g034730	chr4	7464745	7465131	AT5G48620	RPP8L4	71.875	NA	NA	NA
Bo4g034730	chr4	7464745	7465131	AT5G48620	RPP8L4	71.875	NA	NA	NA
Bo4g034730	chr4	7464745	7465131	AT5G48620	RPP8L4	71.875	NA	NA	NA
Bo4g034730	chr4	7464745	7465131	AT5G48620	RPP8L4	71.875	NA	NA	NA
Bo4g034730	chr4	7464745	7465131	AT5G48620	RPP8L4	71.875	NA	NA	NA
Bo4g034730	chr4	7464745	7465131	AT5G48620	RPP8L4	71.875	NA	NA	NA
Bo4g034730	chr4	7464745	7465131	AT5G48620	RPP8L4	71.875	NA	NA	NA
Bo4g034730	chr4	7464745	7465131	AT5G48620	RPP8L4	71.875	NA	NA	NA
Bo4g034730	chr4	7464745	7465131	AT5G48620	RPP8L4	71.875	NA	NA	NA
Bo4g034740	chr4	7465881	7467193	AT5G43470	RPP8	49	NA	NA	NA
Bo4g034740	chr4	7465881	7467193	AT5G43470	RPP8	49	NA	NA	NA
Bo4g034740	chr4	7465881	7467193	AT5G43470	RPP8	49	NA	NA	NA
Bo4g034740	chr4	7465881	7467193	AT5G43470	RPP8	49	NA	NA	NA
Bo4g034740	chr4	7465881	7467193	AT5G43470	RPP8	49	NA	NA	NA
Bo4g034740	chr4	7465881	7467193	AT5G43470	RPP8	49	NA	NA	NA
Bo4g034740	chr4	7465881	7467193	AT5G43470	RPP8	49	NA	NA	NA
Bo4g034740	chr4	7465881	7467193	AT5G43470	RPP8	49	NA	NA	NA
Bo4g034740	chr4	7465881	7467193	AT5G43470	RPP8	49	NA	NA	NA
Bo4g034740	chr4	7465881	7467193	AT5G35450	RPP8L3	50	NA	NA	NA
Bo4g034740	chr4	7465881	7467193	AT5G35450	RPP8L3	50	NA	NA	NA
Bo4g034740	chr4	7465881	7467193	AT5G35450	RPP8L3	50	NA	NA	NA
Bo4g034740	chr4	7465881	7467193	AT5G35450	RPP8L3	50	NA	NA	NA
Bo4g034740	chr4	7465881	7467193	AT5G35450	RPP8L3	50	NA	NA	NA
Bo4g034740	chr4	7465881	7467193	AT5G35450	RPP8L3	50	NA	NA	NA
Bo4g034740	chr4	7465881	7467193	AT5G35450	RPP8L3	50	NA	NA	NA
Bo4g034740	chr4	7465881	7467193	AT5G35450	RPP8L3	50	NA	NA	NA
Bo4g034740	chr4	7465881	7467193	AT5G35450	RPP8L3	50	NA	NA	NA
Bo4g034740	chr4	7465881	7467193	AT5G48620	RPP8L4	49.25	NA	NA	NA
Bo4g034740	chr4	7465881	7467193	AT5G48620	RPP8L4	49.25	NA	NA	NA
Bo4g034740	chr4	7465881	7467193	AT5G48620	RPP8L4	49.25	NA	NA	NA
Bo4g034740	chr4	7465881	7467193	AT5G48620	RPP8L4	49.25	NA	NA	NA
Bo4g034740	chr4	7465881	7467193	AT5G48620	RPP8L4	49.25	NA	NA	NA
Bo4g034740	chr4	7465881	7467193	AT5G48620	RPP8L4	49.25	NA	NA	NA
Bo4g034740	chr4	7465881	7467193	AT5G48620	RPP8L4	49.25	NA	NA	NA
Bo4g034740	chr4	7465881	7467193	AT5G48620	RPP8L4	49.25	NA	NA	NA
Bo4g034740	chr4	7465881	7467193	AT5G48620	RPP8L4	49.25	NA	NA	NA
Bo4g034750	chr4	7467773	7468312	AT1G10920	LOV1	35.2941	NA	NA	NA
Bo4g034750	chr4	7467773	7468312	AT1G10920	LOV1	35.2941	NA	NA	NA
Bo4g034750	chr4	7467773	7468312	AT1G10920	LOV1	35.2941	NA	NA	NA
Bo4g034750	chr4	7467773	7468312	AT1G10920	LOV1	35.2941	NA	NA	NA
Bo4g034750	chr4	7467773	7468312	AT1G53350	RPP8L2	58.8235	NA	NA	NA
Bo4g034750	chr4	7467773	7468312	AT1G53350	RPP8L2	58.8235	NA	NA	NA
Bo4g034750	chr4	7467773	7468312	AT1G53350	RPP8L2	58.8235	NA	NA	NA
Bo4g034750	chr4	7467773	7468312	AT1G53350	RPP8L2	58.8235	NA	NA	NA
Bo4g034760	chr4	7469924	7473357	AT2G36360		88.6	0	0	0
Bo5g021190	chr5	7470875	7471955	AT3G49180	RID3	74.0891	NA	NA	NA
Bo4g034770	chr4	7473771	7476952	AT2G36350	KIPK2	84.3225	0	3	2
Bo4g034780	chr4	7479489	7480542	AT2G36330		66.323	0	0	0
Bo5g021200	chr5	7482346	7482777			NA	NA	NA	NA
Bo4g034790	chr4	7487691	7488140	AT2G36320	SAP4	75.8389	0	1	0
Bo5g021210	chr5	7491920	7492826			NA	0	0	0
Bo5g021220	chr5	7494387	7496020			NA	0	0	1
Bo4g034800	chr4	7498813	7499226			NA	NA	NA	NA
Bo4g034810	chr4	7504768	7505964			NA	NA	NA	NA
Bo4g034820	chr4	7507738	7509566	AT2G36310	URH1	87.3156	NA	NA	NA
Bo4g034830	chr4	7511349	7514646			NA	NA	NA	NA
Bo5g021230	chr5	7512981	7513863			NA	NA	NA	NA
Bo5g021240	chr5	7515104	7515712	AT1G15760		75.7426	NA	NA	NA
Bo5g021250	chr5	7516589	7516837			NA	NA	NA	NA
Bo5g021260	chr5	7517342	7518444	AT1G16310	MTP10	79.3269	NA	NA	NA
Bo5g021270	chr5	7520570	7521345	AT1G15770	MED15B	24.2038	NA	NA	NA
Bo4g034840	chr4	7524682	7524897			NA	NA	NA	NA
Bo4g034850	chr4	7526138	7527064	AT2G36300		73.3766	NA	NA	NA
Bo4g034850	chr4	7526138	7527064	AT3G52760		68.8312	NA	NA	NA
Bo4g034850	chr4	7526138	7527064	AT2G36300		73.3766	NA	NA	NA
Bo4g034850	chr4	7526138	7527064	AT3G52760		68.8312	NA	NA	NA
Bo4g034850	chr4	7526138	7527064	AT2G36300		73.3766	NA	NA	NA
Bo4g034850	chr4	7526138	7527064	AT3G52760		68.8312	NA	NA	NA
Bo4g034850	chr4	7526138	7527064	AT2G36300		73.3766	NA	NA	NA
Bo4g034850	chr4	7526138	7527064	AT3G52760		68.8312	NA	NA	NA
Bo5g021280	chr5	7526950	7534537	AT1G15780		59.5588	0	0	5
Bo4g034860	chr4	7534197	7537997	AT2G36290		82.3691	0	0	2
Bo4g034870	chr4	7540125	7541674	AT2G36270	ABI5	70.3704	0	2	0
Bo5g021290	chr5	7540866	7543741			NA	NA	NA	NA
Bo4g034880	chr4	7542078	7542603			NA	0	0	0
Bo5g021300	chr5	7545570	7548666	AT1G15790		14.8418	NA	NA	NA
Bo4g034890	chr4	7552516	7553097			NA	NA	NA	NA
Bo4g034900	chr4	7554191	7554358			NA	NA	NA	NA
Bo5g021310	chr5	7556470	7560121			NA	NA	NA	NA
Bo4g034910	chr4	7563231	7564739	AT2G36240		77.49	NA	NA	NA
Bo4g034920	chr4	7565575	7567591			NA	NA	NA	NA
Bo5g021320	chr5	7565796	7576388	AT1G15790		11.041	0	1	0
Bo4g034930	chr4	7572287	7573300			NA	NA	NA	NA
Bo4g034940	chr4	7574736	7575272			NA	NA	NA	NA
Bo5g021330	chr5	7577638	7578359	AT1G15790		39.0244	NA	NA	NA
Bo4g034950	chr4	7578737	7580118	AT2G36230	HISN3	75.5034	0	0	0
Bo4g034960	chr4	7581148	7581918	AT2G36220		70.7031	0	1	1
Bo5g021340	chr5	7584344	7584553			NA	NA	NA	NA
Bo5g021350	chr5	7588959	7591493	AT1G15800		71.4286	NA	NA	NA
Bo5g021360	chr5	7592699	7594461	AT1G15810		58.216	NA	NA	NA
Bo5g021370	chr5	7596231	7598192	AT1G15825		13.4763	NA	NA	NA
Bo5g021380	chr5	7599805	7600876	AT4G00420		51.3966	NA	NA	NA
[truncated: 12,527 more rows]

## Sheet: ROD_intervals
chr	start	end	ROD
chr3	1889336	2277603	0.165887
chr4	7354470	8001772	0.146338
chr4	13495718	14764470	0.154592
chr4	52527963	53093245	0.163428
chr5	4491983	5439086	0.166691
chr6	24224473	24751073	0.162398
chr7	40291262	41092380	0.154231
chr8	26555334	30950705	0.126269
chr8	41061240	41532779	0.165788
chr9	22216124	23066981	0.136705
chr9	36563445	37448036	0.131427
chr9	39170356	39849114	0.156476
chr9	47718791	48282899	0.140538

## Sheet: ROD_genes
gene	chr	start	end	ATgene	ATname	ATperID	variants_impact_HIGH	variants_impact_MODERATE	variants_impact_LOW
Bo3g004960	chr3	1888806	1891358	AT5G08490	PCMP-E32	81.8824	0	4	1
Bo3g004970	chr3	1893105	1894852	AT5G08520	SRM1	85.7627	0	0	0
Bo3g004980	chr3	1897027	1898799	AT5G08530	CI51	97.5309	NA	NA	NA
Bo3g004990	chr3	1899726	1902293			NA	NA	NA	NA
Bo3g005000	chr3	1903475	1904989			NA	0	0	0
Bo3g005010	chr3	1906774	1909148	AT5G08560	WDR26	86.7347	0	0	2
Bo3g005020	chr3	1911106	1916689			NA	0	1	2
Bo3g005030	chr3	1917785	1923743			NA	0	0	2
Bo3g005040	chr3	1924221	1925326	AT5G08565		87.931	0	0	0
Bo3g005050	chr3	1926000	1928318	AT5G08570		94.902	0	0	3
Bo3g005060	chr3	1932251	1934345	AT5G08590	SRK2G	88.1215	0	0	0
Bo3g005070	chr3	1934688	1940483	AT5G08630		58.6979	0	1	1
Bo3g005080	chr3	1940936	1943432	AT5G08680		94.955	NA	NA	NA
Bo3g005080	chr3	1940936	1943432	AT5G08670		95.6757	NA	NA	NA
Bo3g005080	chr3	1940936	1943432	AT5G08690		95.6757	NA	NA	NA
Bo3g005090	chr3	1944237	1946703	AT5G08680		63.4892	NA	NA	NA
Bo3g005090	chr3	1944237	1946703	AT5G08670		62.4101	NA	NA	NA
Bo3g005090	chr3	1944237	1946703	AT5G08690		62.2302	NA	NA	NA
Bo3g005100	chr3	1947668	1949220			NA	0	0	0
Bo3g005110	chr3	1956031	1956587			NA	0	0	0
Bo3g005120	chr3	1958538	1960592	AT5G09220	AAP2	93.8398	0	0	0
Bo3g005130	chr3	1963411	1965496	AT5G09300		86.9379	NA	NA	NA
Bo3g005140	chr3	1966226	1966872	AT5G09310		82.5175	NA	NA	NA
Bo3g005150	chr3	1967432	1968831	AT5G09330	NAC082	73.2938	NA	NA	NA
Bo3g005160	chr3	1969784	1973322	AT5G09400	POT7	91.6667	NA	NA	NA
Bo3g005170	chr3	1979535	1980960	AT5G09470	PUMP6	89.5522	0	0	1
Bo3g005180	chr3	1981589	1985032			NA	0	0	0
Bo3g005190	chr3	1986045	1988775	AT5G09550		96.8539	NA	NA	NA
Bo3g005200	chr3	1998371	2001164	AT5G09590	HSP70-10	92.511	NA	NA	NA
Bo3g005210	chr3	2001549	2002694	AT5G09630		49.8688	NA	NA	NA
Bo3g005220	chr3	2005137	2006703	AT5G09650	PPA6	91.8644	NA	NA	NA
Bo3g005230	chr3	2007597	2008325	AT5G39650	DMP9	91.3223	NA	NA	NA
Bo3g005240	chr3	2010826	2011248			NA	NA	NA	NA
Bo3g005250	chr3	2018911	2021005	AT5G09760		86.2779	NA	NA	NA
Bo3g005260	chr3	2021819	2022828	AT5G09760		85.7143	NA	NA	NA
Bo3g005270	chr3	2023433	2023704			NA	NA	NA	NA
Bo3g005280	chr3	2029243	2029554	AT5G09805	IDL3	70.8738	NA	NA	NA
Bo3g005290	chr3	2034081	2035458	AT5G09810	ACT7	98.6737	NA	NA	NA
Bo3g005300	chr3	2037962	2039156	AT5G09820	PAP7	86.4469	NA	NA	NA
Bo3g005310	chr3	2046558	2048280	AT5G09850	MED26C	84.5272	NA	NA	NA
Bo3g005320	chr3	2052077	2057478	AT5G09870	CESA5	92.8037	NA	NA	NA
Bo3g005330	chr3	2058876	2059148	AT5G09876		70	NA	NA	NA
Bo3g005340	chr3	2062880	2065375	AT5G09900	EMB2107	71.6102	0	0	2
Bo3g005350	chr3	2066029	2067060	AT5G09920	NRPB4	63.7037	0	0	0
Bo3g005360	chr3	2067967	2068551	AT5G09940		56.1856	0	0	0
Bo3g005370	chr3	2073450	2074211	AT5G09980	PEP4	63.9535	0	0	0
Bo3g005380	chr3	2085925	2088854	AT5G10010	HIT4	74.6556	0	0	0
Bo3g005390	chr3	2090644	2094084	AT5G10020		81.6779	0	0	0
Bo3g005400	chr3	2094910	2096892	AT5G10050		90.7143	0	0	0
Bo3g005410	chr3	2097217	2099378			NA	0	0	1
Bo3g005420	chr3	2099989	2102102	AT5G10090	TPR13	75.3002	0	0	3
Bo3g005430	chr3	2110058	2112346	AT5G10100	TPPI	86.9919	0	0	0
Bo3g005440	chr3	2116968	2118096	AT5G10110		60.3509	0	0	1
Bo3g005450	chr3	2119510	2120531	AT1G29310		78.8618	0	0	0
Bo3g005460	chr3	2124477	2125719	AT5G10120	EIL4	65.8291	NA	NA	NA
Bo3g005470	chr3	2126639	2129928	AT5G10140	FLC	83.7563	NA	NA	NA
Bo3g005480	chr3	2131759	2133145	AT5G10160		71.3726	NA	NA	NA
Bo3g005490	chr3	2134175	2137028	AT5G10240	ASN3	88.6207	0	0	0
Bo3g005500	chr3	2140508	2142119	AT5G10260	RABH1E	91.3043	0	0	0
Bo3g005510	chr3	2143366	2143608			NA	0	0	0
Bo3g005520	chr3	2149013	2151610			NA	NA	NA	NA
Bo3g005530	chr3	2153120	2154269	AT5G10280	MYB92	79.9392	NA	NA	NA
Bo3g005540	chr3	2164379	2165912	AT4G31700	RPS6A	95.5823	0	0	0
Bo3g005550	chr3	2166283	2171909	AT4G01020		78.7174	0	0	1
Bo3g005550	chr3	2166283	2171909	AT5G10370		79.4552	0	0	1
Bo3g005560	chr3	2172646	2173053			NA	NA	NA	NA
Bo3g005570	chr3	2173790	2179442			NA	0	0	0
Bo3g005580	chr3	2180061	2182838			NA	0	1	0
Bo3g005590	chr3	2184298	2186540			NA	0	0	0
Bo3g005600	chr3	2194702	2197262			NA	NA	NA	NA
Bo3g005610	chr3	2205663	2206088	AT5G10430	AGP4	77.305	NA	NA	NA
Bo3g005620	chr3	2207669	2209049	AT5G10450	GRF6	91.129	0	0	0
Bo3g005630	chr3	2211938	2218484	AT5G10470	KCA1	89.7375	0	0	1
Bo3g005640	chr3	2219176	2220919	AT5G10480	PAS2	73.913	NA	NA	NA
Bo3g005650	chr3	2221333	2222152			NA	NA	NA	NA
Bo3g005660	chr3	2222416	2224007			NA	NA	NA	NA
Bo3g006660	chr3	2232911	2233999			NA	NA	NA	NA
Bo3g006670	chr3	2234509	2237850	AT5G10490	MSL2	77.4845	NA	NA	NA
Bo3g006680	chr3	2266744	2270536	AT5G10510	AIL6	88.0071	0	0	0
Bo3g006690	chr3	2271511	2273488	AT5G10530	LECRK91	77.451	0	0	1
Bo3g006700	chr3	2274772	2278508	AT5G10540	CYOP	95.7204	0	0	1
Bo4g034570	chr4	7353956	7364639	AT2G36490	ROS1	38.5065	0	0	5
Bo4g034580	chr4	7366479	7367907	AT2G36470		71.8663	NA	NA	NA
Bo4g034590	chr4	7370882	7373075			NA	NA	NA	NA
Bo4g034600	chr4	7380754	7382638	AT2G36450	ERF024	63.6364	NA	NA	NA
Bo4g034610	chr4	7389311	7389559	AT2G36440		58.5366	NA	NA	NA
Bo4g034620	chr4	7390916	7392363	AT2G36430		79.7386	NA	NA	NA
Bo4g034630	chr4	7393835	7396307	AT2G36420		78.4753	NA	NA	NA
Bo4g034640	chr4	7426783	7433833	AT2G36390	SBE2.1	84.0426	0	0	0
Bo4g034650	chr4	7437737	7438557			NA	0	0	0
Bo4g034660	chr4	7439949	7448286	AT5G48620	RPP8L4	28.7356	0	0	0
Bo4g034660	chr4	7439949	7448286	AT5G35450	RPP8L3	28.9446	0	0	0
Bo4g034660	chr4	7439949	7448286	AT5G43470	RPP8	28.3177	0	0	0
Bo4g034670	chr4	7448777	7449368	AT2G36350	KIPK2	71.5278	0	1	0
Bo4g034680	chr4	7449650	7453218	AT5G48620	RPP8L4	63.1835	0	0	0
Bo4g034680	chr4	7449650	7453218	AT5G35450	RPP8L3	62.4544	0	0	0
Bo4g034680	chr4	7449650	7453218	AT5G43470	RPP8	62.819	0	0	0
Bo4g034690	chr4	7456009	7459460	AT2G36360		84.1564	NA	NA	NA
Bo4g034700	chr4	7459880	7460578			NA	NA	NA	NA
Bo4g034710	chr4	7461680	7464001			NA	NA	NA	NA
Bo4g034720	chr4	7464054	7464692			NA	NA	NA	NA
Bo4g034730	chr4	7464745	7465131	AT5G48620	RPP8L4	71.875	NA	NA	NA
Bo4g034730	chr4	7464745	7465131	AT5G35450	RPP8L3	68.75	NA	NA	NA
Bo4g034730	chr4	7464745	7465131	AT5G43470	RPP8	68.75	NA	NA	NA
Bo4g034740	chr4	7465881	7467193	AT5G48620	RPP8L4	49.25	NA	NA	NA
Bo4g034740	chr4	7465881	7467193	AT5G35450	RPP8L3	50	NA	NA	NA
Bo4g034740	chr4	7465881	7467193	AT5G43470	RPP8	49	NA	NA	NA
Bo4g034750	chr4	7467773	7468312	AT1G53350	RPP8L2	58.8235	NA	NA	NA
Bo4g034750	chr4	7467773	7468312	AT1G10920	LOV1	35.2941	NA	NA	NA
Bo4g034760	chr4	7469924	7473357	AT2G36360		88.6	0	0	0
Bo4g034770	chr4	7473771	7476952	AT2G36350	KIPK2	84.3225	0	3	2
Bo4g034780	chr4	7479489	7480542	AT2G36330		66.323	0	0	0
Bo4g034790	chr4	7487691	7488140	AT2G36320	SAP4	75.8389	0	1	0
Bo4g034800	chr4	7498813	7499226			NA	NA	NA	NA
Bo4g034810	chr4	7504768	7505964			NA	NA	NA	NA
Bo4g034820	chr4	7507738	7509566	AT2G36310	URH1	87.3156	NA	NA	NA
Bo4g034830	chr4	7511349	7514646			NA	NA	NA	NA
Bo4g034840	chr4	7524682	7524897			NA	NA	NA	NA
Bo4g034850	chr4	7526138	7527064	AT2G36300		73.3766	NA	NA	NA
Bo4g034850	chr4	7526138	7527064	AT3G52760		68.8312	NA	NA	NA
Bo4g034860	chr4	7534197	7537997	AT2G36290		82.3691	0	0	2
Bo4g034870	chr4	7540125	7541674	AT2G36270	ABI5	70.3704	0	2	0
Bo4g034880	chr4	7542078	7542603			NA	0	0	0
Bo4g034890	chr4	7552516	7553097			NA	NA	NA	NA
Bo4g034900	chr4	7554191	7554358			NA	NA	NA	NA
Bo4g034910	chr4	7563231	7564739	AT2G36240		77.49	NA	NA	NA
Bo4g034920	chr4	7565575	7567591			NA	NA	NA	NA
Bo4g034930	chr4	7572287	7573300			NA	NA	NA	NA
Bo4g034940	chr4	7574736	7575272			NA	NA	NA	NA
Bo4g034950	chr4	7578737	7580118	AT2G36230	HISN3	75.5034	0	0	0
Bo4g034960	chr4	7581148	7581918	AT2G36220		70.7031	0	1	1
Bo4g034970	chr4	7607086	7607478	AT2G36210		76.1538	NA	NA	NA
Bo4g034980	chr4	7615976	7621462	AT2G36200		87.1603	NA	NA	NA
Bo4g034990	chr4	7628054	7628964	AT2G36170	RPL40B	99.2188	NA	NA	NA
Bo4g034990	chr4	7628054	7628964	AT3G52590	RPL40B	99.2188	NA	NA	NA
Bo4g035000	chr4	7630477	7631377	AT2G36160	RPS14A	95.3333	NA	NA	NA
Bo4g035010	chr4	7632457	7633720	AT2G36130	CYP18-2	95.7317	0	0	0
Bo4g035020	chr4	7646968	7647340			NA	NA	NA	NA
Bo4g035030	chr4	7653419	7653656			NA	NA	NA	NA
Bo4g035040	chr4	7663152	7663627			NA	0	0	0
Bo4g035050	chr4	7666730	7667767	AT2G36120	DOT1	67.0968	0	0	1
Bo4g035060	chr4	7685736	7686661	AT2G36100	CASP1	81.5534	NA	NA	NA
Bo4g035070	chr4	7688109	7688983	AT2G36100	CASP1	79.7101	NA	NA	NA
Bo4g035080	chr4	7689144	7690076	AT2G36090		79.6774	NA	NA	NA
Bo4g035090	chr4	7713773	7714164			NA	NA	NA	NA
Bo4g035100	chr4	7742135	7743709			NA	NA	NA	NA
Bo4g035110	chr4	7752601	7755929			NA	0	0	1
Bo4g035120	chr4	7810838	7811665	AT2G36050	OFP15	70.9091	NA	NA	NA
Bo4g035130	chr4	7826776	7827348	AT2G36026		69.4737	NA	NA	NA
Bo4g035140	chr4	7829230	7830806			NA	NA	NA	NA
Bo4g035150	chr4	7831281	7834324	AT2G36010	E2F3	64.2586	NA	NA	NA
Bo4g035160	chr4	7837154	7839504	AT2G35880	WDL4	74.6067	0	0	0
Bo4g036160	chr4	7849029	7849658	AT2G35910	ATL70	66.5072	NA	NA	NA
Bo4g036170	chr4	7870945	7872165	AT2G35930	PUB23	87.6847	0	0	0
Bo4g036180	chr4	7875918	7880008			NA	0	0	0
Bo4g036190	chr4	7882587	7885405	AT2G35940	BLH1	86.3077	0	1	0
Bo4g036200	chr4	7889631	7892222			NA	0	0	0
Bo4g036210	chr4	7939609	7943565	AT2G35710	PGSIP8	89.8785	0	0	1
Bo4g036220	chr4	7957896	7958510	AT2G35700	ERF038	74.0196	NA	NA	NA
Bo4g036230	chr4	7965667	7967132	AT2G35680	DSP8	81.0458	NA	NA	NA
Bo4g036240	chr4	7967498	7970181	AT2G35670	FIS2	25.7353	0	0	0
Bo4g036250	chr4	7974533	7980400			NA	0	0	0
Bo4g036260	chr4	7986477	7988213			NA	0	0	0
Bo4g060010	chr4	13495868	13497106	AT2G29960	CYP19-4	93.0348	0	0	0
Bo4g060020	chr4	13515615	13518319	AT5G12450		7.22611	NA	NA	NA
Bo4g060030	chr4	13525709	13525975			NA	NA	NA	NA
Bo4g060040	chr4	13531843	13534402			NA	NA	NA	NA
Bo4g060050	chr4	13534598	13535425			NA	NA	NA	NA
Bo4g060060	chr4	13542495	13545571			NA	0	1	0
Bo4g060070	chr4	13555765	13556228			NA	NA	NA	NA
Bo4g060080	chr4	13556688	13557860	AT2G29900	PS2	84.1026	NA	NA	NA
Bo4g061080	chr4	13566117	13568334			NA	NA	NA	NA
Bo4g061090	chr4	13568357	13570032			NA	NA	NA	NA
Bo4g061100	chr4	13595617	13598503	AT4G20370	TSF	82.2857	NA	NA	NA
Bo4g061110	chr4	13601415	13601915			NA	NA	NA	NA
Bo4g061120	chr4	13606470	13611331	AT2G29890	VLN1	81.3824	NA	NA	NA
Bo4g061130	chr4	13612870	13615089	AT2G29760	PCMP-H33	90.2571	NA	NA	NA
Bo4g061140	chr4	13616179	13618402	AT5G48980		50.3876	NA	NA	NA
Bo4g061140	chr4	13616179	13618402	AT2G20380		40.0517	NA	NA	NA
Bo4g061140	chr4	13616179	13618402	AT5G48990		48.3204	NA	NA	NA
Bo4g061150	chr4	13619290	13619984			NA	NA	NA	NA
Bo4g061160	chr4	13624235	13625695	AT2G29750	UGT71C1	67.0782	0	0	0
Bo4g061160	chr4	13624235	13625695	AT2G29740	UGT71C2	71.6049	0	0	0
Bo4g061170	chr4	13630392	13631543	AT5G48980		53.2637	0	0	0
Bo4g061170	chr4	13630392	13631543	AT2G20380		43.0809	0	0	0
Bo4g061170	chr4	13630392	13631543	AT5G48990		51.1749	0	0	0
Bo4g061180	chr4	13632172	13633638	AT2G29750	UGT71C1	68.8525	0	0	0
Bo4g061180	chr4	13632172	13633638	AT2G29740	UGT71C2	72.7459	0	0	0
Bo4g061190	chr4	13653148	13654542	AT2G29710	UGT71D2	78.0172	NA	NA	NA
Bo4g061190	chr4	13653148	13654542	AT2G29730	UGT71D1	81.681	NA	NA	NA
Bo4g061200	chr4	13655350	13655787	AT2G29700	PH1	92.4138	NA	NA	NA
Bo4g061210	chr4	13658903	13662324	AT2G29680	CDC6	79.2757	NA	NA	NA
Bo4g061220	chr4	13670104	13670921			NA	NA	NA	NA
Bo4g061230	chr4	13698565	13699779	AT2G29670		70.297	NA	NA	NA
Bo4g061240	chr4	13701746	13703807			NA	NA	NA	NA
Bo4g061250	chr4	13705223	13706353	AT2G29660		82.4468	NA	NA	NA
Bo4g061260	chr4	13711969	13714078			NA	NA	NA	NA
Bo4g061270	chr4	13718970	13721422			NA	NA	NA	NA
Bo4g061280	chr4	13721805	13722197	AT1G07300		67.6923	NA	NA	NA
Bo4g061290	chr4	13724009	13724622	AT2G29640	JOSL	80.4469	NA	NA	NA
Bo4g061300	chr4	13725704	13729423			NA	NA	NA	NA
Bo4g061310	chr4	13735634	13736878			NA	NA	NA	NA
Bo4g061320	chr4	13741079	13741267			NA	NA	NA	NA
Bo4g061330	chr4	13769134	13771639	AT2G29630	THIC	95.8204	0	0	2
Bo4g061340	chr4	13775485	13778136	AT2G29620		67.0315	NA	NA	NA
Bo4g061350	chr4	13783932	13784743	AT2G29590		76.1006	NA	NA	NA
Bo4g061360	chr4	13785078	13788213	AT2G29580		58.1633	NA	NA	NA
Bo4g061370	chr4	13789055	13789957	AT3G20190	PRK4	37.0213	NA	NA	NA
Bo4g061380	chr4	13789988	13790218			NA	NA	NA	NA
Bo4g061390	chr4	13804249	13804627			NA	NA	NA	NA
Bo4g061400	chr4	13808239	13811154	AT2G29560	ENO3	93.6842	0	0	0
Bo4g061410	chr4	13811707	13813764	AT2G29550	TUBB7	91.2682	0	0	0
Bo4g061420	chr4	13814495	13815338	AT2G29540	ATRPC14	58.1395	0	0	0
Bo4g061430	chr4	13815786	13816898	AT2G29530	TIM10	86.0465	0	0	0
Bo4g061440	chr4	13821502	13824466	AT2G29510		77.2559	0	0	3
Bo4g061450	chr4	13825261	13825731	AT2G29500	HSP17.6B	91.0256	0	0	0
Bo4g061460	chr4	13827066	13827536	AT2G29500	HSP17.6B	85.2564	0	0	0
Bo4g061470	chr4	13829899	13830670	AT2G29490	GSTU1	80.3571	0	0	0
Bo4g061480	chr4	13840354	13841244	AT2G29460	GSTU4	76.6667	0	0	0
Bo4g061490	chr4	13851063	13855019			NA	NA	NA	NA
Bo4g061500	chr4	13875437	13876280	AT2G29450	GSTU5	86.1607	NA	NA	NA
Bo4g061510	chr4	13883800	13885612			NA	NA	NA	NA
Bo4g061520	chr4	13890509	13891332			NA	NA	NA	NA
Bo4g061530	chr4	13902245	13903315			NA	NA	NA	NA
Bo4g061540	chr4	13916151	13916876			NA	0	0	0
Bo4g061550	chr4	13918136	13918642			NA	NA	NA	NA
Bo4g061560	chr4	13944208	13946550			NA	NA	NA	NA
Bo4g061570	chr4	13948190	13949735			NA	NA	NA	NA
Bo4g062570	chr4	13982428	13982760	AT2G29450	GSTU5	82.7273	NA	NA	NA
Bo4g063570	chr4	13990954	13992455	AT2G30670		82.4427	NA	NA	NA
Bo4g063580	chr4	13993849	13995578	AT2G29400	TOPP1	94.0439	NA	NA	NA
Bo4g063590	chr4	13997905	13999577	AT2G29380	HAI3	80.0546	NA	NA	NA
Bo4g064590	chr4	14013647	14016737	AT2G29320		31.7757	NA	NA	NA
Bo4g064590	chr4	14013647	14016737	AT2G29310		31.028	NA	NA	NA
Bo4g064590	chr4	14013647	14016737	AT2G29300		30.6542	NA	NA	NA
Bo4g064590	chr4	14013647	14016737	AT2G29340		31.215	NA	NA	NA
Bo4g064600	chr4	14023286	14024460	AT2G29330	TRI	82.4427	NA	NA	NA
Bo4g064610	chr4	14052838	14053928	AT2G29320		80.9955	NA	NA	NA
Bo4g064610	chr4	14052838	14053928	AT2G29310		78.2805	NA	NA	NA
Bo4g064610	chr4	14052838	14053928	AT2G29300		78.733	NA	NA	NA
Bo4g064610	chr4	14052838	14053928	AT2G29340		79.638	NA	NA	NA
Bo4g064620	chr4	14059288	14060385	AT2G29320		80.2372	NA	NA	NA
Bo4g064620	chr4	14059288	14060385	AT2G29310		77.8656	NA	NA	NA
Bo4g064620	chr4	14059288	14060385	AT2G29300		77.0751	NA	NA	NA
Bo4g064620	chr4	14059288	14060385	AT2G29340		76.6798	NA	NA	NA
Bo4g064630	chr4	14063113	14065493			NA	NA	NA	NA
Bo4g064640	chr4	14080293	14080694			NA	NA	NA	NA
Bo4g064650	chr4	14082253	14083109			NA	NA	NA	NA
Bo4g064660	chr4	14083131	14085373			NA	NA	NA	NA
Bo4g064670	chr4	14086573	14089014			NA	NA	NA	NA
Bo4g064680	chr4	14094906	14096485	AT5G44720		76.6234	NA	NA	NA
Bo4g064690	chr4	14100849	14102364	AT5G44720		82.8479	NA	NA	NA
Bo4g064700	chr4	14105717	14106219	AT1G80500		80.3922	NA	NA	NA
Bo4g064710	chr4	14113257	14114234			NA	0	0	0
Bo4g064720	chr4	14115026	14115547	AT5G44710		75.3086	0	0	0
Bo4g065720	chr4	14116040	14116573			NA	0	0	0
Bo4g065730	chr4	14123297	14124751	AT5G38280	PR5K	69.1038	NA	NA	NA
Bo4g065740	chr4	14125702	14126962	AT2G21385		58.7571	NA	NA	NA
Bo4g065750	chr4	14141647	14145007	AT2G29210		62.2302	NA	NA	NA
Bo4g065760	chr4	14149970	14152229	AT2G29130	LAC2	88.9273	0	0	1
Bo4g065770	chr4	14157939	14158247			NA	NA	NA	NA
Bo4g065780	chr4	14172632	14172841			NA	NA	NA	NA
Bo4g065790	chr4	14182105	14184184			NA	NA	NA	NA
Bo4g065800	chr4	14189256	14193886	AT2G29110	ATGLR2.8	73.2179	0	0	2
Bo4g065810	chr4	14208048	14212565	AT2G29090	CYP707A2	87.5776	NA	NA	NA
Bo4g065820	chr4	14220423	14223988	AT2G29080	FTSH3	87.8412	0	1	0
Bo4g065830	chr4	14224892	14226757	AT2G29065	SCL34	80.0322	0	0	0
Bo4g065840	chr4	14228458	14229221			NA	NA	NA	NA
Bo4g065850	chr4	14233086	14236234			NA	0	0	0
Bo4g065860	chr4	14238364	14240472	AT2G29060	SCL33	75.641	0	0	1
Bo4g065870	chr4	14250077	14251649	AT2G29050	RBL1	88.4211	0	0	1
Bo4g065880	chr4	14269936	14273080	AT2G29040		66.573	NA	NA	NA
Bo4g065890	chr4	14274193	14275130	AT2G29020		87.218	NA	NA	NA
Bo4g065900	chr4	14277896	14281973			NA	0	0	4
Bo4g065910	chr4	14283024	14285157			NA	0	0	1
Bo4g065920	chr4	14285910	14287187			NA	0	0	0
Bo4g066920	chr4	14290914	14293977			NA	NA	NA	NA
Bo4g066930	chr4	14294742	14294993			NA	NA	NA	NA
Bo4g066940	chr4	14297889	14298779			NA	NA	NA	NA
Bo4g066950	chr4	14317742	14319829			NA	NA	NA	NA
Bo4g066960	chr4	14322256	14322567			NA	NA	NA	NA
Bo4g066970	chr4	14324152	14325775	AT2G28960		81.8462	NA	NA	NA
Bo4g066980	chr4	14342886	14344540			NA	NA	NA	NA
Bo4g066990	chr4	14344575	14345314			NA	NA	NA	NA
Bo4g067000	chr4	14348769	14351585			NA	NA	NA	NA
Bo4g067010	chr4	14382926	14384942	AT2G28950	EXPA6	92.3077	NA	NA	NA
Bo4g067020	chr4	14408907	14410934	AT2G28940		89.4505	NA	NA	NA
Bo4g067030	chr4	14411771	14414949	AT2G28930	APK1B	83.7709	NA	NA	NA
Bo4g068030	chr4	14436438	14437752			NA	NA	NA	NA
Bo4g068040	chr4	14442455	14446566	AT2G28880	ADCS	81.5565	NA	NA	NA
Bo4g068050	chr4	14459897	14461119			NA	NA	NA	NA
Bo4g068060	chr4	14467778	14468167	AT2G28870	SMR10	72.093	NA	NA	NA
Bo4g068070	chr4	14469638	14470326			NA	NA	NA	NA
Bo4g068080	chr4	14480570	14481061			NA	0	0	0
Bo4g068090	chr4	14496846	14497316			NA	NA	NA	NA
Bo4g068100	chr4	14502886	14504848	AT2G28840	XBAT31	90.6522	0	0	0
Bo4g068110	chr4	14518075	14518830	AT2G28790		85.259	NA	NA	NA
Bo4g068120	chr4	14521247	14522577			NA	NA	NA	NA
Bo4g068130	chr4	14541662	14544991	AT2G28780		84.8485	0	0	1
Bo4g069130	chr4	14557605	14563454			NA	0	2	0
Bo4g069140	chr4	14563877	14566717			NA	0	0	0
Bo4g069150	chr4	14567309	14567530	AT3G29631		2.73973	0	0	0
Bo4g069160	chr4	14577504	14577877			NA	NA	NA	NA
Bo4g069170	chr4	14597711	14598503			NA	NA	NA	NA
Bo4g069180	chr4	14602817	14603199			NA	0	0	0
Bo4g069190	chr4	14603965	14605546			NA	0	2	0
Bo4g069200	chr4	14612105	14613546	AT2G28760	UXS6	82.8283	0	0	0
Bo4g069210	chr4	14614778	14615089	AT5G59690		100	0	0	0
Bo4g069220	chr4	14622358	14622804	AT2G28720		92.5676	NA	NA	NA
Bo4g069230	chr4	14628175	14628627	AT2G28710		87.3333	NA	NA	NA
Bo4g069240	chr4	14640755	14642859			NA	0	0	0
Bo4g069250	chr4	14666338	14666647	AT3G30165		48.75	NA	NA	NA
Bo4g069260	chr4	14666858	14667465			NA	NA	NA	NA
Bo4g069270	chr4	14669162	14676916			NA	NA	NA	NA
Bo4g069280	chr4	14717912	14719347	AT2G28690		78.0591	NA	NA	NA
Bo4g069290	chr4	14738760	14740063	AT2G28680		93.8202	NA	NA	NA
Bo4g069300	chr4	14741013	14742176	AT2G28670		68.4754	NA	NA	NA
Bo4g070300	chr4	14751067	14752515	AT2G28630	KCS12	86.0996	NA	NA	NA
Bo4g070310	chr4	14758759	14761303			NA	0	0	0
Bo4g194810	chr4	52527792	52530062	AT2G44090		84.8598	0	1	4
Bo4g194820	chr4	52531538	52534476	AT2G44110	MLO15	80.6773	0	1	1
Bo4g194830	chr4	52536885	52538404	AT2G44120		85.348	0	0	0
Bo4g194840	chr4	52540853	52543677	AT2G44160	MTHFR2	91.4286	0	0	0
Bo4g194850	chr4	52546585	52547899	AT2G44190	EDE1	70.6714	0	1	1
Bo4g194860	chr4	52556601	52558562	AT2G44210		89.8551	NA	NA	NA
Bo4g194870	chr4	52562464	52565294			NA	NA	NA	NA
Bo4g194880	chr4	52566536	52568380	AT2G44260		84.6014	NA	NA	NA
Bo4g194890	chr4	52569061	52571689	AT2G44280		88.2863	NA	NA	NA
Bo4g194900	chr4	52574015	52575397			NA	NA	NA	NA
Bo4g194910	chr4	52580370	52580912	AT2G44340	VQ18	79.4444	0	0	0
Bo4g194920	chr4	52582585	52586393	AT2G44350	CSY4	96.4211	0	1	1
Bo4g194930	chr4	52588150	52588896	AT2G44370		83.4677	0	0	0
Bo4g194940	chr4	52589713	52590456	AT2G28270		73.2794	NA	NA	NA
Bo4g194950	chr4	52591268	52592024			NA	NA	NA	NA
Bo4g194960	chr4	52598284	52598790	AT2G44400		56.5476	0	0	1
Bo4g194970	chr4	52598876	52599511			NA	0	0	0
Bo4g194980	chr4	52603899	52607386	AT2G44450	BGLU15	90.6667	NA	NA	NA
Bo4g194990	chr4	52617096	52621068	AT2G44460	BGLU28	80.8219	NA	NA	NA
Bo4g195000	chr4	52625946	52629192	AT5G24540	BGLU31	74.8593	NA	NA	NA
Bo4g195000	chr4	52625946	52629192	AT5G24550	BGLU32	74.6717	NA	NA	NA
Bo4g195010	chr4	52638507	52640444			NA	NA	NA	NA
Bo4g195020	chr4	52643961	52647223			NA	NA	NA	NA
Bo4g195030	chr4	52648049	52649976	AT5G03830		46.7692	NA	NA	NA
Bo4g195030	chr4	52648049	52649976	AT2G44510		79.6923	NA	NA	NA
Bo4g195040	chr4	52652734	52654633	AT2G44520	COX10	87.53	NA	NA	NA
Bo4g195050	chr4	52656430	52658620	AT2G44530	PRS5	89.4207	NA	NA	NA
Bo4g195060	chr4	52663278	52669800	AT2G44581		50.5208	NA	NA	NA
Bo4g195060	chr4	52663278	52669800	AT2G44578		52.0833	NA	NA	NA
Bo4g195070	chr4	52672665	52676106	AT2G44590	DRP1D	86.246	NA	NA	NA
Bo4g195080	chr4	52678255	52679001	AT2G44600		59.2742	NA	NA	NA
Bo4g195090	chr4	52680654	52684676	AT2G44610	RABH1B	39.3881	NA	NA	NA
Bo4g195100	chr4	52685208	52686053	AT5G03390		49.4662	NA	NA	NA
Bo4g195110	chr4	52688195	52689107			NA	NA	NA	NA
Bo4g195120	chr4	52689838	52691361			NA	NA	NA	NA
Bo4g195130	chr4	52692119	52693080	AT2G44650	CPN10-2	82.7338	NA	NA	NA
Bo4g195140	chr4	52697519	52697907	AT2G44670	FLZ3	81.9149	NA	NA	NA
Bo4g195150	chr4	52700486	52701327	AT2G44740	CYCU4-1	92.5373	NA	NA	NA
Bo4g195160	chr4	52704884	52706427	AT2G44745	WRKY12	88.0734	NA	NA	NA
Bo4g195170	chr4	52713894	52714719			NA	NA	NA	NA
Bo4g195180	chr4	52718371	52720208	AT2G44770		97.7444	NA	NA	NA
Bo4g195190	chr4	52720885	52721588			NA	NA	NA	NA
Bo4g195200	chr4	52723461	52725085	AT2G44800		86.7978	NA	NA	NA
Bo4g195210	chr4	52736212	52738973	AT2G44830		87.057	0	0	2
Bo4g195220	chr4	52743343	52744050	AT2G44840	ERF13	76.5957	NA	NA	NA
Bo4g195230	chr4	52760804	52761223			NA	NA	NA	NA
Bo4g195240	chr4	52761477	52765298	AT2G44900	FBX5	84.141	NA	NA	NA
Bo4g195250	chr4	52767799	52769612	AT2G44910	ATHB-4	66.3522	NA	NA	NA
Bo4g195260	chr4	52779468	52780390	AT2G44925		29.878	NA	NA	NA
Bo4g195270	chr4	52783996	52784339			NA	NA	NA	NA
Bo4g195280	chr4	52791285	52792127	AT2G44940	ERF034	70.7143	NA	NA	NA
Bo4g195290	chr4	52802263	52806917	AT2G44950	HUB1	85.2571	NA	NA	NA
Bo4g195300	chr4	52808994	52811878	AT2G44970		85.3707	NA	NA	NA
Bo4g195310	chr4	52815727	52818683	AT2G44990	CCD7	88.2927	NA	NA	NA
Bo4g195320	chr4	52830020	52830879	AT2G45050	GATA2	86.3281	0	1	0
Bo4g195330	chr4	52839287	52839613			NA	NA	NA	NA
Bo4g195340	chr4	52843349	52844172			NA	NA	NA	NA
Bo4g195350	chr4	52847864	52848910	AT2G45060		60.7595	NA	NA	NA
Bo4g195360	chr4	52849546	52849788	AT2G45070	SEC61 BETA	91.25	NA	NA	NA
Bo4g195360	chr4	52849546	52849788	AT3G60540		86.25	NA	NA	NA
Bo4g195370	chr4	52852323	52853174	AT2G45120	ZAT4	66.4311	NA	NA	NA
Bo4g195380	chr4	52857181	52858529	AT2G45130	SPX3	87.0445	NA	NA	NA
Bo4g195390	chr4	52860448	52862748	AT2G45140	PVA12	89.5397	NA	NA	NA
Bo4g195400	chr4	52865178	52867599			NA	NA	NA	NA
Bo4g195410	chr4	52868299	52870717	AT2G45190	YAB1	88.412	NA	NA	NA
Bo4g195420	chr4	52877739	52879690	AT2G45200	GOS12	93.6441	0	0	0
Bo4g195430	chr4	52881359	52883422			NA	0	0	3
Bo4g195440	chr4	52891404	52894211	AT2G45300		92.8295	0	1	3
Bo4g195440	chr4	52891404	52894211	AT1G48860		89.7287	0	1	3
Bo4g195450	chr4	52895436	52896328	AT4G00100	RPS13B	96.6887	0	0	0
Bo4g195450	chr4	52895436	52896328	AT3G60770	RPS13A	96.6887	0	0	0
Bo4g195460	chr4	52903468	52906226			NA	0	0	3
Bo4g195470	chr4	52906674	52907979			NA	0	0	0
Bo4g195480	chr4	52910745	52911504	AT2G45360		85.2018	0	0	1
Bo4g195490	chr4	52912731	52914945	AT2G45400	BEN1	84.0782	0	0	0
Bo4g195500	chr4	52921148	52921339			NA	NA	NA	NA
Bo4g195510	chr4	52924355	52924762	AT2G45410	LBD19	79.4872	NA	NA	NA
Bo4g195520	chr4	52931853	52934215	AT2G45420	LBD18	85.6589	NA	NA	NA
Bo4g195530	chr4	52944022	52944954	AT2G45430	AHL22	95.4839	NA	NA	NA
Bo4g195540	chr4	52945643	52946597			NA	NA	NA	NA
Bo4g195550	chr4	52950362	52951916	AT2G45440	DHDPS2	91.2568	NA	NA	NA
Bo4g195560	chr4	52952261	52952624	AT2G45450	ZPR1	73.913	NA	NA	NA
Bo4g195570	chr4	52956261	52957481	AT2G45470	FLA8	71.4286	NA	NA	NA
Bo4g195580	chr4	52961603	52963376	AT2G45480	GRF9	37.0203	0	3	3
Bo4g195590	chr4	52963618	52965009	AT2G45490	AUR3	78.8644	0	0	0
Bo4g195600	chr4	52966968	52971011	AT2G45500		49.7823	0	0	0
Bo4g195610	chr4	52971860	52973271	AT2G45550	CYP76C4	83.2432	0	1	0
Bo4g195620	chr4	52977954	52978358	AT2G45550	CYP76C4	76.1194	0	1	0
Bo4g195630	chr4	52983626	52985788			NA	0	0	1
Bo4g195640	chr4	52987923	52990265			NA	0	1	0
Bo4g195650	chr4	52992217	52994660	AT1G33720	CYP76C6	74.9511	0	0	0
Bo4g195650	chr4	52992217	52994660	AT1G33730	CYP76C5	54.5988	0	0	0
Bo4g195660	chr4	52996666	52999160	AT2G45570	CYP76C2	80.7087	0	2	2
Bo4g195670	chr4	52999833	53001870	AT2G45560	CYP76C1	76.4133	0	0	1
Bo4g195680	chr4	53002292	53003564			NA	0	0	0
Bo4g195690	chr4	53004249	53004644			NA	0	0	0
Bo4g195700	chr4	53006998	53008971	AT2G45590		76.5601	0	0	0
Bo4g195710	chr4	53010071	53012823	AT2G45620	URT1	63.3508	0	1	1
Bo4g195720	chr4	53015176	53017593	AT2G45660	SOC1	92.4883	0	1	0
Bo4g195730	chr4	53024964	53028132	AT2G45670	LPEAT2	83.3641	NA	NA	NA
Bo4g195740	chr4	53046335	53049211	AT2G45700		76.1379	NA	NA	NA
Bo4g195750	chr4	53050149	53052322	AT2G45730		84.3891	NA	NA	NA
Bo4g195760	chr4	53053703	53054988	AT2G45740	PEX11D	94.9367	NA	NA	NA
Bo4g195770	chr4	53055741	53060501	AT2G45750		52.9187	NA	NA	NA
Bo4g195780	chr4	53061677	53062282	AT2G45760	BAP2	65.6716	NA	NA	NA
Bo4g195790	chr4	53065841	53066197			NA	NA	NA	NA
Bo4g195800	chr4	53067288	53069484	AT2G45770	CPFTSY	91.8478	0	0	0
Bo4g195810	chr4	53070032	53071637	AT2G45790	PMM	90.2439	0	0	0
Bo4g195820	chr4	53071917	53073131	AT2G45800	PLIM2A	79.646	0	0	0
Bo4g195830	chr4	53073751	53075916	AT2G45810	RH6	89.1089	0	0	1
Bo4g195840	chr4	53076609	53078026	AT2G45820	DBP	85.1282	0	0	1
Bo4g195850	chr4	53079072	53079433			NA	0	0	0
Bo4g195860	chr4	53083467	53084203			NA	0	0	0
Bo4g195870	chr4	53085864	53087862	AT2G45830	DTA2	81.25	0	0	0
Bo4g195880	chr4	53091250	53091711	AT2G45860		94.9367	0	0	1
Bo4g195890	chr4	53092177	53093649	AT2G45870		85.0856	0	0	3
Bo5g013390	chr5	4489380	4492373	AT1G10950	TMN1	94.0375	0	0	2
Bo5g013400	chr5	4492937	4494436			NA	0	0	0
Bo5g013410	chr5	4496415	4499540			NA	0	0	0
Bo5g013420	chr5	4500220	4500984			NA	NA	NA	NA
Bo5g013430	chr5	4502024	4503826	AT1G11040		72.8778	NA	NA	NA
Bo5g013440	chr5	4510067	4514205	AT1G11060		84.3823	0	0	0
Bo5g013450	chr5	4514873	4518157	AT1G11070		55.203	0	0	2
Bo5g013460	chr5	4522389	4527557	AT1G11080	scpl31	88.4146	NA	NA	NA
Bo5g013470	chr5	4536072	4537436			NA	NA	NA	NA
Bo5g013480	chr5	4540437	4540670	AT1G11112		79.2208	NA	NA	NA
Bo5g013490	chr5	4543147	4544999	AT1G11120		85.3659	NA	NA	NA
Bo5g013500	chr5	4546605	4547429	AT1G11125		64.5985	NA	NA	NA
Bo5g013510	chr5	4550895	4554749	AT1G11130	SUB	84.2313	NA	NA	NA
Bo5g013520	chr5	4559532	4562216	AT1G11170		84.2956	0	0	0
Bo5g013530	chr5	4564052	4566371	AT1G11180		86.9416	0	0	1
Bo5g013540	chr5	4573841	4574847	AT1G11210		57.2391	NA	NA	NA
Bo5g013550	chr5	4601784	4602054			NA	NA	NA	NA
Bo5g013560	chr5	4608604	4609788	AT1G11220		40.9894	NA	NA	NA
Bo5g013560	chr5	4608604	4609788	AT1G11230		36.0424	NA	NA	NA
Bo5g013570	chr5	4610233	4611419			NA	NA	NA	NA
Bo5g013580	chr5	4611943	4612439			NA	NA	NA	NA
Bo5g013590	chr5	4617825	4618964	AT1G11240		77.3869	NA	NA	NA
Bo5g013600	chr5	4619424	4620391	AT1G11250	SYP125	94.9664	NA	NA	NA
Bo5g013610	chr5	4629803	4630096			NA	0	0	0
Bo5g013620	chr5	4630862	4631418			NA	0	0	0
Bo5g013630	chr5	4635700	4638849	AT1G11310	MLO2	84.7902	0	0	0
Bo5g013640	chr5	4640102	4641595	AT1G11320		76.6355	NA	NA	NA
Bo5g013650	chr5	4643225	4646228			NA	NA	NA	NA
Bo5g013660	chr5	4647461	4650448			NA	NA	NA	NA
Bo5g014660	chr5	4655455	4655991	AT1G11340	RKS1	77.3333	NA	NA	NA
Bo5g014670	chr5	4660782	4663973	AT1G11340	RKS1	72.0207	0	0	0
Bo5g014680	chr5	4665050	4667968	AT1G11350	SD113	71.9277	0	0	0
Bo5g014690	chr5	4668092	4669286	AT1G11360		60.5341	0	1	2
Bo5g014700	chr5	4670087	4671208	AT1G11380		83.8057	0	0	0
Bo5g014710	chr5	4673765	4676225	AT1G11390		86.5132	0	0	0
Bo5g014720	chr5	4679181	4683494	AT1G80740	CMT1	63.7865	0	0	0
Bo5g014730	chr5	4686032	4689243			NA	NA	NA	NA
Bo5g014740	chr5	4697523	4700645			NA	NA	NA	NA
Bo5g014750	chr5	4701792	4704817	AT1G11410		84.4418	NA	NA	NA
Bo5g014760	chr5	4708982	4714212			NA	1	0	3
Bo5g014770	chr5	4720888	4725877			NA	0	0	0
Bo5g014780	chr5	4727087	4728719	AT1G11430	MORF9	85.7741	0	0	3
Bo5g014790	chr5	4729173	4730261	AT1G11440		63.5359	0	0	0
Bo5g014800	chr5	4734122	4735030	AT1G11475	NRPB10	97.1831	0	0	0
Bo5g014810	chr5	4736397	4739025	AT1G11480		72.5352	0	0	3
Bo5g014820	chr5	4739852	4740999	AT1G11490		74.8603	0	0	0
Bo5g014830	chr5	4741743	4742465	AT1G11500		83.4254	0	0	0
Bo5g014840	chr5	4742656	4743858	AT1G11510		48.75	0	0	1
Bo5g014840	chr5	4742656	4743858	AT2G20613		16.75	0	0	1
Bo5g014850	chr5	4746219	4747466	AT1G11545	XTH8	92.9766	0	0	0
Bo5g014860	chr5	4751938	4755644	AT5G28237		83.0472	NA	NA	NA
Bo5g014870	chr5	4755872	4757553			NA	NA	NA	NA
Bo5g014880	chr5	4760152	4761378	AT1G11630		69.6078	0	0	0
Bo5g014890	chr5	4762832	4763176	AT1G11655		76.3158	0	2	0
Bo5g014900	chr5	4764181	4767516	AT1G11660	HSP70-16	89.6189	0	0	1
Bo5g014910	chr5	4768683	4770622	AT1G11680	CYP51G1	80.6738	0	0	0
Bo5g014920	chr5	4773771	4774025			NA	NA	NA	NA
Bo5g014930	chr5	4781955	4782569	AT1G11700		83.3333	NA	NA	NA
Bo5g014940	chr5	4786895	4788838	AT1G11710		75.7342	NA	NA	NA
Bo5g014950	chr5	4789686	4797697	AT1G11720	ATSS3	64.4218	NA	NA	NA
Bo5g014960	chr5	4800961	4801383			NA	NA	NA	NA
Bo5g014970	chr5	4809248	4809469	AT1G62045		61.6438	0	0	0
Bo5g014980	chr5	4812354	4814342	AT1G11740		74.2958	0	1	2
Bo5g014990	chr5	4815523	4816934	AT1G11755	LEW1	79.0514	0	0	0
Bo5g015000	chr5	4820160	4821752	AT1G11770		85.0943	NA	NA	NA
Bo5g015010	chr5	4830921	4842500	AT1G11790	ADT1	26.4019	0	0	0
Bo5g015020	chr5	4849141	4851760			NA	NA	NA	NA
Bo5g015030	chr5	4853849	4854401			NA	0	0	0
Bo5g015040	chr5	4858986	4859665	AT1G13390		66.4596	0	0	0
Bo5g015050	chr5	4860945	4862197	AT1G13380		68.8259	0	0	0
Bo5g015060	chr5	4882354	4882926	AT1G13360		74.7368	NA	NA	NA
Bo5g015070	chr5	4888674	4889471			NA	NA	NA	NA
Bo5g015080	chr5	4896142	4897458			NA	NA	NA	NA
Bo5g015090	chr5	4899090	4899448	AT4G08530	LTP15	39.759	0	0	0
Bo5g015100	chr5	4903158	4904450			NA	0	0	1
Bo5g015110	chr5	4909044	4912719	AT1G13340		62.4506	0	0	2
Bo5g015120	chr5	4912918	4914263	AT1G13330	HOP2	73.8806	0	0	0
Bo5g015130	chr5	4916258	4918245			NA	0	0	0
Bo5g015140	chr5	4919748	4925563	AT1G20230	PCMP-H21	28.1182	NA	NA	NA
Bo5g015150	chr5	4945998	4947078			NA	NA	NA	NA
Bo5g015160	chr5	4947543	4948759	AT1G13330	HOP2	89.3805	NA	NA	NA
Bo5g015170	chr5	4964121	4965851			NA	NA	NA	NA
Bo5g015180	chr5	4968024	4968544			NA	0	0	0
Bo5g015190	chr5	4972148	4972705	AT3G21490	HIPP19	60.5263	0	0	1
Bo5g015200	chr5	4981536	4982939	AT1G13290	WIP6	85.9016	0	0	0
Bo5g015210	chr5	4992343	4993368			NA	NA	NA	NA
Bo5g015220	chr5	5004238	5005260			NA	NA	NA	NA
Bo5g015230	chr5	5011150	5011979			NA	NA	NA	NA
Bo5g015240	chr5	5033532	5034560	AT1G13250	GATL3	90.9357	NA	NA	NA
Bo5g015250	chr5	5053198	5054919	AT1G13230	PII-2	85.2381	NA	NA	NA
Bo5g015260	chr5	5055585	5060084	AT1G13220	LINC2	72.7586	NA	NA	NA
Bo5g015270	chr5	5065038	5069934	AT1G13210	ALA11	89.478	NA	NA	NA
Bo5g015280	chr5	5071206	5072634			NA	NA	NA	NA
Bo5g015290	chr5	5073088	5078158	AT1G13180	ARP3	39.9202	0	0	1
Bo5g015300	chr5	5081425	5084555	AT1G13170	ORP1D	87.5462	0	2	5
Bo5g015310	chr5	5086898	5088481	AT1G13140	CYP86C3	86.148	0	0	0
Bo5g015320	chr5	5088957	5093017	AT1G13130		84.7397	0	0	0
Bo5g015330	chr5	5095264	5097337			NA	NA	NA	NA
Bo5g015340	chr5	5105819	5106370			NA	NA	NA	NA
Bo5g015350	chr5	5108289	5109975	AT1G13110	CYP71B7	78.8955	NA	NA	NA
Bo5g016350	chr5	5127045	5128754			NA	NA	NA	NA
Bo5g016360	chr5	5130360	5142344	AT1G13060	PBE1	43.7063	NA	NA	NA
Bo5g016370	chr5	5143198	5144751	AT1G13040		88.9749	NA	NA	NA
Bo5g016380	chr5	5145082	5151637	AT1G13000		34.4402	NA	NA	NA
Bo5g016390	chr5	5152312	5153768	AT3G26445		20.6633	NA	NA	NA
Bo5g016390	chr5	5152312	5153768	AT1G12990		92.3469	NA	NA	NA
Bo5g016400	chr5	5163018	5163968	AT1G12980	ESR1	34.4937	NA	NA	NA
Bo5g016410	chr5	5184491	5188191			NA	NA	NA	NA
Bo5g016420	chr5	5188600	5189844	AT3G24610		31.5476	NA	NA	NA
Bo5g016430	chr5	5190311	5191153			NA	NA	NA	NA
Bo5g016440	chr5	5192827	5194988	AT3G26640	LWD2	54.7945	NA	NA	NA
Bo5g016440	chr5	5192827	5194988	AT1G12910	LWD1	55.8219	NA	NA	NA
Bo5g016450	chr5	5208191	5209234			NA	NA	NA	NA
Bo5g016460	chr5	5216816	5218381	AT1G12900	GAPA-2	97.2431	NA	NA	NA
Bo5g016470	chr5	5223120	5224648	AT1G12880	NUDT12	54.8043	NA	NA	NA
Bo5g016480	chr5	5225677	5227224	AT1G12880	NUDT12	70.1923	NA	NA	NA
Bo5g016490	chr5	5228860	5229873	AT1G12860	SCRM2	75.8294	NA	NA	NA
Bo5g016500	chr5	5239493	5241637	AT4G05523		26.2799	0	0	0
Bo5g016510	chr5	5242267	5243835	AT1G12860	SCRM2	77.5744	0	0	0
Bo5g016520	chr5	5244439	5249113			NA	0	0	0
Bo5g016530	chr5	5249410	5250456			NA	0	0	0
Bo5g016540	chr5	5252524	5254748	AT4G02730	WDR5B	50.7299	NA	NA	NA
Bo5g016550	chr5	5257478	5258362	AT2G19570	CDA1	83.6735	NA	NA	NA
Bo5g016560	chr5	5266255	5267046			NA	0	0	0
Bo5g016570	chr5	5268260	5268676			NA	0	0	2
Bo5g016580	chr5	5269366	5269701	AT1G12845		67.5676	0	0	0
Bo5g016590	chr5	5270294	5272565	AT1G12840	VHA-C	94.4297	0	0	0
Bo5g016600	chr5	5277878	5278099	AT1G12805		67.1233	NA	NA	NA
Bo5g016610	chr5	5286502	5286979			NA	NA	NA	NA
Bo5g016620	chr5	5289286	5291128	AT2G31250	HEMA3	64.3657	NA	NA	NA
Bo5g016630	chr5	5294724	5297885	AT1G12800		80.8219	NA	NA	NA
Bo5g016640	chr5	5298959	5299222	AT1G63245	CLE14	44.8276	NA	NA	NA
Bo5g016650	chr5	5300048	5304821	AT1G12780	UGE1	57.2899	NA	NA	NA
Bo5g016660	chr5	5308924	5310453	AT1G12750	RBL6	69.0266	NA	NA	NA
Bo5g016670	chr5	5310924	5313089	AT1G12740	CYP87A2	91.1017	NA	NA	NA
Bo5g016680	chr5	5322708	5323988			NA	0	0	0
Bo5g016690	chr5	5324747	5326331			NA	0	1	0
Bo5g016700	chr5	5340261	5341277	AT1G12710	AtPP2-A12	86.5248	NA	NA	NA
Bo5g016710	chr5	5344985	5346565	AT1G12680	PEPKR2	84.2105	NA	NA	NA
Bo5g016720	chr5	5347683	5348393	AT1G12665		36.3636	NA	NA	NA
Bo5g016720	chr5	5347683	5348393	AT1G12663		44.1558	NA	NA	NA
Bo5g016730	chr5	5352892	5353354	AT1G12660		55.3398	NA	NA	NA
Bo5g016740	chr5	5361002	5362970	AT1G12640	LPLAT1	92.2581	0	0	0
Bo5g016750	chr5	5366821	5367444	AT1G12610	DREB1F	83.0918	0	0	1
Bo5g016760	chr5	5368331	5370391	AT1G12570		89.547	0	0	0
Bo5g016770	chr5	5371153	5372273			NA	0	0	0
Bo5g016780	chr5	5376907	5378067	AT1G12560	EXPA7	88.9734	0	0	0
Bo5g016790	chr5	5383791	5385009	AT1G12550	HPR3	75.1553	0	0	0
Bo5g016800	chr5	5394728	5395746	AT1G12540	BHLH55	65.5172	NA	NA	NA
Bo5g016810	chr5	5401560	5402815			NA	NA	NA	NA
Bo5g016820	chr5	5404445	5404831			NA	NA	NA	NA
Bo5g016830	chr5	5411480	5412718	AT1G12500		96.6759	NA	NA	NA
Bo5g016840	chr5	5418732	5420641	AT1G12480	SLAC1	84.471	0	0	0
Bo5g016850	chr5	5420832	5426887	AT1G12470	VPS18	94.6356	0	1	0
Bo5g016860	chr5	5434073	5436829	AT1G12460		82.2671	0	0	0
Bo5g016870	chr5	5438465	5439831	AT1G12450		83.0508	0	0	2
Bo6g080080	chr6	24219757	24225686	AT1G79990		93.1223	0	0	2
Bo6g080090	chr6	24226356	24229942	AT1G80000	MLN51	70.5128	0	1	1
Bo6g080100	chr6	24240223	24242408	AT1G80010	FRS8	77.3639	0	1	3
Bo6g080110	chr6	24243772	24246929			NA	0	0	0
Bo6g080120	chr6	24277056	24281007			NA	NA	NA	NA
Bo6g080130	chr6	24289886	24291187	AT1G80040		72.6531	2	1	3
Bo6g080140	chr6	24293643	24295128	AT1G80050	APT2	94.7917	0	0	0
Bo6g080150	chr6	24311303	24312781	AT1G80080	TMM	79.065	NA	NA	NA
Bo6g080160	chr6	24316416	24320604			NA	0	1	1
Bo6g080170	chr6	24321737	24322680	AT1G80100	AHP6	88.3117	0	0	0
Bo6g080180	chr6	24328273	24329448	AT1G80150		76.7263	0	0	0
Bo6g080190	chr6	24330170	24330385	AT1G80165		61.9718	0	0	0
Bo6g080200	chr6	24331299	24333324	AT1G80170		86.036	0	0	0
Bo6g080210	chr6	24340399	24341056	AT1G80190	PSF1	79.4872	NA	NA	NA
Bo6g080220	chr6	24341916	24343904	AT1G80210	BRCC36A	88.5287	0	0	0
Bo6g080220	chr6	24341916	24343904	AT3G06820	BRCC36B	84.2893	0	0	0
Bo6g080230	chr6	24346843	24347613	AT1G80220		46.875	0	1	0
Bo6g080230	chr6	24346843	24347613	AT2G26050		39.8438	0	1	0
Bo6g080240	chr6	24350506	24351886	AT1G80240		89.1599	0	0	0
Bo6g080250	chr6	24364470	24365282			NA	NA	NA	NA
Bo6g080260	chr6	24369345	24370050			NA	NA	NA	NA
Bo6g080270	chr6	24389821	24392153	AT1G44090	GA20OX5	84.8739	NA	NA	NA
Bo6g080280	chr6	24402379	24402982			NA	NA	NA	NA
Bo6g080290	chr6	24403284	24405308	AT1G80260	emb1427	47.2917	NA	NA	NA
Bo6g080290	chr6	24403284	24405308	AT1G20570		44.5833	NA	NA	NA
Bo6g080300	chr6	24412870	24415259	AT1G80270	PPR596	67.3469	NA	NA	NA
Bo6g080310	chr6	24418680	24421577	AT1G80300	AATP1	91.5584	0	0	0
Bo6g080320	chr6	24425272	24425892			NA	0	0	0
Bo6g080330	chr6	24430353	24432194	AT1G80360	ISS1	85.533	NA	NA	NA
Bo6g080340	chr6	24433609	24434175	AT5G25820		65.7718	NA	NA	NA
Bo6g080350	chr6	24441405	24442266			NA	0	0	0
Bo6g080360	chr6	24447185	24449223	AT1G80370	CYCA2-4	80.7425	0	0	1
Bo6g080370	chr6	24450790	24453078	AT1G80380	GLYK	81.6594	0	0	0
Bo6g080380	chr6	24453767	24460036	AT1G80410	EMB2753	92.9885	NA	NA	NA
Bo6g080390	chr6	24462639	24463157	AT1G80450	VQ11	75	NA	NA	NA
Bo6g080400	chr6	24464969	24466994	AT1G80460	GLPK	95.5939	NA	NA	NA
Bo6g080410	chr6	24471170	24472534	AT5G51280	RH35	77.1795	NA	NA	NA
Bo6g080420	chr6	24473393	24478711	AT1G80490	TPR1	95.5357	NA	NA	NA
Bo6g080430	chr6	24499359	24501916			NA	NA	NA	NA
Bo6g080440	chr6	24502387	24503805			NA	NA	NA	NA
Bo6g080450	chr6	24507335	24510374			NA	NA	NA	NA
Bo6g080460	chr6	24513089	24514477	AT1G80510	AVT6E	87.4459	NA	NA	NA
Bo6g080470	chr6	24519056	24519640	AT1G80520		79.3814	NA	NA	NA
Bo6g080480	chr6	24520325	24522787	AT1G80530		85.8929	NA	NA	NA
Bo6g080490	chr6	24529959	24530246			NA	NA	NA	NA
Bo6g080500	chr6	24534702	24537492	AT1G80530		80.9269	NA	NA	NA
Bo6g080510	chr6	24547919	24548770			NA	NA	NA	NA
Bo6g080520	chr6	24552680	24553599			NA	NA	NA	NA
Bo6g080530	chr6	24570568	24571665			NA	NA	NA	NA
Bo6g080540	chr6	24572857	24574011			NA	NA	NA	NA
Bo6g080550	chr6	24575094	24575446			NA	NA	NA	NA
Bo6g080560	chr6	24578587	24581063	AT1G80610		77.6119	NA	NA	NA
Bo6g080570	chr6	24584965	24588602	AT1G80660	AHA9	94.206	0	1	0
Bo6g080580	chr6	24589371	24591759	AT1G15850		30.6358	0	0	0
Bo6g080580	chr6	24589371	24591759	AT1G80670	RAE1	90.4624	0	0	0
Bo6g080590	chr6	24592414	24596604	AT1G80680	NUP96	80.5182	0	1	1
Bo6g080600	chr6	24597406	24599017			NA	0	0	0
Bo6g080610	chr6	24599396	24600980	AT1G80690		82.7004	NA	NA	NA
Bo6g080620	chr6	24602139	24603165	AT1G80980		75.4717	NA	NA	NA
Bo6g080620	chr6	24602139	24603165	AT1G80700		75.4717	NA	NA	NA
Bo6g080630	chr6	24614755	24617455			NA	NA	NA	NA
Bo6g080640	chr6	24617793	24618301	AT2G37125		41.9118	NA	NA	NA
Bo6g080640	chr6	24617793	24618301	AT1G48285		46.3235	NA	NA	NA
Bo6g080650	chr6	24620350	24621030	AT1G80730	ZFP1	78.3186	NA	NA	NA
Bo6g080660	chr6	24624491	24625759	AT1G80750	RPL7A	83.2031	NA	NA	NA
Bo6g080670	chr6	24628553	24631058	AT1G80770	PDE318	88.3929	NA	NA	NA
Bo6g080680	chr6	24640452	24642811	AT1G80790	FDM5	70.579	0	1	1
Bo6g080690	chr6	24644326	24647483			NA	0	2	2
Bo6g080700	chr6	24650162	24653038	AT1G80810		45.4268	0	0	0
Bo6g080710	chr6	24653209	24654189			NA	NA	NA	NA
Bo6g080720	chr6	24655153	24657957	AT1G80830	NRAMP1	87.524	NA	NA	NA
Bo6g080730	chr6	24664274	24665925			NA	0	1	0
Bo6g080740	chr6	24701320	24704277	AT1G80840	WRKY40	87.2483	0	0	0
Bo6g080750	chr6	24709709	24710545	AT1G16000		74.1573	NA	NA	NA
Bo6g080760	chr6	24711725	24713876	AT1G80910	CCZ1B	84.7083	NA	NA	NA
Bo6g080770	chr6	24716185	24718326	AT1G80930		82.9443	NA	NA	NA
Bo6g080780	chr6	24725227	24727863	AT1G80950	LPEAT1	74.5055	0	0	0
Bo6g080790	chr6	24729083	24730227			NA	0	0	0
Bo6g080800	chr6	24733962	24735824	AT1G79720		80.9035	NA	NA	NA
Bo6g080810	chr6	24738205	24741221			NA	NA	NA	NA
Bo6g080820	chr6	24749558	24753950	AT1G79690	NUDT3	90.5685	0	0	2
Bo7g104730	chr7	40302935	40303786			NA	NA	NA	NA
Bo7g104740	chr7	40304125	40304673			NA	NA	NA	NA
Bo7g104750	chr7	40304698	40304961			NA	NA	NA	NA
Bo7g104760	chr7	40305769	40307057			NA	NA	NA	NA
Bo7g104770	chr7	40310373	40310918	AT4G16750	ERF039	84.5304	NA	NA	NA
Bo7g104780	chr7	40316236	40319127	AT4G16765		68.0645	NA	NA	NA
Bo7g104790	chr7	40326021	40327553	AT4G16820	PLA-I{beta]2	90.1961	NA	NA	NA
Bo7g104800	chr7	40328449	40339934	AT4G16990	RLM3	11.7158	NA	NA	NA
Bo7g104810	chr7	40341371	40341886	AT4G16980		65.4971	NA	NA	NA
Bo7g104820	chr7	40343209	40344805	AT4G17030	EXLB1	87.6	NA	NA	NA
Bo7g104830	chr7	40348404	40349341			NA	0	0	0
Bo7g104840	chr7	40351600	40353291	AT3G27600		10.1124	0	2	2
Bo7g104850	chr7	40359007	40360140	AT1G77650		40.8488	NA	NA	NA
Bo7g104860	chr7	40361106	40363292	AT4G17030	EXLB1	87.6	NA	NA	NA
Bo7g104870	chr7	40367810	40370240	AT4G17040	CLPR4	87.5371	NA	NA	NA
Bo7g104880	chr7	40370504	40372882	AT4G17050	UGLYAH	90.7285	NA	NA	NA
Bo7g104890	chr7	40383612	40385679			NA	NA	NA	NA
Bo7g104900	chr7	40387563	40391936			NA	NA	NA	NA
Bo7g104910	chr7	40392351	40393537			NA	NA	NA	NA
Bo7g104920	chr7	40397670	40401323			NA	NA	NA	NA
Bo7g104930	chr7	40404871	40405548			NA	NA	NA	NA
Bo7g104940	chr7	40409958	40411339			NA	NA	NA	NA
Bo7g104950	chr7	40418995	40419264	AT4G17085		78.6885	NA	NA	NA
Bo7g104960	chr7	40419708	40421605	AT4G17090	BAM3	95.7952	NA	NA	NA
Bo7g104970	chr7	40423862	40426094	AT4G17100		66.2763	NA	NA	NA
Bo7g104980	chr7	40433441	40433908			NA	NA	NA	NA
Bo7g104990	chr7	40434740	40435861	AT4G17170	RABB1C	98.5782	NA	NA	NA
Bo7g105000	chr7	40436224	40436894			NA	NA	NA	NA
Bo7g105010	chr7	40438073	40439743	AT4G17210		79.2453	NA	NA	NA
Bo7g105020	chr7	40441952	40442483	AT4G17215		76.3513	NA	NA	NA
Bo7g105030	chr7	40442910	40445225	AT4G17220	MAP70.5	86.5306	0	0	0
Bo7g105040	chr7	40447198	40449426	AT4G17250		81.2668	0	0	1
Bo7g105050	chr7	40450515	40451637	AT4G17260		92	0	0	0
Bo7g105060	chr7	40454680	40456738	AT4G17270		89.9705	0	0	0
Bo7g105070	chr7	40458337	40461729	AT4G17350		45.2381	0	0	4
Bo7g105080	chr7	40463196	40464611	AT4G17390	RPL15B	98.5294	0	0	0
Bo7g105090	chr7	40465286	40467777	AT3G44790		38.8298	0	0	0
Bo7g105090	chr7	40465286	40467777	AT3G44805		22.0745	0	0	0
Bo7g105090	chr7	40465286	40467777	AT3G58220		42.2872	0	0	0
Bo7g105090	chr7	40465286	40467777	AT3G44800		36.1702	0	0	0
Bo7g105100	chr7	40469402	40470510			NA	NA	NA	NA
Bo7g105110	chr7	40479045	40479972			NA	NA	NA	NA
Bo7g105120	chr7	40490128	40491237	AT4G17460	HAT1	86.0215	NA	NA	NA
Bo7g105130	chr7	40492405	40493970	AT4G17483		71.0191	NA	NA	NA
Bo7g105140	chr7	40496051	40496917	AT4G17486		80.4651	NA	NA	NA
Bo7g105150	chr7	40497811	40499289	AT4G17510	UCH3	88.4615	0	0	0
Bo7g105160	chr7	40499836	40501594	AT4G17520	RGGB	64.3059	0	0	0
Bo7g105170	chr7	40504395	40505679			NA	0	0	0
Bo7g105180	chr7	40506238	40507993	AT4G17550		89.0359	0	0	0
Bo7g105190	chr7	40511410	40515105			NA	0	1	0
Bo7g105200	chr7	40519695	40524206	AT4G17616		58.9713	0	0	0
Bo7g105210	chr7	40524629	40527405	AT4G17620		87.4296	NA	NA	NA
Bo7g105220	chr7	40527869	40529365	AT4G17640	CKB2	90.5263	NA	NA	NA
Bo7g105230	chr7	40530423	40530812			NA	NA	NA	NA
Bo7g105240	chr7	40533079	40533713	AT4G17670	FLZ2	77.9762	NA	NA	NA
Bo7g105250	chr7	40550538	40551361	AT4G17680		73.6842	0	0	1
Bo7g105260	chr7	40558601	40559590	AT4G17690	PER41	80.5471	NA	NA	NA
Bo7g105270	chr7	40560776	40561093			NA	NA	NA	NA
Bo7g105280	chr7	40568396	40569070			NA	NA	NA	NA
Bo7g105290	chr7	40578158	40579334	AT2G06166		29.375	NA	NA	NA
Bo7g105290	chr7	40578158	40579334	AT4G17718		32.5	NA	NA	NA
Bo7g105300	chr7	40592540	40592947	AT2G06166		49.4737	NA	NA	NA
Bo7g105300	chr7	40592540	40592947	AT4G17718		63.1579	NA	NA	NA
Bo7g105310	chr7	40595472	40595879	AT2G06166		49.4737	NA	NA	NA
Bo7g105310	chr7	40595472	40595879	AT4G17718		63.1579	NA	NA	NA
Bo7g105320	chr7	40597395	40598338	AT4G17720		84.3434	NA	NA	NA
Bo7g105330	chr7	40600400	40600823			NA	0	0	0
Bo7g105340	chr7	40604270	40604473			NA	0	0	0
Bo7g105350	chr7	40604651	40605512	AT4G17720		88.9655	0	0	0
Bo7g105360	chr7	40611730	40613245	AT4G17720		90.5229	0	0	2
Bo7g105370	chr7	40615818	40618340	AT4G17740	CTPA2	82.6772	0	0	0
Bo7g105380	chr7	40619804	40620723			NA	NA	NA	NA
Bo7g105390	chr7	40626169	40626780			NA	NA	NA	NA
Bo7g105400	chr7	40632964	40634331	AT4G17760		94.9495	NA	NA	NA
Bo7g105410	chr7	40652714	40655799	AT4G17770	TPS5	93.699	NA	NA	NA
Bo7g105420	chr7	40655966	40657141	AT4G17780		59.335	NA	NA	NA
Bo7g105430	chr7	40657896	40659388	AT4G17785	MYB39	75.6677	NA	NA	NA
Bo7g105440	chr7	40674549	40675231			NA	NA	NA	NA
Bo7g105450	chr7	40678399	40679326	AT4G17790		66.0944	NA	NA	NA
Bo7g105460	chr7	40683873	40684838	AT4G17790		74.4526	NA	NA	NA
Bo7g105470	chr7	40688887	40689768	AT4G17800	AHL23	93.5154	NA	NA	NA
Bo7g105480	chr7	40705530	40708810			NA	0	1	0
Bo7g105490	chr7	40710970	40711590	AT4G17810		75.7282	0	0	0
Bo7g105500	chr7	40715433	40720479			NA	NA	NA	NA
Bo7g105510	chr7	40722738	40724519	AT4G17840		85.5037	NA	NA	NA
Bo7g105520	chr7	40725000	40725575	AT4G17870	PYR1	92.1466	NA	NA	NA
Bo7g105530	chr7	40731369	40734668	AT4G17890	AGD8	88.6978	NA	NA	NA
Bo7g105540	chr7	40738483	40741790	AT4G17895	UBP20	58.2689	NA	NA	NA
Bo7g105550	chr7	40749467	40751088	AT4G17900		91.7808	NA	NA	NA
Bo7g105560	chr7	40755510	40756901			NA	0	0	0
Bo7g105570	chr7	40757698	40758591	AT4G17920	ATL29	79.1246	0	0	0
Bo7g105580	chr7	40759552	40759871			NA	0	1	0
Bo7g105590	chr7	40764696	40767245	AT3G62850		34.9925	NA	NA	NA
Bo7g105600	chr7	40771325	40775064	AT3G62850		42.1147	0	0	0
Bo7g105610	chr7	40775443	40776734	AT4G17950	AHL13	58.0537	0	2	0
Bo7g105620	chr7	40780856	40783090	AT4G17970	ALMT12	93.3078	0	0	0
Bo7g105630	chr7	40787126	40788260	AT4G17980	anac071	84.965	NA	NA	NA
Bo7g105640	chr7	40793906	40794061			NA	NA	NA	NA
Bo7g105650	chr7	40797473	40797628			NA	NA	NA	NA
Bo7g105660	chr7	40797987	40801575			NA	NA	NA	NA
Bo7g105670	chr7	40804360	40806232			NA	0	0	0
Bo7g105680	chr7	40808880	40812141	AT4G18010	IP5P2	85.6025	0	0	1
Bo7g105690	chr7	40830797	40833612	AT4G18020	APRR2	73.4104	NA	NA	NA
Bo7g105700	chr7	40849032	40849383			NA	0	0	0
Bo7g105710	chr7	40857427	40862648	AT4G18050	PGP9	89.4193	0	0	0
Bo7g105720	chr7	40863247	40865222	AT4G18060	SH3P3	94.0171	0	1	0
Bo7g105730	chr7	40866314	40867519	AT4G18070		63.3484	0	0	0
Bo7g105740	chr7	40869949	40871227	AT2G22650		83.9465	NA	NA	NA
Bo7g105750	chr7	40871825	40878750	AT2G07680	ATMRP11	85.9551	NA	NA	NA
Bo7g105760	chr7	40880617	40881283	AT4G18100	RPL32A	98.4962	NA	NA	NA
Bo7g105770	chr7	40885948	40886325			NA	NA	NA	NA
Bo7g105780	chr7	40888800	40890269	AT4G18160	TPK3	82.3129	NA	NA	NA
Bo7g105790	chr7	40893659	40894727			NA	NA	NA	NA
Bo7g105800	chr7	40900248	40901374	AT4G18170	WRKY28	87.5	NA	NA	NA
Bo7g105810	chr7	40909455	40911142	AT4G18180		85.9524	0	0	0
Bo7g105820	chr7	40913234	40914136	AT4G18230		71.2871	0	0	0
Bo7g105830	chr7	40915823	40916785	AT1G36005		12.7072	0	0	0
Bo7g105840	chr7	40918560	40919826			NA	NA	NA	NA
Bo7g105850	chr7	40920083	40920832	AT4G18230		81.8182	NA	NA	NA
Bo7g105860	chr7	40924758	40926107			NA	NA	NA	NA
Bo7g105870	chr7	40930640	40931149			NA	NA	NA	NA
Bo7g105880	chr7	40933234	40936704	AT4G18260		37.9576	0	0	0
Bo7g105890	chr7	40938137	40939825	AT4G18270	TRANS11	85.7143	0	0	2
Bo7g105900	chr7	40940007	40940623			NA	0	0	1
Bo7g105910	chr7	40943961	40946094	AT4G18340		89.9244	0	0	0
Bo7g105920	chr7	40948240	40949142			NA	NA	NA	NA
Bo7g105930	chr7	40974199	40975950	AT4G18350	NCED2	90.0515	0	0	0
Bo7g105940	chr7	40978457	40980543	AT4G18360	GLO5	97.5543	0	0	0
Bo7g105950	chr7	40981561	40981902	AT4G18372		86.7257	0	0	0
Bo7g105960	chr7	40984892	40986040	AT4G18390	TCP2	65.1832	NA	NA	NA
Bo7g105970	chr7	40995161	40995427	AT4G18422		85.2273	NA	NA	NA
Bo7g105980	chr7	41021340	41021579			NA	NA	NA	NA
Bo7g105990	chr7	41023373	41024351	AT4G18430	RABA1E	96.7742	NA	NA	NA
Bo7g106000	chr7	41028113	41030255	AT1G36280		88.3895	0	0	0
Bo7g106000	chr7	41028113	41030255	AT4G18440		88.015	0	0	0
Bo7g106010	chr7	41032308	41033830	AT4G18480	CHLI1	93.4426	0	0	1
Bo7g106020	chr7	41034741	41038615	AT4G18490		73.5183	0	0	1
Bo7g106030	chr7	41039555	41040019	AT4G18501		55.8442	0	0	0
Bo7g106040	chr7	41048453	41048689	AT4G18510	CLE2	69.2308	NA	NA	NA
Bo7g106050	chr7	41054579	41054815	AT4G18510	CLE2	67.9487	0	0	0
Bo7g106060	chr7	41060124	41061974	AT4G18520	PCMP-A2	90.4221	0	0	0
Bo7g106070	chr7	41062886	41065153	AT4G18530		74.4417	0	0	0
Bo7g106080	chr7	41068854	41069260			NA	NA	NA	NA
Bo7g106090	chr7	41073730	41074534	AT3G29375		42.132	0	0	0
Bo7g106100	chr7	41076120	41077392	AT3G27390		42.2857	0	0	0
Bo7g106110	chr7	41077765	41079808	AT4G18540		76.9366	0	0	2
Bo7g106120	chr7	41081028	41084349	AT4G18550		87.5576	0	0	0
Bo7g106130	chr7	41090921	41093736	AT4G18570		82.3339	0	0	5
Bo8g079710	chr8	26570184	26570864	AT3G50330	HEC2	83.1858	NA	NA	NA
Bo8g079720	chr8	26583969	26585235			NA	NA	NA	NA
Bo8g079730	chr8	26594783	26595994	AT3G50340		93.5484	NA	NA	NA
Bo8g079740	chr8	26604335	26604924	AT3G50350		64.7059	NA	NA	NA
Bo8g079750	chr8	26606343	26612998	AT3G50370		70.6133	NA	NA	NA
Bo8g079760	chr8	26615000	26618238	AT5G62520	SRO5	37.8601	NA	NA	NA
Bo8g079770	chr8	26619471	26620938			NA	NA	NA	NA
Bo8g079780	chr8	26626666	26627010	AT5G51360		58.7719	NA	NA	NA
Bo8g079780	chr8	26626666	26627010	AT3G50373		50.8772	NA	NA	NA
Bo8g079790	chr8	26631507	26632742	AT1G20795		45.2555	NA	NA	NA
Bo8g079790	chr8	26631507	26632742	AT1G57580		44.5255	NA	NA	NA
Bo8g079790	chr8	26631507	26632742	AT1G57565		25.3041	NA	NA	NA
Bo8g079800	chr8	26641894	26643056			NA	NA	NA	NA
Bo8g079810	chr8	26643359	26644860			NA	NA	NA	NA
Bo8g079820	chr8	26645623	26646908	AT1G20795		37.931	NA	NA	NA
Bo8g079820	chr8	26645623	26646908	AT1G57580		37.2414	NA	NA	NA
Bo8g079820	chr8	26645623	26646908	AT1G57565		8.27586	NA	NA	NA
Bo8g079830	chr8	26648865	26649524			NA	NA	NA	NA
Bo8g079840	chr8	26649910	26651070	AT1G20795		47.1503	NA	NA	NA
Bo8g079840	chr8	26649910	26651070	AT1G57580		47.1503	NA	NA	NA
Bo8g079840	chr8	26649910	26651070	AT1G57565		27.2021	NA	NA	NA
Bo8g079850	chr8	26656064	26659431			NA	NA	NA	NA
Bo8g079860	chr8	26662379	26662933	AT1G20795		50	NA	NA	NA
Bo8g079860	chr8	26662379	26662933	AT1G57580		40.2174	NA	NA	NA
Bo8g079860	chr8	26662379	26662933	AT1G57565		7.6087	NA	NA	NA
Bo8g079870	chr8	26663612	26663989	AT1G20795		33.6	NA	NA	NA
Bo8g079870	chr8	26663612	26663989	AT1G57580		35.2	NA	NA	NA
Bo8g079870	chr8	26663612	26663989	AT1G57565		36	NA	NA	NA
Bo8g079880	chr8	26672436	26673506	AT1G20795		50.5618	NA	NA	NA
Bo8g079880	chr8	26672436	26673506	AT1G57580		50.2809	NA	NA	NA
Bo8g079880	chr8	26672436	26673506	AT1G57565		28.0899	NA	NA	NA
Bo8g079890	chr8	26680673	26681032	AT5G63240		59.6639	0	0	0
Bo8g079890	chr8	26680673	26681032	AT5G63250		65.5462	0	0	0
Bo8g079900	chr8	26685206	26687227	AT3G50400		46.0905	0	0	1
Bo8g079910	chr8	26691858	26692547	AT3G50410	DOF3.4	78.1659	0	2	2
Bo8g079920	chr8	26695042	26695783	AT3G50450	HR1	55.4502	0	0	0
Bo8g079920	chr8	26695042	26695783	AT3G50460	HR2	58.7678	0	0	0
Bo8g079920	chr8	26695042	26695783	AT3G50480	HR4	28.91	0	0	0
Bo8g079930	chr8	26708416	26709167	AT3G50450	HR1	54.8837	NA	NA	NA
Bo8g079930	chr8	26708416	26709167	AT3G50460	HR2	57.6744	NA	NA	NA
Bo8g079930	chr8	26708416	26709167	AT3G50480	HR4	28.3721	NA	NA	NA
Bo8g079940	chr8	26709613	26712716			NA	NA	NA	NA
Bo8g079950	chr8	26716694	26717803			NA	NA	NA	NA
Bo8g079960	chr8	26732429	26735460	AT3G50530	CRK	92.5926	0	0	1
Bo8g079970	chr8	26745539	26746783			NA	NA	NA	NA
Bo8g079980	chr8	26751772	26752934			NA	NA	NA	NA
Bo8g079990	chr8	26756741	26759829	AT3G50560		91.6058	NA	NA	NA
Bo8g080000	chr8	26776766	26777404	AT3G50570		70.7547	NA	NA	NA
Bo8g080010	chr8	26786773	26787813			NA	NA	NA	NA
Bo8g080020	chr8	26790909	26798737	AT3G50590		91.6149	NA	NA	NA
Bo8g080030	chr8	26807665	26808396	AT3G50610	CEP9	76.1317	NA	NA	NA
Bo8g080040	chr8	26818887	26820259	AT3G50620		90.8815	NA	NA	NA
Bo8g080050	chr8	26842665	26844055			NA	NA	NA	NA
Bo8g080060	chr8	26846762	26847434			NA	NA	NA	NA
Bo8g080070	chr8	26862151	26862745	AT3G50640		77.0701	NA	NA	NA
Bo8g080080	chr8	26870945	26873966	AT3G50660	CYP90B1	89.3281	NA	NA	NA
Bo8g080090	chr8	26904413	26904568			NA	NA	NA	NA
Bo8g080100	chr8	26930597	26932354	AT3G50700	GAF1	84.5977	0	1	5
Bo8g080110	chr8	26941007	26941999			NA	NA	NA	NA
Bo8g080120	chr8	26948962	26951431			NA	NA	NA	NA
Bo8g080130	chr8	26956732	26958766			NA	NA	NA	NA
Bo8g080140	chr8	26960899	26961906			NA	NA	NA	NA
Bo8g080150	chr8	26967725	26967991			NA	NA	NA	NA
Bo8g080160	chr8	26971788	26972570			NA	NA	NA	NA
Bo8g080170	chr8	26975280	26975649			NA	NA	NA	NA
Bo8g080180	chr8	26980792	26982363	AT3G50780		87.1893	0	0	1
Bo8g080190	chr8	26991471	26993267	AT3G50790		87.715	NA	NA	NA
Bo8g080200	chr8	26994642	26995088	AT3G50800		77.027	NA	NA	NA
Bo8g080210	chr8	27004273	27005117	AT3G50808		31.6583	NA	NA	NA
Bo8g080220	chr8	27005571	27006433	AT4G05460	SKIP19	52.3256	NA	NA	NA
Bo8g080230	chr8	27007544	27008577			NA	NA	NA	NA
Bo8g080240	chr8	27011806	27012899	AT3G50810		79.2208	NA	NA	NA
Bo8g080250	chr8	27020022	27020579			NA	NA	NA	NA
Bo8g080260	chr8	27022802	27025973	AT3G50830	COR413PM2	87.9518	NA	NA	NA
Bo8g080270	chr8	27026559	27027577			NA	0	0	0
Bo8g080280	chr8	27031742	27033788	AT3G50840		65.4577	0	0	2
Bo8g080290	chr8	27035223	27036750	AT3G50845	AEL1	80.303	0	0	0
Bo8g080300	chr8	27042435	27042761	AT3G50850		65.7407	NA	NA	NA
Bo8g080310	chr8	27043388	27044409			NA	NA	NA	NA
Bo8g080320	chr8	27051982	27055232			NA	NA	NA	NA
Bo8g080330	chr8	27065764	27067022	AT3G50870	GATA18	81.3793	0	0	0
Bo8g080340	chr8	27069586	27070425	AT3G50880		76.3441	0	1	1
Bo8g080350	chr8	27072516	27073163	AT3G50890	ZHD7	72.093	0	0	0
Bo8g080360	chr8	27074738	27075079	AT3G50900		82.3009	NA	NA	NA
Bo8g080370	chr8	27076658	27078081	AT3G50910		81.3107	NA	NA	NA
Bo8g080380	chr8	27078579	27079408	AT3G50920	LPPE1	56.6845	NA	NA	NA
Bo8g080390	chr8	27085228	27085995			NA	NA	NA	NA
Bo8g080400	chr8	27111987	27114530			NA	NA	NA	NA
Bo8g080410	chr8	27123584	27125662			NA	NA	NA	NA
Bo8g080420	chr8	27128626	27129657	AT2G14060		66.5441	NA	NA	NA
Bo8g080430	chr8	27132238	27132573			NA	NA	NA	NA
Bo8g080440	chr8	27133722	27134297			NA	NA	NA	NA
Bo8g080450	chr8	27134435	27135596			NA	NA	NA	NA
Bo8g080460	chr8	27139661	27141277	AT3G50930	HSR4	86.6171	NA	NA	NA
Bo8g080470	chr8	27142832	27144442	AT3G50940		83.2589	0	0	0
Bo8g080480	chr8	27145117	27147633	AT3G50950	RPP13L4	84.9747	0	0	0
Bo8g080490	chr8	27147715	27147942			NA	0	0	0
Bo8g080500	chr8	27148136	27149580	AT3G50960	PLP3A	93.0435	0	0	0
Bo8g080510	chr8	27149987	27150977	AT3G50980	XERO1	76.1194	0	0	0
Bo8g080520	chr8	27152621	27152779			NA	0	0	0
Bo8g080530	chr8	27154068	27155668	AT3G50990	PER36	75.0742	NA	NA	NA
Bo8g080540	chr8	27157486	27160120			NA	NA	NA	NA
Bo8g080550	chr8	27166050	27167795	AT3G49340		73.6232	0	0	1
Bo8g080560	chr8	27168690	27169256	AT1G56620		30.3191	0	0	0
Bo8g080560	chr8	27168690	27169256	AT5G24370		37.766	0	0	0
Bo8g080560	chr8	27168690	27169256	AT3G49330		84.5745	0	0	0
Bo8g080570	chr8	27171342	27171906			NA	0	0	0
Bo8g080580	chr8	27176711	27177268			NA	NA	NA	NA
Bo8g080590	chr8	27180767	27181015			NA	NA	NA	NA
Bo8g080600	chr8	27195682	27196413			NA	0	0	0
Bo8g080610	chr8	27196928	27198071	AT3G51010		86.1111	0	0	1
Bo8g080620	chr8	27208233	27208881	AT3G51020		69.7987	NA	NA	NA
Bo8g080620	chr8	27208233	27208881	AT5G66370		57.7181	NA	NA	NA
Bo8g080630	chr8	27212950	27214706	AT3G51030	TRX1	47.2727	NA	NA	NA
Bo8g080640	chr8	27218438	27220253			NA	NA	NA	NA
Bo8g080650	chr8	27224002	27225309	AT3G52450	PUB22	92.6437	NA	NA	NA
Bo8g080660	chr8	27232318	27233049	AT3G52440		85.1852	NA	NA	NA
Bo8g080670	chr8	27256751	27257524			NA	0	0	0
Bo8g080680	chr8	27258492	27258807			NA	0	0	0
Bo8g080690	chr8	27259480	27261559	AT3G52430	PAD4	62.1739	0	0	0
Bo8g080700	chr8	27262419	27263231			NA	0	0	0
Bo8g080710	chr8	27269901	27271048			NA	NA	NA	NA
Bo8g080720	chr8	27274112	27275095	AT3G52430	PAD4	67.8899	NA	NA	NA
Bo8g080730	chr8	27285385	27285684			NA	NA	NA	NA
Bo8g080740	chr8	27290164	27290621			NA	NA	NA	NA
Bo8g080750	chr8	27297516	27300202			NA	0	0	0
Bo8g080760	chr8	27329030	27330049			NA	0	0	0
Bo8g080770	chr8	27334213	27335194			NA	0	0	1
Bo8g080780	chr8	27351931	27352286	AT3G52360		77.2727	NA	NA	NA
Bo8g080790	chr8	27366642	27368220	AT3G52300	ATPQ	78.2178	NA	NA	NA
Bo8g080800	chr8	27377407	27377668			NA	NA	NA	NA
Bo8g080810	chr8	27379496	27380046			NA	NA	NA	NA
Bo8g080820	chr8	27383429	27384830	AT3G52270		71.3178	0	0	0
Bo8g080830	chr8	27385617	27386081	AT4G38140	ATL18	57.1429	0	0	0
Bo8g080840	chr8	27388403	27394531	AT3G52250		71.3504	0	2	1
Bo8g080850	chr8	27399815	27400593			NA	NA	NA	NA
Bo8g080860	chr8	27402974	27405280	AT3G52240		66.4495	NA	NA	NA
Bo8g080870	chr8	27405885	27406922	AT3G52230		60.2941	NA	NA	NA
Bo8g080880	chr8	27407309	27409185	AT3G52220		81.1475	NA	NA	NA
Bo8g080890	chr8	27409522	27411792	AT3G52210		81.6384	NA	NA	NA
Bo8g080900	chr8	27412723	27413451			NA	NA	NA	NA
Bo8g080910	chr8	27415678	27418273	AT3G52190	PHF1	90.6801	NA	NA	NA
Bo8g080920	chr8	27419784	27422661	AT3G52180	DSP4	85.6764	0	0	0
Bo8g080930	chr8	27425247	27432530	AT3G52140		87.3521	0	0	0
Bo8g080940	chr8	27433650	27434102			NA	NA	NA	NA
Bo8g080950	chr8	27434420	27436666	AT3G52120		81.9599	NA	NA	NA
Bo8g080960	chr8	27440647	27442176	AT3G52110		76.7241	0	0	0
Bo8g080970	chr8	27442583	27442792	AT3G52105		78.2609	0	0	0
Bo8g080980	chr8	27443601	27447031	AT3G52100		81.459	0	4	0
Bo8g080990	chr8	27447398	27448160	AT3G52090	NRPB11	93.9655	0	0	2
Bo8g081000	chr8	27449442	27451598	AT3G21640	FKBP42	88.8283	0	0	0
Bo8g081010	chr8	27451743	27452084			NA	0	0	0
Bo8g081020	chr8	27453057	27454100	AT3G52060		81.8444	0	0	0
Bo8g081030	chr8	27455672	27458864	AT3G52050		77.8816	0	0	2
Bo8g081040	chr8	27459792	27460326	AT3G52040		62.8099	0	0	0
Bo8g081050	chr8	27461763	27462839	AT3G51990		88.2682	0	0	0
Bo8g081060	chr8	27463844	27465486	AT3G51980		85.2632	0	0	4
Bo8g081070	chr8	27465849	27466883	AT3G51970	ASAT1	70.9302	0	0	0
Bo8g081080	chr8	27467472	27467783			NA	0	0	0
Bo8g081090	chr8	27476862	27477902	AT3G51970	ASAT1	67.9191	NA	NA	NA
Bo8g081100	chr8	27478354	27478975			NA	NA	NA	NA
Bo8g081110	chr8	27481672	27483747	AT3G51950		87.666	NA	NA	NA
Bo8g081120	chr8	27487358	27490923			NA	0	0	1
Bo8g081130	chr8	27506288	27507234			NA	NA	NA	NA
Bo8g081140	chr8	27508083	27509422	AT3G51940		58.2734	NA	NA	NA
Bo8g081150	chr8	27510221	27511495	AT3G51930		82.0755	NA	NA	NA
Bo8g081160	chr8	27516647	27517321			NA	NA	NA	NA
Bo8g081170	chr8	27537094	27538869			NA	NA	NA	NA
Bo8g081180	chr8	27541160	27543363			NA	NA	NA	NA
Bo8g081190	chr8	27560909	27565109	AT3G51895	SULTR3;1	87.464	0	0	0
Bo8g081200	chr8	27565789	27566983	AT3G51880	HMGB1	79.661	NA	NA	NA
Bo8g081210	chr8	27568395	27571409	AT3G51850	CPK13	96.4015	NA	NA	NA
Bo8g081220	chr8	27576754	27578091	AT3G32904		64.0867	NA	NA	NA
Bo8g081230	chr8	27584494	27587257	AT3G51840	ACX4	88.1549	NA	NA	NA
Bo8g081240	chr8	27587850	27593344	AT3G51800	ATG2	43.3628	NA	NA	NA
Bo8g081250	chr8	27594137	27594895	AT3G51790	ATG1	82.9365	NA	NA	NA
Bo8g081260	chr8	27596092	27597232	AT3G51780	BAG4	81.4394	NA	NA	NA
Bo8g081270	chr8	27605505	27608598	AT3G51770	ETO1	87.9109	0	0	1
Bo8g081280	chr8	27609478	27610328	AT3G51760		82.5581	0	0	0
Bo8g081290	chr8	27612442	27615081	AT5G39000		70.7622	NA	NA	NA
Bo8g081290	chr8	27612442	27615081	AT5G38990		71.5586	NA	NA	NA
Bo8g081300	chr8	27616466	27616750	AT5G38980		48.9362	NA	NA	NA
Bo8g081310	chr8	27619565	27620762	AT3G51730		71.6157	0	0	0
Bo8g081320	chr8	27622072	27622600			NA	0	0	0
Bo8g081330	chr8	27625813	27626752	AT1G10180	EXO84C	54.2683	0	0	0
Bo8g081340	chr8	27627406	27628620	AT1G22090	EMB2204	45.4545	0	0	0
Bo8g081350	chr8	27638433	27641542			NA	NA	NA	NA
Bo8g081360	chr8	27647708	27649438			NA	NA	NA	NA
Bo8g081370	chr8	27650416	27651896			NA	NA	NA	NA
Bo8g081380	chr8	27653394	27655017	AT3G51690		55.6213	NA	NA	NA
Bo8g081380	chr8	27653394	27655017	AT3G51700		58.5799	NA	NA	NA
Bo8g081390	chr8	27660243	27661361	AT3G51680	SDR2A	90.2027	NA	NA	NA
Bo8g081400	chr8	27666714	27668756	AT3G51670	PATL6	90.2913	NA	NA	NA
Bo8g081410	chr8	27685551	27686602	AT3G51660		89.2857	NA	NA	NA
Bo8g081420	chr8	27697399	27700084	AT3G51650		76.8889	NA	NA	NA
Bo8g081420	chr8	27697399	27700084	AT3G51640		77.037	NA	NA	NA
Bo8g081430	chr8	27702976	27705666	AT3G51630	WNK5	56.1328	NA	NA	NA
Bo8g081440	chr8	27714891	27715348	AT3G51600	LTP5	90.678	NA	NA	NA
Bo8g081450	chr8	27722845	27723526	AT3G51590	LTP12	63.6364	NA	NA	NA
Bo8g081460	chr8	27724868	27729087	AT4G19530		45.5422	NA	NA	NA
Bo8g081470	chr8	27729497	27735289	AT3G51560		74.9797	0	0	0
Bo8g081480	chr8	27737024	27739786	AT3G51550	FER	89.2617	0	1	2
Bo8g081490	chr8	27743111	27745381			NA	0	0	0
Bo8g081500	chr8	27746887	27747603	AT3G51510		75.8064	0	1	1
Bo8g081510	chr8	27750391	27753382	AT3G51490	TMT3	90.6849	0	0	0
Bo8g081520	chr8	27753957	27757214	AT3G51480	GLR3.6	86.7565	0	0	1
Bo8g081530	chr8	27758328	27759739	AT3G51470		91.1672	0	0	2
Bo8g081540	chr8	27761187	27765249	AT3G51460	SAC7	92.0875	0	0	0
Bo8g081550	chr8	27769859	27771305	AT3G51450	SSL7	69.7044	NA	NA	NA
Bo8g081550	chr8	27769859	27771305	AT3G51430	SSL5	71.9212	NA	NA	NA
Bo8g081550	chr8	27769859	27771305	AT3G51420	SSL4	67.4877	NA	NA	NA
Bo8g081550	chr8	27769859	27771305	AT3G51440	SSL6	70.936	NA	NA	NA
Bo8g081560	chr8	27776586	27777359	AT3G51410		82.1012	0	0	0
Bo8g081570	chr8	27780152	27780976	AT3G51400		77.0073	0	0	0
Bo8g081580	chr8	27781111	27783137	AT3G51390	PAT10	81.3953	0	0	0
Bo8g081590	chr8	27785137	27785507			NA	0	0	0
Bo8g081600	chr8	27792295	27792694	AT3G51380	IQD20	84.466	0	0	0
Bo8g081610	chr8	27795582	27796963	AT3G51370		90.7162	0	0	3
Bo8g081620	chr8	27798499	27799233			NA	0	0	0
Bo8g081630	chr8	27801135	27803765	AT3G51360		78.0933	0	0	1
Bo8g081640	chr8	27815431	27817881	AT3G51350		59.1078	NA	NA	NA
Bo8g081640	chr8	27815431	27817881	AT3G51340		59.1078	NA	NA	NA
Bo8g081650	chr8	27823772	27824038	AT3G51325		87.5	NA	NA	NA
Bo8g081660	chr8	27824142	27824309			NA	NA	NA	NA
Bo8g081670	chr8	27831076	27832653	AT3G51320		81.3333	NA	NA	NA
Bo8g081680	chr8	27834931	27839758	AT3G51310	VPS35C	88.7056	0	0	0
Bo8g081690	chr8	27839972	27841011			NA	0	0	0
Bo8g081700	chr8	27842543	27843392			NA	0	2	1
Bo8g081710	chr8	27843544	27845969	AT3G51290		83.0189	0	1	1
Bo8g081720	chr8	27848419	27849989	AT3G51280		72.1973	0	0	0
Bo8g081730	chr8	27850480	27852394	AT3G51270		85.119	NA	NA	NA
Bo8g081740	chr8	27854635	27856141	AT3G51260	PAD1	95.6	NA	NA	NA
Bo8g081750	chr8	27859985	27861979	AT3G51250		85.4167	NA	NA	NA
Bo8g081760	chr8	27863617	27864752			NA	NA	NA	NA
Bo8g081770	chr8	27874130	27875664	AT3G51240	F3H	93.2961	NA	NA	NA
Bo8g081780	chr8	27878015	27878775	AT3G51220		76.5306	0	0	0
Bo8g081790	chr8	27880628	27880945	AT3G51200		64.7619	0	1	1
Bo8g081800	chr8	27884474	27885152			NA	0	1	0
Bo8g081810	chr8	27891419	27891877			NA	NA	NA	NA
Bo8g081820	chr8	27892324	27894585	AT3G51180		57.1709	NA	NA	NA
Bo8g081830	chr8	27903457	27904539	AT3G51160	MUR1	92.2222	0	0	2
Bo8g081840	chr8	27905967	27906693			NA	0	0	0
Bo8g081850	chr8	27907003	27911250	AT3G51150	KIN7G	84.7695	0	0	0
Bo8g081860	chr8	27914761	27919540	AT3G51130		49.7214	0	0	0
Bo8g081870	chr8	27927068	27932884	AT3G51120		78.5381	0	0	1
Bo8g081880	chr8	27938630	27942366	AT3G51070		78.6469	0	0	1
Bo8g081890	chr8	27944631	27945990			NA	0	0	0
Bo8g081900	chr8	27950891	27952472	AT3G51060	SRS1	86.5753	0	0	1
Bo8g081910	chr8	27979908	27981402	AT3G51050		84.472	NA	NA	NA
Bo8g081920	chr8	27983398	27984160			NA	NA	NA	NA
Bo8g081930	chr8	27985562	27985768			NA	NA	NA	NA
Bo8g081940	chr8	28009977	28012470			NA	NA	NA	NA
Bo8g081950	chr8	28018949	28019857	AT3G52460		82.1192	0	0	0
Bo8g081960	chr8	28021987	28022613	AT3G52470		87.0192	0	0	1
Bo8g081970	chr8	28025775	28030601	AT1G23700		27.321	0	0	0
Bo8g081980	chr8	28033327	28033956	AT3G52480		74.6412	0	0	0
Bo8g081990	chr8	28040095	28040975	AT1G72040		50.8264	0	0	0
Bo8g082000	chr8	28046068	28048729	AT3G52490	SMXL3	80.4979	NA	NA	NA
Bo8g082010	chr8	28062763	28065715			NA	0	1	0
Bo8g082020	chr8	28067836	28068639	AT3G52540	OFP18	55.4307	0	0	0
Bo8g082030	chr8	28071946	28072458	AT3G52550		67.6471	NA	NA	NA
Bo8g082040	chr8	28078487	28079599	AT3G52560	UEV1D-4	96.5753	NA	NA	NA
Bo8g082050	chr8	28083397	28083690	AT3G52561		68.0412	NA	NA	NA
Bo8g082060	chr8	28090116	28091544	AT3G52570		86.4048	NA	NA	NA
Bo8g082070	chr8	28092954	28098804	AT3G52580	RPS14C	94	NA	NA	NA
Bo8g082080	chr8	28102318	28103344	AT2G36170	RPL40B	99.2188	NA	NA	NA
Bo8g082080	chr8	28102318	28103344	AT3G52590	RPL40B	99.2188	NA	NA	NA
Bo8g082090	chr8	28104606	28106729	AT3G52610		81.7797	NA	NA	NA
Bo8g082100	chr8	28107527	28109343	AT3G52620		82.5581	NA	NA	NA
Bo8g082110	chr8	28125817	28127851	AT5G28390		34.4828	NA	NA	NA
Bo8g082110	chr8	28125817	28127851	AT3G52660		85.5603	NA	NA	NA
Bo8g082120	chr8	28129680	28131154	AT3G52680		60.4278	NA	NA	NA
Bo8g082120	chr8	28129680	28131154	AT4G00160		61.2299	NA	NA	NA
Bo8g082130	chr8	28132058	28133755			NA	NA	NA	NA
Bo8g082140	chr8	28135771	28137781			NA	NA	NA	NA
Bo8g082150	chr8	28142769	28143381			NA	NA	NA	NA
Bo8g082160	chr8	28149744	28150753	AT1G70505		48.2927	NA	NA	NA
Bo8g082170	chr8	28152305	28153153	AT3G52710		73.4043	NA	NA	NA
Bo8g082180	chr8	28155665	28158355	AT3G52720	ACA1	81.8505	NA	NA	NA
Bo8g082190	chr8	28166807	28167567			NA	NA	NA	NA
Bo8g082200	chr8	28172263	28172679	AT3G52740	BIC1	85.5072	NA	NA	NA
Bo8g082210	chr8	28176980	28178867			NA	NA	NA	NA
Bo8g082220	chr8	28180135	28182477	AT3G52750	FTSZ2-2	85.0972	NA	NA	NA
Bo8g082230	chr8	28193857	28194066	AT3G52770	ZPR3	85.5072	NA	NA	NA
Bo8g082240	chr8	28199813	28202549	AT3G52780	PAP20	82.1596	NA	NA	NA
Bo8g082250	chr8	28233849	28234903			NA	NA	NA	NA
Bo8g082260	chr8	28245094	28245563			NA	NA	NA	NA
Bo8g082270	chr8	28251388	28251915	AT3G52800	SAP6	67.4286	NA	NA	NA
Bo8g082280	chr8	28260433	28263534	AT3G52820	PAP22	90.3226	NA	NA	NA
Bo8g082290	chr8	28267256	28270656	AT3G52850	VSR1	92.48	NA	NA	NA
Bo8g082300	chr8	28275470	28278220	AT3G52880	ATMDAR1	95.3917	NA	NA	NA
Bo8g082310	chr8	28280791	28282843			NA	NA	NA	NA
Bo8g082320	chr8	28286262	28289236			NA	NA	NA	NA
Bo8g082330	chr8	28296091	28299145	AT3G52890	KIPK1	85.8156	0	0	2
Bo8g082340	chr8	28300401	28301106	AT2G36355		74.2331	0	0	0
Bo8g082340	chr8	28300401	28301106	AT3G52900		90.7975	0	0	0
Bo8g082350	chr8	28301528	28303731	AT3G52910	GRF4	82.6772	NA	NA	NA
Bo8g082360	chr8	28320058	28321260	AT3G52920		67.4877	NA	NA	NA
Bo8g082370	chr8	28322313	28323901	AT3G52930	FBA8	98.0447	NA	NA	NA
Bo8g082380	chr8	28327832	28330601			NA	NA	NA	NA
Bo8g082390	chr8	28331676	28333316	AT3G52950	CBSCBSPB3	81.8681	NA	NA	NA
Bo8g082400	chr8	28341911	28343092			NA	NA	NA	NA
Bo8g082410	chr8	28343670	28344362	AT3G52960	PRXIIE	90	NA	NA	NA
Bo8g082420	chr8	28351697	28354926	AT3G52990		97.5332	NA	NA	NA
Bo8g082430	chr8	28362179	28363331	AT3G53000	PP2A15	85.0498	NA	NA	NA
Bo8g082440	chr8	28363674	28365349	AT3G53010		77.5439	NA	NA	NA
Bo8g082450	chr8	28376511	28377608			NA	NA	NA	NA
Bo8g082460	chr8	28378799	28379858	AT3G53020	RPL24B	91.358	NA	NA	NA
Bo8g082470	chr8	28380326	28382223	AT3G53030	SRPK4	84	NA	NA	NA
Bo8g082480	chr8	28382719	28383973			NA	NA	NA	NA
Bo8g082490	chr8	28400337	28401842	AT3G53150	UGT73D1	83.2335	NA	NA	NA
Bo8g082500	chr8	28413213	28413865			NA	NA	NA	NA
Bo8g082510	chr8	28414630	28416102	AT3G53160	UGT73C7	83.6735	NA	NA	NA
Bo8g082520	chr8	28419568	28421057			NA	NA	NA	NA
Bo8g082530	chr8	28422370	28424112	AT3G53170		79.9591	0	0	0
Bo8g082540	chr8	28424749	28428842	AT3G53180		87.7672	0	0	1
Bo8g082550	chr8	28454451	28455613			NA	0	0	0
Bo8g082560	chr8	28460905	28464225	AT3G53190		89.2857	NA	NA	NA
Bo8g082570	chr8	28467188	28468202	AT3G53200	MYB27	73.8775	NA	NA	NA
Bo8g082580	chr8	28471749	28475365	AT3G53230	CDC48D	93.2555	NA	NA	NA
Bo8g082590	chr8	28487459	28487632	AT3G53232	RTFL1	66.6667	NA	NA	NA
Bo8g082600	chr8	28490810	28491058	AT3G53235		57.3171	NA	NA	NA
Bo8g082610	chr8	28495724	28496071	AT3G53250		82.6087	NA	NA	NA
Bo8g082620	chr8	28496567	28499059	AT3G53260	PAL2	93.9142	0	0	0
Bo8g082630	chr8	28506274	28509070	AT4G09870		22.7891	0	0	0
Bo8g082640	chr8	28522776	28524768	AT3G44250	CYP71B38	82.4351	NA	NA	NA
Bo8g082650	chr8	28526186	28528280	AT3G53300	CYP71B31	71.5431	NA	NA	NA
Bo8g082650	chr8	28526186	28528280	AT5G35715	CYP71B8	64.5291	NA	NA	NA
Bo8g082650	chr8	28526186	28528280	AT3G53305	CYP71B32	47.2946	NA	NA	NA
Bo8g082650	chr8	28526186	28528280	AT3G53290	CYP71B30P	61.9238	NA	NA	NA
Bo8g082660	chr8	28529714	28531635	AT3G53300	CYP71B31	74.9469	NA	NA	NA
Bo8g082660	chr8	28529714	28531635	AT5G35715	CYP71B8	67.5159	NA	NA	NA
Bo8g082660	chr8	28529714	28531635	AT3G53305	CYP71B32	47.7707	NA	NA	NA
Bo8g082660	chr8	28529714	28531635	AT3G53290	CYP71B30P	60.2972	NA	NA	NA
Bo8g082670	chr8	28532671	28533745	AT3G53310	REM20	54.8387	NA	NA	NA
Bo8g082680	chr8	28534410	28537176	AT3G53320		61.4525	NA	NA	NA
Bo8g082690	chr8	28537823	28539083	AT3G53340	NFYB10	84.5304	NA	NA	NA
Bo8g082700	chr8	28552047	28552999			NA	0	0	0
Bo8g082710	chr8	28563588	28564256	AT3G18970	PCMP-E93	68.9189	0	0	0
Bo8g082720	chr8	28598356	28599904	AT3G13280		37.0504	NA	NA	NA
Bo8g082730	chr8	28606360	28607518	AT3G13280		37.5451	NA	NA	NA
Bo8g082740	chr8	28609374	28609848			NA	NA	NA	NA
Bo8g082750	chr8	28614621	28615975	AT3G53350	RIP4	78.534	NA	NA	NA
Bo8g082760	chr8	28619331	28621628	AT3G53360	PCMP-E86	80.5229	NA	NA	NA
Bo8g082770	chr8	28624003	28624317	AT4G00620	FOLD4	82.0513	NA	NA	NA
Bo8g082780	chr8	28632706	28636370	AT3G53390		92.8315	NA	NA	NA
Bo8g082790	chr8	28639013	28639900	AT3G53400		73.1278	NA	NA	NA
Bo8g082800	chr8	28640543	28642126	AT3G53420	PIP2-1	93.7282	NA	NA	NA
Bo8g082810	chr8	28646699	28647199	AT3G53430	RPL12B	98.7952	NA	NA	NA
Bo8g082810	chr8	28646699	28647199	AT2G37190	RPL12A	96.988	NA	NA	NA
Bo8g082820	chr8	28648410	28649921	AT3G53440		63.2207	NA	NA	NA
Bo8g082830	chr8	28650930	28651430	AT3G53430	RPL12B	98.7952	NA	NA	NA
Bo8g082830	chr8	28650930	28651430	AT2G37190	RPL12A	96.988	NA	NA	NA
Bo8g082840	chr8	28652641	28654152	AT3G53440		63.2207	NA	NA	NA
Bo8g082850	chr8	28654582	28657430	AT3G53450	LOG4	94.9074	NA	NA	NA
Bo8g082860	chr8	28666505	28667867			NA	NA	NA	NA
Bo8g082870	chr8	28669849	28670335	AT3G53470		72.1805	NA	NA	NA
Bo8g082880	chr8	28676538	28678209	AT3G53500	RS2Z32	89.7887	0	0	0
Bo8g082890	chr8	28679037	28681382	AT3G53510	ABCG20	85.2394	0	0	4
Bo8g082900	chr8	28685710	28688012	AT3G53520	UXS1	94.8956	0	0	0
Bo8g082910	chr8	28689093	28690083	AT3G53530	NAKR3	58.4	0	0	0
Bo8g082920	chr8	28690346	28693674	AT3G53540		63.0952	0	0	0
Bo8g082930	chr8	28707647	28709316	AT5G40750		30.4609	NA	NA	NA
Bo8g082940	chr8	28711212	28712191	AT3G53560		53.3569	NA	NA	NA
Bo8g082950	chr8	28715986	28718602	AT3G53570	AFC1	90.7328	NA	NA	NA
Bo8g082960	chr8	28719449	28721627	AT3G53580	DAPF	70.8092	NA	NA	NA
Bo8g082970	chr8	28721914	28723303	AT4G31180	IBI1	89.9123	NA	NA	NA
Bo8g082980	chr8	28724835	28725964			NA	NA	NA	NA
Bo8g082990	chr8	28729033	28733725			NA	NA	NA	NA
Bo8g083000	chr8	28735528	28737656	AT3G53610	RABE1A	97.2222	NA	NA	NA
Bo8g083010	chr8	28751612	28753410	AT3G53620	PPA4	93.0876	NA	NA	NA
Bo8g083020	chr8	28753871	28755296	AT3G53630		81.7204	NA	NA	NA
Bo8g083030	chr8	28756024	28756440	AT3G09480		81.1594	NA	NA	NA
Bo8g083030	chr8	28756024	28756440	AT2G37470		93.4783	NA	NA	NA
Bo8g083030	chr8	28756024	28756440	AT3G53650		91.3043	NA	NA	NA
Bo8g083030	chr8	28756024	28756440	AT5G02570		87.6812	NA	NA	NA
Bo8g083040	chr8	28758241	28759406	AT3G53670		65.0943	NA	NA	NA
Bo8g083050	chr8	28769122	28771221	AT3G53710	AGD6	82.2472	NA	NA	NA
Bo8g083060	chr8	28772144	28775721	AT3G53720	CHX20	86.7008	NA	NA	NA
Bo8g083070	chr8	28784728	28786261			NA	NA	NA	NA
Bo8g083080	chr8	28789609	28790490			NA	NA	NA	NA
Bo8g083090	chr8	28791739	28792686	AT3G53740	RPL36B	90.4348	NA	NA	NA
Bo8g083100	chr8	28793651	28795202	AT3G53750	ACT1	99.4695	NA	NA	NA
Bo8g083110	chr8	28795880	28799670	AT3G53760	GCP4	93.6828	NA	NA	NA
Bo8g083120	chr8	28800432	28802041	AT3G53780	RBL4	89.7698	NA	NA	NA
Bo8g083130	chr8	28804417	28804924			NA	NA	NA	NA
Bo8g083140	chr8	28809729	28811472	AT3G53800	Fes1B	90.6336	NA	NA	NA
Bo8g083150	chr8	28812119	28814353	AT3G53810	LECRK42	86.2891	NA	NA	NA
Bo8g083160	chr8	28828379	28828801	AT3G53820		74.2857	0	0	0
Bo8g083170	chr8	28830437	28830586			NA	0	0	0
Bo8g083180	chr8	28839068	28839821	AT1G50080		30.2326	NA	NA	NA
Bo8g083190	chr8	28842702	28843529			NA	NA	NA	NA
Bo8g083200	chr8	28849361	28850377	AT3G53840	WAKL15	84.3195	NA	NA	NA
Bo8g083210	chr8	28850683	28851307	AT3G53850		76.1589	NA	NA	NA
Bo8g083220	chr8	28852252	28853898	AT3G53880	AKR4C11	92.381	NA	NA	NA
Bo8g083230	chr8	28854221	28854666	AT3G53890	RPS21B	87.8049	NA	NA	NA
Bo8g083240	chr8	28855631	28858235	AT3G53900	UPP	85.1211	0	0	0
Bo8g083250	chr8	28858928	28862032	AT3G53960	NPF5.7	81.113	0	0	0
Bo8g083260	chr8	28872352	28873882			NA	NA	NA	NA
Bo8g083270	chr8	28884424	28885683	AT3G53990		88.535	0	0	0
Bo8g083280	chr8	28908282	28908929	AT3G10970		96.8992	NA	NA	NA
Bo8g083290	chr8	28915714	28917097	AT3G54000		46.5875	NA	NA	NA
Bo8g083300	chr8	28922158	28924019			NA	0	0	0
Bo8g083310	chr8	28926035	28929279	AT3G54040		80.663	0	0	1
Bo8g083320	chr8	28929869	28934316	AT2G05140		6.54582	0	0	0
Bo8g083320	chr8	28929869	28934316	AT2G37690		10.6747	0	0	0
Bo8g083330	chr8	28936761	28938943	AT3G54050	CFBP1	92.5121	0	0	1
Bo8g083340	chr8	28954853	28955772			NA	NA	NA	NA
Bo8g083350	chr8	28961012	28961901			NA	NA	NA	NA
Bo8g083360	chr8	28967720	28968347			NA	NA	NA	NA
Bo8g083370	chr8	28975176	28976174	AT3G54080		66.2651	0	0	0
Bo8g083380	chr8	28976451	28976687	AT3G54085		80.7692	0	0	0
Bo8g083390	chr8	28979565	28983024	AT3G54100	OFUT28	84.2593	0	0	1
Bo8g083400	chr8	28994030	28994927	AT3G54120	RTNLB12	79.0244	0	0	0
Bo8g083410	chr8	28996591	28998638	AT4G13460	SUVH9	73.6593	0	0	0
Bo8g083420	chr8	28999231	29000888	AT3G54130		82.807	0	0	1
Bo8g083430	chr8	29002476	29002898			NA	0	0	0
Bo8g083440	chr8	29006841	29009869	AT3G54140	NPF8.1	84.4797	NA	NA	NA
Bo8g083450	chr8	29012492	29014193	AT3G54150		80.9677	NA	NA	NA
Bo8g083460	chr8	29019552	29022257	AT3G54170	FIP37	71.5847	0	0	0
Bo8g083470	chr8	29023813	29025833	AT3G54190		96.5812	0	0	0
Bo8g083470	chr8	29023813	29025833	AT2G38630		89.3162	0	0	0
Bo8g083480	chr8	29028626	29029312	AT3G54200		66.2281	0	0	0
Bo8g083490	chr8	29030563	29031271	AT3G54210	RPL17	84.1346	0	0	0
Bo8g083500	chr8	29034353	29036386	AT3G54220	SCR	76.4045	0	0	2
Bo8g083510	chr8	29038867	29044964	AT3G54230	SUA	82.4365	0	0	1
Bo8g083520	chr8	29045606	29048376	AT3G54250	MVD2	94.9881	0	0	0
Bo8g083530	chr8	29049604	29052213	AT3G54270	SPP3A	73.5358	NA	NA	NA
Bo8g083540	chr8	29057513	29060086			NA	0	0	0
Bo8g083550	chr8	29061440	29072918	AT3G54280	RGD3	91.4062	0	1	3
Bo8g083560	chr8	29073619	29074851	AT3G54290		77.686	0	0	0
Bo8g083570	chr8	29083333	29085093	AT3G54300	VAMP727	95	NA	NA	NA
Bo8g083580	chr8	29086295	29087857	AT3G54310		69.2098	NA	NA	NA
Bo8g083590	chr8	29093918	29097519	AT3G54320	WRI1	82.8087	NA	NA	NA
Bo8g083600	chr8	29098697	29100792	AT3G54340	AP3	93.1034	0	0	0
Bo8g083610	chr8	29102848	29105436	AT3G54360	NCA1	81.9071	0	0	0
Bo8g083620	chr8	29106893	29107347			NA	0	0	0
Bo8g083630	chr8	29109334	29109933	AT3G54390		75.3769	NA	NA	NA
Bo8g083640	chr8	29115549	29118683	AT3G54400		85.3488	0	0	0
Bo8g083650	chr8	29120380	29122297	AT3G54420	EP3	77.1318	0	0	0
Bo8g083660	chr8	29122698	29123895	AT3G54430	SRS6	41.5842	0	0	0
Bo8g083670	chr8	29126659	29127569	AT3G54420	EP3	90.9483	0	0	0
Bo8g083680	chr8	29130721	29132369	AT3G54430	SRS6	46.5347	NA	NA	NA
Bo8g083690	chr8	29135158	29138796	AT3G54450	NPF5.4	86.941	0	0	0
Bo8g083700	chr8	29140005	29142486	AT3G54480	SKIP5	84.0741	0	0	0
Bo8g083710	chr8	29143656	29146699	AT3G54500		74.8479	0	0	0
Bo8g083720	chr8	29160390	29163852	AT3G54510		88.6525	NA	NA	NA
Bo8g083730	chr8	29168994	29171702	AT3G54520		64.9789	NA	NA	NA
Bo8g083740	chr8	29175475	29177631	AT3G54540	ABCF4	87.3259	NA	NA	NA
Bo8g083750	chr8	29178783	29179551	AT3G54560	H2AV	80.7453	NA	NA	NA
Bo8g083760	chr8	29181971	29182267	AT3G28550		41.8367	NA	NA	NA
Bo8g083760	chr8	29181971	29182267	AT3G54590	EXT2	37.7551	NA	NA	NA
Bo8g084760	chr8	29184885	29186366	AT3G28550		61.6114	NA	NA	NA
Bo8g084760	chr8	29184885	29186366	AT3G54590	EXT2	61.6114	NA	NA	NA
Bo8g084770	chr8	29189100	29191045	AT3G54620	BZIP25	57.672	NA	NA	NA
Bo8g084780	chr8	29199293	29202344			NA	NA	NA	NA
Bo8g084790	chr8	29210505	29212229	AT3G54630	NDC80	71.2544	0	0	3
Bo8g084800	chr8	29214544	29216235	AT3G54640	TSA1	89.3891	0	0	1
Bo8g084810	chr8	29216994	29220720	AT3G54650	FBL17	73.8924	0	1	5
Bo8g084820	chr8	29227205	29230007	AT3G54660	EMB2360	88.2353	0	0	0
Bo8g084830	chr8	29234201	29241364	AT3G54670	SMC1	89.0894	0	1	2
Bo8g084840	chr8	29242189	29242794	AT3G54680		63.6816	0	0	0
Bo8g084850	chr8	29244497	29245247	AT3G54690	SETH3	66.8675	0	0	0
Bo8g084860	chr8	29246705	29248300			NA	0	0	0
Bo8g084870	chr8	29250269	29253147	AT3G54720	AMP1	85.8974	0	0	0
Bo8g084880	chr8	29256627	29257331	AT4G00026	TIM21	60.2564	NA	NA	NA
Bo8g084890	chr8	29261213	29262628	AT3G54740		80.4348	NA	NA	NA
Bo8g084900	chr8	29263292	29266800	AT3G54750		74.2149	NA	NA	NA
Bo8g084910	chr8	29270664	29272347			NA	0	1	0
Bo8g085910	chr8	29291427	29293768	AT3G54790	PUB3	85.2273	0	0	0
Bo8g085920	chr8	29297159	29300832	AT3G54800		87.8116	NA	NA	NA
Bo8g085930	chr8	29325390	29326693	AT3G54810	GATA8	87.3065	NA	NA	NA
Bo8g086930	chr8	29338055	29341185	AT3G54820	PIP2-5	94.4056	NA	NA	NA
Bo8g086940	chr8	29343410	29344416	AT3G54826		53.2468	NA	NA	NA
Bo8g086950	chr8	29345719	29346660	AT2G26110		64.2173	NA	NA	NA
Bo8g086960	chr8	29348021	29351486	AT3G54830		76.3602	NA	NA	NA
Bo8g086970	chr8	29352193	29354170	AT5G12930		71.9715	NA	NA	NA
Bo8g086980	chr8	29358803	29359367	AT4G03500		66.1538	NA	NA	NA
Bo8g086990	chr8	29363933	29364920	AT2G29770		44.8276	NA	NA	NA
Bo8g086990	chr8	29363933	29364920	AT2G29780		42.4138	NA	NA	NA
Bo8g086990	chr8	29363933	29364920	AT1G19470		45.5172	NA	NA	NA
Bo8g086990	chr8	29363933	29364920	AT2G29800		43.4483	NA	NA	NA
Bo8g086990	chr8	29363933	29364920	AT2G29810		49.3103	NA	NA	NA
Bo8g086990	chr8	29363933	29364920	AT2G29830		48.6207	NA	NA	NA
Bo8g086990	chr8	29363933	29364920	AT2G29860		26.2069	NA	NA	NA
Bo8g086990	chr8	29363933	29364920	AT2G29600		43.1034	NA	NA	NA
Bo8g086990	chr8	29363933	29364920	AT1G19460		45.1724	NA	NA	NA
Bo8g086990	chr8	29363933	29364920	AT2G29820		42.7586	NA	NA	NA
Bo8g087000	chr8	29365901	29366800			NA	NA	NA	NA
Bo8g087010	chr8	29367002	29370619			NA	NA	NA	NA
Bo8g087020	chr8	29371982	29373421	AT5G12310		81.749	NA	NA	NA
Bo8g087030	chr8	29374245	29375429			NA	NA	NA	NA
Bo8g087040	chr8	29379312	29380707	AT4G22050		45.7055	NA	NA	NA
Bo8g087050	chr8	29386561	29387147			NA	NA	NA	NA
Bo8g087060	chr8	29390664	29392644	AT4G22050		44.2073	NA	NA	NA
Bo8g087070	chr8	29402219	29402515			NA	NA	NA	NA
Bo8g087080	chr8	29403867	29406646	AT5G44840		71	NA	NA	NA
Bo8g087080	chr8	29403867	29406646	AT5G44830		59.5	NA	NA	NA
Bo8g087090	chr8	29415731	29417690	AT3G54840	RABF1	93.1034	0	0	0
Bo8g087100	chr8	29418538	29421235	AT3G54850	PUB14	87.7971	0	1	10
Bo8g087110	chr8	29421638	29430648	AT3G54860	ATVPS33	93.4122	0	0	0
Bo8g087120	chr8	29436539	29442225	AT3G54870	KINUC	87.8417	NA	NA	NA
Bo8g087130	chr8	29442715	29443425	AT3G54880		88.2883	0	0	0
Bo8g087140	chr8	29445747	29447089	AT3G54890	LHCA1	96.6805	0	0	0
Bo8g087150	chr8	29448175	29448435	AT3G54900	GRXS14	90.6977	0	0	1
Bo8g087160	chr8	29448483	29448701			NA	0	0	0
Bo8g087170	chr8	29453118	29458504	AT3G54910		25.3348	0	0	0
Bo8g087180	chr8	29459052	29460459	AT3G54910		56.7633	NA	NA	NA
Bo8g087190	chr8	29463107	29464047			NA	NA	NA	NA
Bo8g087200	chr8	29464853	29466244			NA	NA	NA	NA
Bo8g087210	chr8	29468363	29471513	AT3G54920	PMR6	83.8966	NA	NA	NA
Bo8g087220	chr8	29472237	29474547	AT3G54930	B'EPSILON	83.4264	NA	NA	NA
Bo8g087230	chr8	29477769	29479459	AT3G54940	RD19D	83.2418	NA	NA	NA
Bo8g087240	chr8	29484810	29486395	AT3G54950	PLP7	87.5256	0	0	1
Bo8g087250	chr8	29488262	29491358	AT3G54960	PDIL1-3	86.1352	0	0	0
Bo8g087260	chr8	29492146	29493728	AT3G54970		81.5029	NA	NA	NA
Bo8g087270	chr8	29493923	29496472	AT3G54980		69.7291	NA	NA	NA
Bo8g087280	chr8	29498464	29501592	AT3G54990	SMZ	81.686	0	0	0
Bo8g087290	chr8	29516356	29516661			NA	NA	NA	NA
Bo8g087300	chr8	29523729	29525384			NA	NA	NA	NA
Bo8g087310	chr8	29525828	29527614	AT3G55005	TON1B	84.1897	NA	NA	NA
Bo8g087310	chr8	29525828	29527614	AT3G55000	TON1A	82.6087	NA	NA	NA
Bo8g087320	chr8	29528300	29530258	AT3G55010	PUR5	79.3349	NA	NA	NA
Bo8g087330	chr8	29530615	29535819	AT3G55020		80.8589	0	0	0
Bo8g087340	chr8	29539226	29540357	AT3G55030	PGPS2	87.2247	0	0	1
Bo8g087350	chr8	29543763	29545008	AT3G55050	PP2C6	88.4021	0	0	0
Bo8g087360	chr8	29549221	29550590			NA	NA	NA	NA
Bo8g088360	chr8	29553732	29554306			NA	0	0	0
Bo8g088370	chr8	29560329	29563315			NA	0	0	0
Bo8g088380	chr8	29576218	29577724			NA	NA	NA	NA
Bo8g088390	chr8	29578927	29581362	AT3G55070	MAEA	83.3735	NA	NA	NA
Bo8g088400	chr8	29587030	29587896	AT5G27070	AGL53	35.0694	NA	NA	NA
Bo8g088400	chr8	29587030	29587896	AT5G27090	AGL54	26.7361	NA	NA	NA
Bo8g088400	chr8	29587030	29587896	AT5G27944		32.6389	NA	NA	NA
Bo8g088400	chr8	29587030	29587896	AT5G26950	AGL93	34.375	NA	NA	NA
Bo8g088400	chr8	29587030	29587896	AT5G27050	AGL101	18.4028	NA	NA	NA
Bo8g088400	chr8	29587030	29587896	AT5G27580	AGL89	32.6389	NA	NA	NA
Bo8g088400	chr8	29587030	29587896	AT5G26865		20.4861	NA	NA	NA
Bo8g088410	chr8	29588420	29591770	AT3G55080		78.1116	NA	NA	NA
Bo8g088420	chr8	29595711	29597324			NA	NA	NA	NA
Bo8g088430	chr8	29597890	29603487			NA	NA	NA	NA
Bo8g088440	chr8	29605327	29606732			NA	NA	NA	NA
Bo8g088450	chr8	29608140	29610392	AT3G55110	ABCG18	84.7458	NA	NA	NA
Bo8g088460	chr8	29614605	29617651			NA	2	2	2
Bo8g088470	chr8	29632566	29632733			NA	NA	NA	NA
Bo8g088480	chr8	29633489	29635122	AT3G55120	CHI1	76.8924	NA	NA	NA
Bo8g089480	chr8	29642708	29649080	AT3G55120	CHI1	50.4644	NA	NA	NA
Bo8g089490	chr8	29649896	29651773	AT3G55150	ATEXO70H1	84.8	NA	NA	NA
Bo8g089500	chr8	29665179	29666363			NA	0	0	0
Bo8g089510	chr8	29671811	29674411	AT3G55180		86.1842	0	0	0
Bo8g089520	chr8	29675280	29675747			NA	NA	NA	NA
Bo8g089530	chr8	29683828	29685172			NA	NA	NA	NA
Bo8g089540	chr8	29688198	29689195	AT3G55240		94.7368	NA	NA	NA
Bo8g089550	chr8	29702597	29704110	AT3G55250	PSA3	84.6975	0	1	3
Bo8g089560	chr8	29705271	29705742			NA	0	0	0
Bo8g089570	chr8	29707156	29708232			NA	0	0	0
Bo8g089580	chr8	29717745	29718572			NA	NA	NA	NA
Bo8g089590	chr8	29728671	29729917	AT3G55280	RPL23AB	94.8052	0	0	0
Bo8g089600	chr8	29732515	29732925			NA	0	0	0
Bo8g089610	chr8	29734307	29736585	AT3G55340	PHIP1	58.0645	0	0	0
Bo8g089620	chr8	29737465	29739281	AT3G55350		86.1042	NA	NA	NA
Bo8g089630	chr8	29740657	29742388	AT3G55360	ECR	96.7742	NA	NA	NA
Bo8g089640	chr8	29748899	29750203			NA	NA	NA	NA
Bo8g089650	chr8	29761189	29762116			NA	NA	NA	NA
Bo8g089660	chr8	29762918	29764215			NA	NA	NA	NA
Bo8g089670	chr8	29795020	29796572	AT3G55370	OBP3	67.5676	0	0	1
Bo8g089680	chr8	29806322	29806729			NA	NA	NA	NA
Bo8g089690	chr8	29809893	29811212			NA	0	0	0
Bo8g089700	chr8	29813670	29816605	AT3G55400	OVA1	87.8489	0	1	1
Bo8g089710	chr8	29821992	29822642	AT3G55420		89.3519	NA	NA	NA
Bo8g089720	chr8	29830693	29832666	AT3G55430		83.0769	NA	NA	NA
Bo8g089730	chr8	29838529	29839461	AT3G55440	CTIMC	45.0292	0	0	0
Bo8g089740	chr8	29841947	29845505			NA	0	0	0
Bo8g089750	chr8	29846454	29848482	AT3G55430		82.4834	NA	NA	NA
Bo8g089760	chr8	29857947	29858813			NA	NA	NA	NA
Bo8g089770	chr8	29862833	29864594	AT3G55450	PBL1	87.2727	NA	NA	NA
Bo8g089780	chr8	29873573	29874649			NA	0	0	0
Bo8g089790	chr8	29883303	29884905	AT3G55470		72.3404	NA	NA	NA
Bo8g089800	chr8	29891525	29896291	AT3G55480	PAT2	87.0939	0	0	1
Bo8g089810	chr8	29896936	29898531	AT3G54910		49.4819	0	0	0
Bo8g089820	chr8	29899447	29900653	AT3G54910		52.6316	NA	NA	NA
Bo8g089830	chr8	29903281	29904483	AT3G54910		64.2857	NA	NA	NA
Bo8g089840	chr8	29915851	29917244	AT3G54910		55.1807	NA	NA	NA
Bo8g089850	chr8	29919837	29920972			NA	NA	NA	NA
Bo8g089860	chr8	29924700	29925095			NA	NA	NA	NA
Bo8g089870	chr8	29925337	29926765			NA	NA	NA	NA
Bo8g089880	chr8	29929682	29930449			NA	NA	NA	NA
Bo8g089890	chr8	29931072	29932418	AT3G23070	CFM3A	52.149	NA	NA	NA
Bo8g089900	chr8	29938894	29940297	AT3G54910		56.5947	NA	NA	NA
Bo8g089910	chr8	29946972	29948368	AT3G54910		56.4165	NA	NA	NA
Bo8g089920	chr8	29951963	29953396	AT3G54910		56.2945	NA	NA	NA
Bo8g089930	chr8	29963787	29965065	AT3G54910		60.1108	NA	NA	NA
Bo8g089940	chr8	29965860	29967032	AT3G55500	EXPA16	91.5385	NA	NA	NA
Bo8g089950	chr8	29975039	29977780	AT3G55510	RBL	72.6115	0	0	0
Bo8g089960	chr8	29980844	29983340			NA	0	1	1
Bo8g089970	chr8	30017648	30018248			NA	NA	NA	NA
Bo8g089980	chr8	30023639	30023905	AT3G55515	DVL8	40.9091	NA	NA	NA
Bo8g089990	chr8	30027806	30028757	AT3G55520	FKBP20-1	91.1458	0	0	0
Bo8g090000	chr8	30029292	30031173	AT3G55530	SDIR1	88.4477	0	0	1
Bo8g090010	chr8	30033633	30034973			NA	0	0	0
Bo8g090020	chr8	30041485	30042378	AT3G55560	AHL15	88.2155	0	1	1
Bo8g090030	chr8	30050976	30051173			NA	NA	NA	NA
Bo8g090040	chr8	30058646	30061602	AT3G55580		87.5	0	0	2
Bo8g090050	chr8	30063903	30065696	AT1G54110		71.8487	0	0	0
Bo8g090050	chr8	30063903	30065696	AT3G55600		84.0336	0	0	0
Bo8g090060	chr8	30066198	30070361	AT3G55610	P5CSB	93.26	0	1	3
Bo8g090070	chr8	30087791	30089429	AT3G55620	EIF6-2	95.9184	NA	NA	NA
Bo8g090080	chr8	30091282	30094371	AT3G55630	FPGS3	82.3409	0	0	0
Bo8g090090	chr8	30095136	30097133	AT3G55640		91.0448	0	0	1
Bo8g090100	chr8	30104613	30105793	AT3G55646		78.3217	NA	NA	NA
Bo8g090110	chr8	30107153	30109864	AT3G55660	ROPGEF6	86.1888	NA	NA	NA
Bo8g090120	chr8	30111590	30111781			NA	NA	NA	NA
Bo8g090130	chr8	30123878	30124321	AT3G54925		34.6939	0	0	0
Bo8g090130	chr8	30123878	30124321	AT3G55672		42.1769	0	0	0
Bo8g090130	chr8	30123878	30124321	AT3G55252		53.0612	0	0	0
Bo8g090130	chr8	30123878	30124321	AT3G55677		40.8163	0	0	0
Bo8g090130	chr8	30123878	30124321	AT3G55254		48.2993	0	0	0
Bo8g090130	chr8	30123878	30124321	AT3G55665		41.4966	0	0	0
Bo8g090140	chr8	30127421	30134656	AT3G55700	UGT76F1	77.2926	0	0	0
Bo8g090140	chr8	30127421	30134656	AT3G55710	UGT76F2	70.0873	0	0	0
Bo8g090150	chr8	30143502	30145308	AT3G55720		88.7356	NA	NA	NA
Bo8g090160	chr8	30145539	30147086	AT3G55730	MYB109	69.0217	NA	NA	NA
Bo8g090170	chr8	30159144	30160168			NA	NA	NA	NA
Bo8g090180	chr8	30173107	30175306	AT3G55740	PROT2	88.009	NA	NA	NA
Bo8g090190	chr8	30176205	30182185			NA	NA	NA	NA
Bo8g090200	chr8	30182836	30183969	AT3G55780		81.6976	NA	NA	NA
Bo8g090210	chr8	30185391	30185732			NA	NA	NA	NA
Bo8g090220	chr8	30187510	30189350	AT3G55800	SBPASE	94.4162	NA	NA	NA
Bo8g090230	chr8	30195059	30195673	AT3G55820		69.6078	NA	NA	NA
Bo8g090240	chr8	30197539	30198964	AT3G55830	EPC1	91.5152	NA	NA	NA
Bo8g090250	chr8	30199188	30200465	AT3G55840	HSPRO1	85.8824	NA	NA	NA
Bo8g090260	chr8	30210294	30211414			NA	NA	NA	NA
Bo8g090270	chr8	30215903	30218394			NA	NA	NA	NA
Bo8g090280	chr8	30224473	30225968	AT3G55880	SUE4	88.1517	NA	NA	NA
Bo8g090290	chr8	30229227	30231267	AT3G55890		31.3725	NA	NA	NA
Bo8g090300	chr8	30235580	30237108	AT3G55920	CYP21-2	86.1607	NA	NA	NA
Bo8g090310	chr8	30237921	30240602	AT3G55940	PLC7	87.2852	NA	NA	NA
Bo8g090320	chr8	30242548	30244962	AT3G55950	CCR3	84.9502	NA	NA	NA
Bo8g090330	chr8	30249152	30250594	AT3G55960		90.8163	NA	NA	NA
Bo8g090340	chr8	30251217	30251834			NA	NA	NA	NA
Bo8g090350	chr8	30251924	30252706			NA	NA	NA	NA
Bo8g090360	chr8	30269039	30271691			NA	NA	NA	NA
Bo8g090370	chr8	30297823	30299448	AT3G55980	SZF1	86.5065	0	0	1
Bo8g090380	chr8	30302751	30303942	AT3G55990	ESK1	80.4281	0	0	0
Bo8g090390	chr8	30307771	30309123	AT3G55990	ESK1	94.3503	NA	NA	NA
Bo8g090400	chr8	30310017	30312172	AT3G56000	CSLA14	87.3805	NA	NA	NA
Bo8g090410	chr8	30317873	30318648	AT3G56010		66.8269	NA	NA	NA
Bo8g090420	chr8	30320528	30321580	AT3G52910	GRF4	74.1071	0	0	0
Bo8g090430	chr8	30322185	30323192	AT3G56030		83.2836	0	0	0
Bo8g090440	chr8	30323406	30328663	AT3G56040	UGP3	84	0	0	3
Bo8g090450	chr8	30329542	30332819	AT3G56050		81.3008	0	0	0
Bo8g090460	chr8	30338409	30346887	AT3G56060		40.333	NA	NA	NA
Bo8g090470	chr8	30351440	30355746	AT3G56060		83.0601	0	1	1
Bo8g090480	chr8	30361872	30362423	AT3G56070	CYP19-3	86.8852	NA	NA	NA
Bo8g090490	chr8	30368786	30370302	AT3G56090	FER3	82.5397	NA	NA	NA
Bo8g090500	chr8	30373107	30373718	AT3G56110	PRA1B1	92.6108	NA	NA	NA
Bo8g090510	chr8	30377807	30382669	AT3G56120		50.4373	NA	NA	NA
Bo8g090520	chr8	30384016	30386835			NA	0	0	0
Bo8g090530	chr8	30387133	30394259	AT3G22860	TIF3C2	42.8791	0	0	1
Bo8g090530	chr8	30387133	30394259	AT3G56150	TIF3C1	58.8145	0	0	1
Bo8g090540	chr8	30398637	30398885			NA	NA	NA	NA
Bo8g090550	chr8	30407692	30407940			NA	NA	NA	NA
Bo8g090560	chr8	30410013	30410261			NA	NA	NA	NA
Bo8g090570	chr8	30430371	30432165	AT3G56170	CAN1	82.0433	NA	NA	NA
Bo8g090580	chr8	30432660	30433218	AT3G56180		72.8395	NA	NA	NA
Bo8g090590	chr8	30435960	30436348			NA	NA	NA	NA
Bo8g090600	chr8	30436841	30437643	AT3G56180		91.3462	NA	NA	NA
Bo8g090610	chr8	30438116	30440310	AT3G56450	ASNAP1	50.9036	NA	NA	NA
Bo8g090610	chr8	30438116	30440310	AT3G56190	ASNAP2	83.4337	NA	NA	NA
Bo8g090620	chr8	30441593	30443589	AT3G56200	AVT6C	88.7097	NA	NA	NA
Bo8g090630	chr8	30444035	30445487	AT3G56210		83.7696	NA	NA	NA
Bo8g090640	chr8	30461198	30462383	AT3G56220		77.0701	NA	NA	NA
Bo8g090650	chr8	30463089	30464369	AT3G56230		83.3922	NA	NA	NA
Bo8g090660	chr8	30470349	30471083	AT3G56240	CCH	82.0755	NA	NA	NA
Bo8g090670	chr8	30472760	30473618			NA	NA	NA	NA
Bo8g090680	chr8	30477394	30478829	AT3G56250		59.375	NA	NA	NA
Bo8g090690	chr8	30479185	30479796	AT3G56260		58.6207	NA	NA	NA
Bo8g090700	chr8	30488487	30490225	AT3G56270		64.455	NA	NA	NA
Bo8g090710	chr8	30492991	30493340			NA	NA	NA	NA
Bo8g090720	chr8	30496358	30497214	AT3G56290		84.4828	NA	NA	NA
Bo8g090730	chr8	30500297	30502736	AT3G56310	AGAL3	92.1296	NA	NA	NA
Bo8g090740	chr8	30503168	30505557	AT3G56320		79.7963	NA	NA	NA
Bo8g090750	chr8	30509507	30511167	AT3G56330		83.1019	0	0	0
Bo8g090760	chr8	30512753	30514413	AT3G56330		83.1019	0	0	1
Bo8g090770	chr8	30514789	30515596	AT3G56340	RPS26C	95.3846	0	0	2
Bo8g090780	chr8	30518102	30519395	AT3G56350	MSD2	84.2975	0	0	0
Bo8g090790	chr8	30520980	30521657	AT3G56360		76	NA	NA	NA
Bo8g090800	chr8	30523505	30526866	AT3G56370	IRK	86.757	NA	NA	NA
Bo8g090810	chr8	30530653	30531522	AT3G56380	ARR17	93.7008	NA	NA	NA
Bo8g090820	chr8	30532976	30534523	AT3G56400	WRKY70	57.7381	NA	NA	NA
Bo8g090830	chr8	30554362	30554831			NA	NA	NA	NA
Bo8g090840	chr8	30558692	30559399	AT3G56420		83.8926	NA	NA	NA
Bo8g090850	chr8	30560002	30561607	AT3G56430		73.1707	NA	NA	NA
Bo8g090860	chr8	30562690	30564513	AT3G56440	ATG18D	86.0465	NA	NA	NA
Bo8g090870	chr8	30568466	30570876	AT3G56480	SCAB3	88.7064	0	0	0
Bo8g090880	chr8	30574109	30575220	AT3G56490	HINT1	93.0233	0	0	0
Bo8g090890	chr8	30576031	30577329	AT3G56510		84.4961	0	0	0
Bo8g090900	chr8	30578756	30580495	AT3G56550	PCMP-H80	80.4836	0	0	0
Bo8g090910	chr8	30584583	30586749	AT3G56570		78.1312	NA	NA	NA
Bo8g090920	chr8	30588138	30590481	AT3G56580	RZF1	52.4123	NA	NA	NA
Bo8g090930	chr8	30590764	30591648			NA	NA	NA	NA
Bo8g090940	chr8	30594427	30594843			NA	NA	NA	NA
Bo8g090950	chr8	30595747	30597353			NA	NA	NA	NA
Bo8g090960	chr8	30601542	30606581	AT3G56590		33.8249	0	1	1
Bo8g090970	chr8	30613726	30615465	AT3G56620		84.3243	NA	NA	NA
Bo8g090980	chr8	30632750	30636334	AT1G34540	CYP94D1	78.9474	0	0	0
Bo8g090980	chr8	30632750	30636334	AT3G56630	CYP94D2	83.8057	0	0	0
Bo8g090990	chr8	30639427	30641796	AT3G56640	SEC15A	94.4233	0	0	3
Bo8g091000	chr8	30642670	30646616	AT3G56690	CIP111	72.9703	0	0	1
Bo8g091010	chr8	30647585	30649825	AT3G56700	FAR6	73.3696	0	0	0
Bo8g091020	chr8	30669031	30671252	AT3G56700	FAR6	70.2206	NA	NA	NA
Bo8g091030	chr8	30673850	30674299	AT3G56710	SIB1	74.4966	NA	NA	NA
Bo8g091040	chr8	30684423	30686344	AT3G56720		58.6207	0	0	0
Bo8g091050	chr8	30689643	30691239	AT3G56750		91.3151	0	0	0
Bo8g091060	chr8	30691917	30692743			NA	0	0	0
Bo8g091070	chr8	30703434	30703613			NA	NA	NA	NA
Bo8g091080	chr8	30708462	30710388			NA	NA	NA	NA
Bo8g091090	chr8	30714768	30715589			NA	NA	NA	NA
Bo8g091100	chr8	30726389	30730854	AT1G18710	AtMYB47	68.6567	0	0	1
Bo8g091110	chr8	30748927	30751667	AT1G18660		81.6754	0	0	1
Bo8g091120	chr8	30761745	30762481	AT4G13380	HIPP18	37.1257	0	0	0
Bo8g091120	chr8	30761745	30762481	AT1G57780	HIPP17	32.9341	0	0	0
Bo8g091130	chr8	30763694	30765780			NA	NA	NA	NA
Bo8g091140	chr8	30767559	30769151	AT3G56820		79.3427	0	0	0
Bo8g091150	chr8	30769971	30770984	AT3G56830		80.6283	0	0	0
Bo8g091160	chr8	30774397	30775645	AT3G56850	DPBF3	82.0144	0	1	1
Bo8g091170	chr8	30775827	30777014			NA	0	1	0
Bo8g091180	chr8	30777823	30779190	AT3G56860	UBA2A	77.1429	0	0	0
Bo8g091190	chr8	30780058	30782818	AT3G56870		53.5759	0	0	0
Bo8g091200	chr8	30793873	30794562	AT3G56880		74.2358	NA	NA	NA
Bo8g091210	chr8	30797052	30797905	AT3G56891	HIPP45	81.0127	NA	NA	NA
Bo8g091220	chr8	30805230	30805415			NA	NA	NA	NA
Bo8g091230	chr8	30805627	30806179			NA	NA	NA	NA
Bo8g091240	chr8	30811572	30814368	AT3G56900	AAAS	90.0452	0	0	0
Bo8g091250	chr8	30815515	30817540	AT3G56920	PAT01	54.5238	0	0	0
Bo8g091260	chr8	30818898	30819173			NA	0	0	0
Bo8g091270	chr8	30820277	30822686	AT3G56930	PAT04	84.9894	NA	NA	NA
Bo8g091280	chr8	30823330	30825487	AT3G56940	CRD1	82.9694	NA	NA	NA
Bo8g091290	chr8	30831815	30833224	AT3G16650	PRL2	81.0235	NA	NA	NA
Bo8g091300	chr8	30836257	30839237			NA	NA	NA	NA
Bo8g091310	chr8	30840366	30843437	AT3G56960	PIP5K4	93.5897	NA	NA	NA
Bo8g091320	chr8	30850415	30850725			NA	NA	NA	NA
Bo8g091330	chr8	30863408	30864273			NA	NA	NA	NA
Bo8g091340	chr8	30877820	30879019			NA	NA	NA	NA
Bo8g091350	chr8	30890187	30891700			NA	NA	NA	NA
Bo8g091360	chr8	30904180	30908035	AT3G56990	EDA7	84.1598	0	0	0
Bo8g091370	chr8	30911090	30912560	AT3G57000		78.0822	0	0	4
Bo8g091380	chr8	30913177	30915166	AT3G57020	SSL9	80.2168	0	0	0
Bo8g091390	chr8	30916998	30918540	AT3G57030	SSL10	86.0963	0	0	0
Bo8g091400	chr8	30919117	30919293			NA	NA	NA	NA
Bo8g091410	chr8	30937172	30938374	AT3G57040	ARR9	77.8723	NA	NA	NA
Bo8g091420	chr8	30939093	30941341	AT3G57050	CBL	90.9535	NA	NA	NA
Bo8g091430	chr8	30947568	30953251	AT3G57060		85.7576	0	1	4
Bo8g116050	chr8	41060782	41062522	AT1G03475	CPX1	87.1134	0	0	3
Bo8g116060	chr8	41064356	41065213	AT1G03470	NET3A	73.4177	0	0	0
Bo8g116070	chr8	41065751	41068803	AT1G03270	CBSDUF4	89.8608	0	0	0
Bo8g116080	chr8	41069823	41072251	AT1G03260		92.7273	0	0	2
Bo8g116090	chr8	41073854	41075152	AT1G03220		81.4815	0	0	0
Bo8g116090	chr8	41073854	41075152	AT1G03230		77.5463	0	0	0
Bo8g116100	chr8	41076395	41078011	AT1G03140		83.5749	0	0	0
Bo8g116110	chr8	41078315	41080341	AT1G03110	TRM82	82.6506	0	0	0
Bo8g116120	chr8	41080950	41084903	AT1G03090	MCCA	91.7007	0	0	1
Bo8g117120	chr8	41087968	41092965	AT1G03080	NET1D	81.6956	0	0	5
Bo8g117130	chr8	41096505	41110152			NA	0	0	2
Bo8g117140	chr8	41110952	41112615	AT1G03055	D27	74.4361	NA	NA	NA
Bo8g117150	chr8	41112858	41115215	AT1G03050		86.9565	NA	NA	NA
Bo8g117160	chr8	41116688	41117794	AT1G69090		52.9891	NA	NA	NA
Bo8g117170	chr8	41139952	41141548	AT1G69100		42.6273	NA	NA	NA
Bo8g117180	chr8	41146995	41147351			NA	NA	NA	NA
Bo8g117190	chr8	41155314	41155622	AT1G03020	GRXS1	89.2157	NA	NA	NA
Bo8g117200	chr8	41161297	41163877	AT1G03010		87.2757	NA	NA	NA
Bo8g117210	chr8	41165771	41169512	AT1G03000	PEX6	82.6695	NA	NA	NA
Bo8g117220	chr8	41170289	41174346	AT1G02990		56.8401	0	0	0
Bo8g117230	chr8	41174839	41177891			NA	0	0	0
Bo8g117240	chr8	41179775	41182391	AT1G02970	WEE1	84.9485	0	0	0
Bo8g117250	chr8	41187846	41189178	AT1G02950	ATGSTF4	74.502	NA	NA	NA
Bo8g117260	chr8	41205154	41206753	AT1G02860	BAH1	84.2424	NA	NA	NA
Bo8g117270	chr8	41213039	41213510	AT1G02830	RPL22A	73.9583	NA	NA	NA
Bo8g117280	chr8	41213904	41214419	AT1G02816		81.8713	NA	NA	NA
Bo8g117290	chr8	41216684	41219492	AT1G02800	CEL2	88.2353	NA	NA	NA
Bo8g117300	chr8	41221374	41222009			NA	NA	NA	NA
Bo8g117310	chr8	41224141	41225759	AT1G02790	PGA3	80.6683	NA	NA	NA
Bo8g117320	chr8	41227344	41228415	AT1G02780	RPL19A	93.9815	0	0	0
Bo8g117330	chr8	41229337	41230667	AT1G02750	DI19-2	65.9483	0	0	0
Bo8g117340	chr8	41231171	41233182	AT1G02740	MRG2	64.9547	0	0	0
Bo8g117350	chr8	41233729	41234817	AT1G02720	GATL5	77.6243	0	0	0
Bo8g117360	chr8	41238371	41238913	AT5G38700		78.8889	0	0	0
Bo8g117370	chr8	41241113	41243371	AT1G02660	PLIP2	77.3196	0	1	3
Bo8g117380	chr8	41245397	41249829	AT1G02580	MEA	53.2081	0	0	0
Bo8g117390	chr8	41262788	41263378			NA	NA	NA	NA
Bo8g117400	chr8	41265062	41265342			NA	NA	NA	NA
Bo8g117410	chr8	41272521	41272790			NA	0	1	0
Bo8g117420	chr8	41277877	41278856	AT1G02470		62.201	0	0	0
Bo8g117430	chr8	41284984	41287449	AT1G02460		89.002	0	0	0
Bo8g117440	chr8	41288264	41289709	AT4G29090		24.1993	0	0	0
Bo8g117450	chr8	41294527	41294970	AT1G02450	NIMIN-1	60.5442	0	0	0
Bo8g117460	chr8	41295807	41296710	AT1G02440	ATARFD1A	77.4834	0	0	0
Bo8g117460	chr8	41295807	41296710	AT1G02430	ATARFD1B	76.8212	0	0	0
Bo8g117470	chr8	41296892	41298312	AT1G02410	COX11	85.6643	NA	NA	NA
Bo8g117480	chr8	41301641	41302170			NA	NA	NA	NA
Bo8g117490	chr8	41302797	41303634	AT1G02380		65.2778	NA	NA	NA
Bo8g117500	chr8	41305869	41306087			NA	NA	NA	NA
Bo8g117510	chr8	41311895	41313709	AT1G02340	HFR1	66.899	NA	NA	NA
Bo8g117520	chr8	41316633	41318463			NA	NA	NA	NA
Bo8g117530	chr8	41321286	41322779	AT1G02280	TOC33	94.2761	NA	NA	NA
Bo8g117540	chr8	41325076	41327308	AT1G02270		77.4799	NA	NA	NA
Bo8g117550	chr8	41328198	41329795	AT1G02260		87.0775	NA	NA	NA
Bo8g117560	chr8	41331429	41332537	AT3G04420	anac048	42.9134	NA	NA	NA
Bo8g117560	chr8	41331429	41332537	AT1G02220	NAC003	39.3701	NA	NA	NA
Bo8g117570	chr8	41339562	41340572	AT3G04420	anac048	47.6987	0	0	0
Bo8g117570	chr8	41339562	41340572	AT1G02220	NAC003	43.9331	0	0	0
Bo8g117580	chr8	41341573	41342777	AT1G01050	PPA1	97.5728	0	0	3
Bo8g117590	chr8	41344161	41346534			NA	0	0	0
Bo8g117600	chr8	41348838	41351501	AT1G11450		70.9141	NA	NA	NA
Bo8g117600	chr8	41348838	41351501	AT1G01070		79.2244	NA	NA	NA
Bo8g117600	chr8	41348838	41351501	AT1G11460		69.2521	NA	NA	NA
Bo8g117610	chr8	41356621	41361570			NA	NA	NA	NA
Bo8g117620	chr8	41368280	41371449			NA	0	0	0
Bo8g117630	chr8	41373588	41374688	AT1G01090	PDH-E1 ALPHA	97.006	0	0	6
Bo8g117640	chr8	41380024	41381407			NA	0	0	0
Bo8g117650	chr8	41383005	41386517			NA	0	1	0
Bo8g117660	chr8	41392087	41393586	AT1G01090	PDH-E1 ALPHA	93.8534	0	0	5
Bo8g117670	chr8	41394319	41395005	AT5G47700	RPP1C	90.3509	0	0	2
Bo8g117670	chr8	41394319	41395005	AT1G01100	RPP1A	89.4737	0	0	2
Bo8g117680	chr8	41396264	41397850	AT1G01120	KCS1	93.5606	0	0	2
Bo8g117690	chr8	41406859	41407292			NA	NA	NA	NA
Bo8g117700	chr8	41409131	41412250	AT1G01140	CIPK9	93.0337	NA	NA	NA
Bo8g117710	chr8	41415492	41415806			NA	0	0	0
Bo8g117720	chr8	41418273	41419467	AT1G01160	GIF2	75.9615	0	1	1
Bo8g117730	chr8	41426191	41427897	AT1G01190	CYP78A8	88.4972	NA	NA	NA
Bo8g117740	chr8	41439027	41442410	AT5G19720		2.58303	0	0	0
Bo8g117740	chr8	41439027	41442410	AT1G25350	OVA9	45.7565	0	0	0
Bo8g117750	chr8	41443811	41444809			NA	0	0	0
Bo8g117760	chr8	41445235	41448999	AT1G01220	FKGP	89.4439	0	0	10
Bo8g117770	chr8	41449487	41450540	AT1G01225		83.8951	0	0	0
Bo8g117780	chr8	41450823	41451936	AT1G01230		70.8543	0	0	0
Bo8g117790	chr8	41453442	41454458			NA	0	1	2
Bo8g117800	chr8	41460785	41461920			NA	NA	NA	NA
Bo8g117810	chr8	41464184	41464741	AT1G01250	ERF023	87.5676	NA	NA	NA
Bo8g117820	chr8	41468389	41469359	AT1G01290	CNX3	76.7068	NA	NA	NA
Bo8g117830	chr8	41469990	41470721	AT1G01310		74.8971	NA	NA	NA
Bo8g117840	chr8	41472443	41473762	AT1G01370	HTR12	66.6667	NA	NA	NA
Bo8g117850	chr8	41476992	41477815			NA	NA	NA	NA
Bo8g117860	chr8	41484783	41485246	AT1G01380	ETC1	86.5854	NA	NA	NA
Bo8g117870	chr8	41486183	41488235	AT1G01450		44.8331	NA	NA	NA
Bo8g117880	chr8	41494239	41495424	AT5G56900		55.3719	NA	NA	NA
Bo8g117890	chr8	41500618	41502402	AT1G01490		91.1111	NA	NA	NA
Bo8g117900	chr8	41512720	41513752	AT1G01500		61.9377	NA	NA	NA
Bo8g117910	chr8	41515655	41517644	AT1G01540		89.3805	NA	NA	NA
Bo8g117920	chr8	41520778	41524687	AT1G01580	FRO2	84.6897	NA	NA	NA
Bo8g117930	chr8	41526609	41528739	AT1G01590	FRO1	76.8349	0	0	0
Bo8g117930	chr8	41526609	41528739	AT1G23020	FRO3	79.8165	0	0	0
Bo8g117940	chr8	41532408	41534347	AT1G01600	CYP86A4	90.689	0	0	4
Bo9g074240	chr9	22217599	22219985			NA	0	0	0
Bo9g074250	chr9	22220259	22221358			NA	0	0	0
Bo9g074260	chr9	22223332	22225235			NA	NA	NA	NA
Bo9g074270	chr9	22225601	22226933	AT2G03520	UPS4	68.6869	NA	NA	NA
Bo9g074280	chr9	22227913	22228579			NA	NA	NA	NA
Bo9g074290	chr9	22229708	22231303	AT2G03590	UPS1	92.8205	NA	NA	NA
Bo9g074300	chr9	22235897	22236127			NA	NA	NA	NA
Bo9g074310	chr9	22244609	22245019	AT5G28340		50.7353	NA	NA	NA
Bo9g074310	chr9	22244609	22245019	AT5G28380		49.2647	NA	NA	NA
Bo9g074320	chr9	22245076	22245600	AT5G28340		52.8736	NA	NA	NA
Bo9g074320	chr9	22245076	22245600	AT5G28380		52.8736	NA	NA	NA
Bo9g074330	chr9	22257106	22260472	AT3G53310	REM20	26.9643	0	0	0
Bo9g074340	chr9	22270838	22271002			NA	0	0	0
Bo9g074350	chr9	22276102	22276359			NA	0	0	0
Bo9g074360	chr9	22277580	22283542			NA	NA	NA	NA
Bo9g074370	chr9	22289735	22292586	AT2G03670	CDC48B	88.0597	0	0	0
Bo9g074380	chr9	22293655	22294066	AT2G03680	SPR1	78.0702	0	0	0
Bo9g074390	chr9	22313839	22315251			NA	NA	NA	NA
Bo9g074400	chr9	22328491	22331805	AT2G03710	AGL3	72.2222	0	0	0
Bo9g074410	chr9	22332405	22333902	AT2G03720	MRH6	87.931	NA	NA	NA
Bo9g074420	chr9	22335165	22335826			NA	NA	NA	NA
Bo9g074430	chr9	22347738	22348532			NA	NA	NA	NA
Bo9g074440	chr9	22349384	22351897			NA	NA	NA	NA
Bo9g074450	chr9	22353343	22354428			NA	NA	NA	NA
Bo9g074460	chr9	22359977	22360687			NA	NA	NA	NA
Bo9g074470	chr9	22360707	22360937			NA	NA	NA	NA
Bo9g074480	chr9	22382972	22387185			NA	0	0	0
Bo9g074490	chr9	22407942	22408913			NA	NA	NA	NA
Bo9g074500	chr9	22417724	22422165			NA	0	2	0
Bo9g074510	chr9	22425207	22426486			NA	0	0	0
Bo9g074520	chr9	22427945	22429069			NA	NA	NA	NA
Bo9g074530	chr9	22450306	22451212			NA	NA	NA	NA
Bo9g074540	chr9	22453033	22453905			NA	NA	NA	NA
Bo9g074550	chr9	22468877	22470115			NA	NA	NA	NA
Bo9g074560	chr9	22480243	22480809	AT2G07715		56.9149	NA	NA	NA
Bo9g074560	chr9	22480243	22480809	ATMG00560	RPL2	56.9149	NA	NA	NA
Bo9g074570	chr9	22482082	22483053			NA	NA	NA	NA
Bo9g074580	chr9	22502302	22507508			NA	0	0	0
Bo9g074590	chr9	22508228	22509838	AT2G03780		90.1754	0	0	0
Bo9g074600	chr9	22514838	22516268	AT2G03810		52.0725	NA	NA	NA
Bo9g074610	chr9	22519319	22520305	AT2G03830	RGF8	70	NA	NA	NA
Bo9g074620	chr9	22524718	22526026	AT1G34410	ARF21	48.9011	NA	NA	NA
Bo9g074620	chr9	22524718	22526026	AT1G43950	ARF23	42.8571	NA	NA	NA
Bo9g074620	chr9	22524718	22526026	AT1G34390	ARF22	50	NA	NA	NA
Bo9g074620	chr9	22524718	22526026	AT1G35520	ARF15	46.7033	NA	NA	NA
Bo9g074620	chr9	22524718	22526026	AT1G34310	ARF12	49.4506	NA	NA	NA
Bo9g074620	chr9	22524718	22526026	AT1G35240	ARF20	48.9011	NA	NA	NA
Bo9g074620	chr9	22524718	22526026	AT1G35540	ARF14	49.4506	NA	NA	NA
Bo9g074620	chr9	22524718	22526026	AT1G34170	ARF13	41.2088	NA	NA	NA
Bo9g074630	chr9	22545098	22545858			NA	NA	NA	NA
Bo9g074640	chr9	22547238	22548175	AT1G60300		36.2595	NA	NA	NA
Bo9g074640	chr9	22547238	22548175	AT1G60340		32.0611	NA	NA	NA
Bo9g074640	chr9	22547238	22548175	AT1G60350	anac024	35.8779	NA	NA	NA
Bo9g074640	chr9	22547238	22548175	AT1G60280	ANAC023	38.9313	NA	NA	NA
Bo9g074640	chr9	22547238	22548175	AT1G60380		33.5878	NA	NA	NA
Bo9g074650	chr9	22556775	22557322			NA	NA	NA	NA
Bo9g075650	chr9	22565710	22566402			NA	0	0	0
Bo9g075660	chr9	22598821	22600325			NA	NA	NA	NA
Bo9g075670	chr9	22606707	22608582	AT2G03980		70.411	NA	NA	NA
Bo9g075670	chr9	22606707	22608582	AT2G04020		55.8904	NA	NA	NA
Bo9g075680	chr9	22611741	22615578	AT2G04030	HSP90-5	94.6429	NA	NA	NA
Bo9g075690	chr9	22617772	22622123			NA	0	2	0
Bo9g075700	chr9	22640819	22641349	AT2G04038	AtbZIP48	71.5909	NA	NA	NA
Bo9g075710	chr9	22652527	22656930			NA	0	1	0
Bo9g075720	chr9	22657216	22657541			NA	0	0	0
Bo9g075730	chr9	22657610	22658179	AT3G25545		78.836	0	2	0
Bo9g075740	chr9	22660610	22661032			NA	0	0	0
Bo9g075750	chr9	22670729	22671440			NA	NA	NA	NA
Bo9g075760	chr9	22673010	22674815			NA	NA	NA	NA
Bo9g075770	chr9	22688241	22688603			NA	NA	NA	NA
Bo9g075780	chr9	22689386	22690306			NA	NA	NA	NA
Bo9g075790	chr9	22691372	22692868			NA	NA	NA	NA
Bo9g075800	chr9	22710754	22711239	AT3G25600	CML16	93.7888	0	2	0
Bo9g075810	chr9	22718854	22721126	AT3G25660	GATA	89.9628	0	1	0
Bo9g075820	chr9	22721580	22724060	AT3G25680		76.8807	0	0	0
Bo9g075830	chr9	22736194	22736349			NA	NA	NA	NA
Bo9g075840	chr9	22741514	22742374	AT3G25770	AOC2	81.4229	NA	NA	NA
Bo9g075840	chr9	22741514	22742374	AT3G25760	AOC1	80.6324	NA	NA	NA
Bo9g075850	chr9	22742969	22743196			NA	NA	NA	NA
Bo9g075860	chr9	22746751	22748074			NA	NA	NA	NA
Bo9g075870	chr9	22751968	22752849	AT3G25780	AOC3	85.3755	0	0	0
Bo9g075880	chr9	22763688	22765838	AT3G25790	HHO1	72.1127	0	0	0
Bo9g075890	chr9	22780494	22782920	AT3G25800	PP2AA2	94.9519	0	2	0
Bo9g075900	chr9	22788390	22798290	AT3G25805		14.4673	0	0	0
Bo9g075910	chr9	22798605	22800465	AT3G25860	LTA2	86.017	0	1	0
Bo9g075920	chr9	22801065	22801430	AT3G25882	NIMIN-2	74.3802	0	0	0
Bo9g075930	chr9	22879634	22879912	AT3G25905	CLE27	57.6087	NA	NA	NA
Bo9g075940	chr9	22891931	22892814			NA	NA	NA	NA
Bo9g075950	chr9	22893022	22894130	AT3G25920	RPL15	83.9286	NA	NA	NA
Bo9g075960	chr9	22900026	22901579			NA	NA	NA	NA
Bo9g075970	chr9	22903335	22904439	AT3G25980	MAD2	94.7368	NA	NA	NA
Bo9g075980	chr9	22906459	22907768	AT3G26000	SKIP14	70.6311	NA	NA	NA
Bo9g075990	chr9	22909694	22910201			NA	NA	NA	NA
Bo9g076000	chr9	22914902	22917815	AT3G26090	RGS1	85.7143	NA	NA	NA
Bo9g076010	chr9	22919260	22921304	AT3G26100		89.3443	NA	NA	NA
Bo9g076020	chr9	22922640	22922996	AT3G26110		70.339	NA	NA	NA
Bo9g076030	chr9	22933673	22934481	AT5G19850		61.1111	NA	NA	NA
Bo9g076040	chr9	22938317	22939927	AT3G26125	CYP86C2	87.5	NA	NA	NA
Bo9g076050	chr9	22945810	22947803			NA	0	0	0
Bo9g076060	chr9	22949439	22949612			NA	0	0	1
Bo9g076070	chr9	22951471	22952324			NA	0	0	0
Bo9g076080	chr9	22961939	22964161			NA	NA	NA	NA
Bo9g076090	chr9	22967581	22971830	AT1G34410	ARF21	48.419	NA	NA	NA
Bo9g076090	chr9	22967581	22971830	AT1G43950	ARF23	18.7747	NA	NA	NA
Bo9g076090	chr9	22967581	22971830	AT1G34390	ARF22	48.2213	NA	NA	NA
Bo9g076090	chr9	22967581	22971830	AT1G35520	ARF15	47.2332	NA	NA	NA
Bo9g076090	chr9	22967581	22971830	AT1G34310	ARF12	47.4308	NA	NA	NA
Bo9g076090	chr9	22967581	22971830	AT1G35240	ARF20	47.4308	NA	NA	NA
Bo9g076090	chr9	22967581	22971830	AT1G35540	ARF14	47.8261	NA	NA	NA
Bo9g076090	chr9	22967581	22971830	AT1G34170	ARF13	41.8972	NA	NA	NA
Bo9g076100	chr9	22975100	22975489			NA	NA	NA	NA
Bo9g076110	chr9	22987058	22988731	AT3G07920		37.5	NA	NA	NA
Bo9g076120	chr9	22989162	22994848	AT4G05420	DDB1A	96.7831	0	0	0
Bo9g076130	chr9	22995825	22997826	AT4G05410	YAO	77.5468	0	0	3
Bo9g076140	chr9	23001110	23002721	AT4G05390	RFNR1	88.0952	0	0	0
Bo9g076150	chr9	23007952	23008413	AT4G05380		75.1634	NA	NA	NA
Bo9g076150	chr9	23007952	23008413	AT4G05340		31.3725	NA	NA	NA
Bo9g076160	chr9	23014745	23015113			NA	NA	NA	NA
Bo9g076170	chr9	23023447	23025157	AT4G05330	AGD13	89.0533	NA	NA	NA
Bo9g076180	chr9	23042199	23042888			NA	0	0	3
Bo9g076190	chr9	23044977	23045594			NA	0	0	0
Bo9g076200	chr9	23048103	23048798	AT4G05220		85.2814	0	0	0
Bo9g076210	chr9	23048949	23051194	AT4G05210	LPXD1	75.0842	0	0	0
Bo9g076220	chr9	23051846	23054727	AT4G05200	CRK25	87.2581	0	0	1
Bo9g076230	chr9	23055072	23059064	AT4G05190	KIN14D	87.0114	0	0	0
Bo9g076240	chr9	23059646	23061027	AT4G05180	PSBQ2	82.3293	NA	NA	NA
Bo9g076250	chr9	23063024	23064381	AT4G05170		68.3849	0	0	0
Bo9g076260	chr9	23065645	23067883	AT4G05160	4CLL7	88.9299	0	1	2
Bo9g113780	chr9	36563098	36566127	AT5G53890	PSKR2	81.4668	0	2	4
Bo9g113790	chr9	36579533	36580271	AT5G53910		49.2611	NA	NA	NA
Bo9g113800	chr9	36593496	36594929	AT5G53940		96.0317	NA	NA	NA
Bo9g113810	chr9	36606456	36607892			NA	NA	NA	NA
Bo9g113820	chr9	36619516	36621235	AT5G53950	NAC098	85.8311	0	0	3
Bo9g113830	chr9	36626647	36627733			NA	NA	NA	NA
Bo9g113840	chr9	36629967	36630170			NA	0	0	0
Bo9g113850	chr9	36639989	36641119	AT5G54000		70.7627	NA	NA	NA
Bo9g113860	chr9	36641184	36641423			NA	0	0	0
Bo9g113870	chr9	36650287	36651135			NA	0	0	0
Bo9g113880	chr9	36653844	36655250	AT5G54060	A3G2XYLT	85.2564	NA	NA	NA
Bo9g113890	chr9	36661274	36662855	AT5G25180	CYP71B14	83.2661	NA	NA	NA
Bo9g113900	chr9	36669274	36669986			NA	0	0	0
Bo9g113910	chr9	36671147	36671657	AT5G54095		71.3178	0	0	0
Bo9g113920	chr9	36672278	36674484	AT5G54100		77.3481	0	0	0
Bo9g113930	chr9	36685146	36686405	AT5G54110	PVA41	84.3621	NA	NA	NA
Bo9g113940	chr9	36693913	36695105			NA	NA	NA	NA
Bo9g113950	chr9	36706612	36707160	AT4G31790		74.1758	NA	NA	NA
Bo9g113960	chr9	36711271	36712094			NA	NA	NA	NA
Bo9g113970	chr9	36716931	36718486			NA	NA	NA	NA
Bo9g113980	chr9	36725348	36727475	AT5G54130		95.1835	0	0	0
Bo9g113990	chr9	36728873	36730200			NA	0	0	0
Bo9g114000	chr9	36739657	36740289			NA	NA	NA	NA
Bo9g114010	chr9	36748473	36749111	AT4G14520	NRPB7L	64.1509	0	0	0
Bo9g114020	chr9	36749999	36751541	AT5G54140	ILL3	77.6224	0	0	0
Bo9g114030	chr9	36755417	36755993			NA	0	0	0
Bo9g114040	chr9	36759962	36761221	AT5G54610	BAD1	49.7041	NA	NA	NA
Bo9g115040	chr9	36776315	36776728			NA	NA	NA	NA
Bo9g115050	chr9	36786846	36787703	AT5G54160	OMT1	82.6923	0	0	0
Bo9g115060	chr9	36788671	36789287	AT5G54150		74.2188	0	0	0
Bo9g115070	chr9	36801342	36801755			NA	NA	NA	NA
Bo9g115080	chr9	36804493	36805250	AT5G54160	OMT1	78.7234	NA	NA	NA
Bo9g115090	chr9	36806221	36806954	AT5G54150		60.479	NA	NA	NA
Bo9g115100	chr9	36847954	36851982	AT5G54160	OMT1	90.6593	0	0	0
Bo9g115110	chr9	36857927	36859807	AT5G54170		79.3792	NA	NA	NA
Bo9g115120	chr9	36864019	36864484			NA	NA	NA	NA
Bo9g115130	chr9	36893334	36894931	AT5G54180	MTERF8	85.7715	NA	NA	NA
Bo9g115140	chr9	36896571	36899217	AT5G54190	PORA	85.3186	NA	NA	NA
Bo9g115150	chr9	36900547	36903606	AT5G54200		88.3812	NA	NA	NA
Bo9g115160	chr9	36921239	36921538			NA	NA	NA	NA
Bo9g116160	chr9	36922938	36930370	AT5G54250	CNGC4	92.4069	NA	NA	NA
Bo9g116170	chr9	36932776	36934950			NA	NA	NA	NA
Bo9g116180	chr9	36947472	36949452			NA	NA	NA	NA
Bo9g116190	chr9	36955609	36960055	AT5G54260	MRE11	93.4266	NA	NA	NA
Bo9g116200	chr9	36970723	36976561	AT5G54280	VIII-2	86.1042	0	0	2
Bo9g116210	chr9	36998552	36999101			NA	NA	NA	NA
Bo9g116220	chr9	36999959	37000460			NA	NA	NA	NA
Bo9g117220	chr9	37021554	37021793			NA	NA	NA	NA
Bo9g117230	chr9	37033241	37034298	AT5G54300		61.6099	NA	NA	NA
Bo9g117240	chr9	37034698	37037080			NA	NA	NA	NA
Bo9g117250	chr9	37037374	37039832			NA	NA	NA	NA
Bo9g117260	chr9	37042989	37046779	AT5G54310	AGD5	68.1909	NA	NA	NA
Bo9g117270	chr9	37059700	37060736	AT5G54370		91.9298	NA	NA	NA
Bo9g117280	chr9	37064047	37064757			NA	0	0	0
Bo9g117290	chr9	37066960	37069527	AT5G54380	THE1	90.0585	0	0	1
Bo9g117300	chr9	37075599	37075952			NA	NA	NA	NA
Bo9g117310	chr9	37091540	37092192	AT1G04870	PRMT10	86.9863	0	0	0
Bo9g117320	chr9	37092330	37093214	AT1G04870	PRMT10	83.7321	0	0	0
Bo9g117330	chr9	37095682	37097377	AT5G54390	AHL	85.8667	0	0	0
Bo9g117340	chr9	37098067	37105230	AT5G54440	TRS130	92.5278	0	0	1
Bo9g117350	chr9	37116934	37117404			NA	0	1	1
Bo9g117360	chr9	37123730	37124657	AT1G67750		86.5854	NA	NA	NA
Bo9g117370	chr9	37127388	37128627			NA	NA	NA	NA
Bo9g117380	chr9	37144996	37146158			NA	NA	NA	NA
Bo9g117390	chr9	37146691	37146960			NA	NA	NA	NA
Bo9g117400	chr9	37148061	37148603	AT5G54470		50.5556	NA	NA	NA
Bo9g117410	chr9	37151621	37153810	AT5G54480		58.8477	NA	NA	NA
Bo9g117420	chr9	37167506	37167901	AT5G54490	PBP1	78.626	NA	NA	NA
Bo9g117430	chr9	37181152	37182476	AT5G54500	FQR1	70	NA	NA	NA
Bo9g117440	chr9	37182830	37183724			NA	NA	NA	NA
Bo9g117450	chr9	37194053	37195188			NA	NA	NA	NA
Bo9g117460	chr9	37199280	37200736	AT5G54530		69.7143	NA	NA	NA
Bo9g117470	chr9	37208828	37210431	AT5G54540		67.474	NA	NA	NA
Bo9g117480	chr9	37211302	37213765	AT5G54570	BGLU41	83.5249	NA	NA	NA
Bo9g117490	chr9	37217692	37218933	AT5G54580	ORRM2	89.5425	0	0	0
Bo9g117500	chr9	37226410	37228487			NA	0	0	0
Bo9g117510	chr9	37238493	37240143			NA	0	0	0
Bo9g117520	chr9	37240813	37241487			NA	0	0	0
Bo9g117530	chr9	37257805	37259925	AT5G54610	BAD1	61.4155	NA	NA	NA
Bo9g117540	chr9	37266176	37267634			NA	0	0	0
Bo9g117550	chr9	37269906	37270091			NA	0	0	0
Bo9g117560	chr9	37271484	37273398	AT5G54630		83.3333	0	0	1
Bo9g117570	chr9	37293939	37297194	AT5G54650	FH5	73.356	NA	NA	NA
Bo9g117580	chr9	37308412	37310756	AT4G15870	TPS01	47.6415	NA	NA	NA
Bo9g117590	chr9	37319973	37320693	AT5G54660	HSP21.7	84.375	0	0	0
Bo9g117600	chr9	37321526	37324774	AT3G51840	ACX4	46.5517	0	0	0
Bo9g117610	chr9	37336687	37337549			NA	0	0	0
Bo9g117620	chr9	37345912	37349833	AT5G54670	KIN14N	92.2975	0	0	1
Bo9g117630	chr9	37362779	37364804			NA	0	0	0
Bo9g117640	chr9	37370403	37373039	AT5G54690	GAUT12	96.8224	0	0	3
Bo9g117650	chr9	37404299	37406110			NA	NA	NA	NA
Bo9g117660	chr9	37406869	37407597	AT2G11035		20.9184	NA	NA	NA
Bo9g117670	chr9	37413224	37415215	AT3G03640	BGLU25	50.4425	NA	NA	NA
Bo9g117680	chr9	37416261	37418409			NA	NA	NA	NA
Bo9g117690	chr9	37425108	37426147			NA	0	0	0
Bo9g117700	chr9	37430249	37430488			NA	0	0	0
Bo9g117710	chr9	37433847	37436793	AT5G54730	ATG18F	60.7817	0	1	3
Bo9g123660	chr9	39169157	39172072	AT5G56220		90.5252	0	0	1
Bo9g123670	chr9	39177823	39178401	AT5G56230	PRA1G2	72.3958	NA	NA	NA
Bo9g123680	chr9	39180466	39183930	AT5G56240		63.6936	NA	NA	NA
Bo9g123690	chr9	39188882	39189393			NA	NA	NA	NA
Bo9g123700	chr9	39237818	39240347	AT5G56250	HAP8	62.2807	NA	NA	NA
Bo9g123710	chr9	39248928	39249374	AT5G56260		71.9101	NA	NA	NA
Bo9g123720	chr9	39258610	39259575			NA	NA	NA	NA
Bo9g123730	chr9	39272372	39273946			NA	NA	NA	NA
Bo9g123740	chr9	39280695	39282935	AT5G56270	WRKY2	85.2018	NA	NA	NA
Bo9g123750	chr9	39301236	39305928	AT5G56290	PEX5	92.7397	0	1	0
Bo9g124750	chr9	39320370	39321035	AT1G78010		38.125	0	0	0
Bo9g124760	chr9	39332084	39332998			NA	0	0	0
Bo9g124770	chr9	39337516	39337860			NA	NA	NA	NA
Bo9g124780	chr9	39349437	39352400	AT5G56320	ATEXPA14	57.8947	0	0	0
Bo9g124790	chr9	39355267	39357139			NA	NA	NA	NA
Bo9g124800	chr9	39363637	39365030	AT1G32375		52.8302	NA	NA	NA
Bo9g124810	chr9	39366651	39367694			NA	NA	NA	NA
Bo9g124820	chr9	39368445	39371227	AT5G56350		97.7912	0	0	0
Bo9g124830	chr9	39372206	39376096	AT5G56360	PSL4	83.4891	0	0	0
Bo9g124840	chr9	39377854	39379244	AT5G56380		36.9347	0	0	0
Bo9g124850	chr9	39381219	39382620	AT3G54910		56.5217	NA	NA	NA
Bo9g124860	chr9	39387941	39389388	AT2G24280		63.3745	NA	NA	NA
Bo9g125860	chr9	39411716	39411895			NA	NA	NA	NA
Bo9g125870	chr9	39412708	39413341			NA	NA	NA	NA
Bo9g125880	chr9	39414765	39421637			NA	NA	NA	NA
Bo9g125890	chr9	39425213	39426792			NA	NA	NA	NA
Bo9g125900	chr9	39446215	39446736			NA	NA	NA	NA
Bo9g125910	chr9	39453303	39454034			NA	NA	NA	NA
Bo9g125920	chr9	39464695	39465191			NA	NA	NA	NA
Bo9g125930	chr9	39471679	39472702	AT3G56780		44.6429	0	0	0
Bo9g125940	chr9	39481478	39481753			NA	0	0	0
Bo9g125950	chr9	39489802	39490980			NA	0	0	0
Bo9g125960	chr9	39492716	39493693	AT5G56450		88	0	0	0
Bo9g125970	chr9	39502321	39502927			NA	NA	NA	NA
Bo9g125980	chr9	39513478	39513759			NA	0	0	0
Bo9g125990	chr9	39522753	39524949	AT5G56460	PBL16	91.5663	NA	NA	NA
Bo9g126000	chr9	39525942	39527835	AT5G56490	GULLO4	64.507	NA	NA	NA
Bo9g126000	chr9	39525942	39527835	AT1G32300	GULLO1	65.3521	NA	NA	NA
Bo9g126010	chr9	39538829	39539728	AT1G32280		62.069	NA	NA	NA
Bo9g126020	chr9	39542347	39544352	AT5G56470	GULLO7	34.5826	NA	NA	NA
Bo9g126030	chr9	39547942	39548698	AT5G56480		77.2727	0	0	0
Bo9g126040	chr9	39549504	39552014	AT5G56500	CPN60B3	93.3702	0	0	1
Bo9g126050	chr9	39553383	39553815			NA	0	0	0
Bo9g126060	chr9	39558519	39560488	AT5G56510	APUM12	75.3496	0	0	1
Bo9g126070	chr9	39562059	39562358	AT5G56520		81.8182	0	0	0
Bo9g126080	chr9	39570645	39572509	AT5G56530		92.1801	NA	NA	NA
Bo9g126090	chr9	39575898	39576080	AT5G56540	AGP14	75	0	0	0
Bo9g126100	chr9	39595600	39596512	AT2G40310		73.5294	NA	NA	NA
Bo9g126100	chr9	39595600	39596512	AT1G43090		73.8971	NA	NA	NA
Bo9g126100	chr9	39595600	39596512	AT2G15470		73.8971	NA	NA	NA
Bo9g126100	chr9	39595600	39596512	AT1G43080		74.2647	NA	NA	NA
Bo9g126100	chr9	39595600	39596512	AT2G15460		73.5294	NA	NA	NA
Bo9g126100	chr9	39595600	39596512	AT2G15450		74.2647	NA	NA	NA
Bo9g126100	chr9	39595600	39596512	AT2G26620		72.7941	NA	NA	NA
Bo9g126100	chr9	39595600	39596512	AT4G13760		72.7941	NA	NA	NA
Bo9g126100	chr9	39595600	39596512	AT1G43100		73.8971	NA	NA	NA
Bo9g126110	chr9	39613753	39615932			NA	0	0	0
Bo9g126120	chr9	39616439	39618336	AT5G56560		50.1832	0	0	1
Bo9g126120	chr9	39616439	39618336	AT5G56570		34.0659	0	0	1
Bo9g126130	chr9	39627858	39630381			NA	NA	NA	NA
Bo9g126140	chr9	39646902	39648088	AT5G56560		53.3333	NA	NA	NA
Bo9g126140	chr9	39646902	39648088	AT5G56570		39.6078	NA	NA	NA
Bo9g126150	chr9	39648887	39649535	AT5G56580	MKK6	91.0714	NA	NA	NA
Bo9g126160	chr9	39650388	39652388	AT5G56590		89.881	NA	NA	NA
Bo9g126170	chr9	39652865	39653801	AT5G56600	PRO5	74.8387	NA	NA	NA
Bo9g126180	chr9	39654020	39655549	AT5G56610		61.7778	NA	NA	NA
Bo9g126190	chr9	39655641	39659221	AT5G56620	anac099	81.519	NA	NA	NA
Bo9g126200	chr9	39678248	39680399	AT5G56630	PFK7	92.8279	0	0	0
Bo9g126210	chr9	39683243	39684881	AT5G56650	ILL1	76.5237	0	0	4
Bo9g126210	chr9	39683243	39684881	AT5G56660	ILL2	78.781	0	0	4
Bo9g126220	chr9	39685217	39685722	AT5G56670	RPS30A	100	0	0	0
Bo9g126230	chr9	39685981	39688215	AT5G56680	SYNC1	80.5217	0	0	1
Bo9g126230	chr9	39685981	39688215	AT1G70980	SYNC3	78.7826	0	0	1
Bo9g126240	chr9	39689370	39690167	AT5G56710	RPL31C	96.6387	0	0	0
Bo9g126250	chr9	39693131	39698452	AT5G56730		95.4365	0	0	0
Bo9g126260	chr9	39698897	39705797	AT5G56740	HAG2	58.4615	0	0	0
Bo9g126270	chr9	39706717	39709177	AT5G56750	NDL1	91.0405	0	0	1
Bo9g126280	chr9	39710143	39711158	AT5G56760	SAT5	87.987	0	0	0
Bo9g126290	chr9	39711462	39713332	AT5G56780	ET2	76.701	0	0	0
Bo9g126300	chr9	39716101	39718389	AT5G56790		92.2671	0	1	1
Bo9g126310	chr9	39723038	39724618			NA	NA	NA	NA
Bo9g126320	chr9	39727030	39729014			NA	NA	NA	NA
Bo9g126330	chr9	39729929	39733256			NA	NA	NA	NA
Bo9g126340	chr9	39733812	39734423			NA	NA	NA	NA
Bo9g127340	chr9	39755890	39756336			NA	NA	NA	NA
Bo9g127350	chr9	39765765	39767162	AT5G56840		82.2511	NA	NA	NA
Bo9g127360	chr9	39795511	39797189	AT5G56860	GATA21	71.134	NA	NA	NA
Bo9g127370	chr9	39813616	39814083	AT5G56880		58.7097	0	0	1
Bo9g127380	chr9	39822271	39822858	AT5G56890		85.1282	0	0	0
Bo9g127390	chr9	39835757	39836227	AT5G56880		68.5897	NA	NA	NA
Bo9g127400	chr9	39846168	39850554	AT5G56890		83.9437	0	0	2
Bo9g161800	chr9	47716660	47720519	AT5G16780	DOT2	81.4724	0	0	2
Bo9g161810	chr9	47721901	47723989	AT5G16770	AtMYB9	84.1176	0	0	0
Bo9g161820	chr9	47725326	47726998			NA	NA	NA	NA
Bo9g161830	chr9	47734991	47735950	AT5G16760	ITPK1	89.0282	NA	NA	NA
Bo9g161840	chr9	47736532	47741042	AT5G16750	TOZ	91.1263	0	0	0
Bo9g161850	chr9	47741649	47749486	AT2G03140		68.5438	0	0	3
Bo9g161860	chr9	47749971	47752774	AT5G16730		74.8774	0	0	0
Bo9g161870	chr9	47754029	47756553	AT5G16720	MYOB3	64.1703	0	0	6
Bo9g161880	chr9	47758610	47767097	AT5G16715	EMB2247	69.5238	0	0	2
Bo9g161890	chr9	47776631	47777471			NA	NA	NA	NA
[truncated: 87 more rows]

## Sheet: IOD_intervals
chr	start	end	ROD
chr4	27692604	29806534	1.26875
chr5	28018378	29856853	1.31531
chr5	39058700	39941399	1.20224
chr7	1975496	4527013	1.17615
chr7	38492954	39198285	1.15292
chr9	24933510	26231359	1.21962
chr9	29412208	31427628	1.2393
chr9	44640014	45765546	1.47549

## Sheet: IOD_genes
gene	chr	start	end	ATgene	ATname	ATperID	variants_impact_HIGH	variants_impact_MODERATE	variants_impact_LOW
Bo4g108610	chr4	27690565	27696326	AT3G58160	XI-J	88.9401	0	1	3
Bo4g108620	chr4	27698696	27699967	AT3G58150		63.0841	0	0	0
Bo4g108630	chr4	27703097	27710069			NA	NA	NA	NA
Bo4g108640	chr4	27717098	27720045			NA	0	2	0
Bo4g108650	chr4	27740203	27740787			NA	NA	NA	NA
Bo4g108660	chr4	27744101	27744984			NA	0	0	0
Bo4g108670	chr4	27752566	27753000	AT3G58090	DIR17	56.25	0	0	0
Bo4g108680	chr4	27754141	27754701	AT1G65870	DIR21	77.957	0	0	0
Bo4g109680	chr4	27767783	27768307	AT3G57950		75.8621	0	0	0
Bo4g109690	chr4	27784988	27785534	AT3G57950		80.3797	NA	NA	NA
Bo4g109700	chr4	27794868	27795263	AT3G57930		77.8626	NA	NA	NA
Bo4g109710	chr4	27801379	27802665	AT3G57920	SPL15	73.1481	NA	NA	NA
Bo4g109720	chr4	27805964	27809401	AT3G57890		91.9156	NA	NA	NA
Bo4g109730	chr4	27831815	27834382	AT3G57880		90.0966	NA	NA	NA
Bo4g109740	chr4	27835290	27836978	AT3G57870	SCE1	95	0	0	0
Bo4g109750	chr4	27845546	27846517			NA	0	0	0
Bo4g109760	chr4	27855789	27859079	AT3G57800	BHLH60	76.781	NA	NA	NA
Bo4g109770	chr4	27868401	27870682	AT3G57780		62.5	0	0	3
Bo4g109780	chr4	27878668	27880380	AT2G37420	KIN5B	69.3122	NA	NA	NA
Bo4g109790	chr4	27888308	27889267			NA	0	0	0
Bo4g109800	chr4	27895839	27897167			NA	0	0	0
Bo4g109810	chr4	27897775	27898794			NA	0	0	0
Bo4g109820	chr4	27907628	27908302			NA	NA	NA	NA
Bo4g109830	chr4	27910251	27911000			NA	NA	NA	NA
Bo4g109840	chr4	27914337	27915212			NA	NA	NA	NA
Bo4g109850	chr4	27917115	27917279			NA	NA	NA	NA
Bo4g109860	chr4	27922459	27922665			NA	NA	NA	NA
Bo4g109870	chr4	27925467	27926570			NA	NA	NA	NA
Bo4g109880	chr4	27929424	27931270			NA	NA	NA	NA
Bo4g109890	chr4	27933582	27934562			NA	NA	NA	NA
Bo4g109900	chr4	27934841	27936310			NA	NA	NA	NA
Bo4g109910	chr4	27936789	27941592			NA	NA	NA	NA
Bo4g109920	chr4	27945473	27947366			NA	NA	NA	NA
Bo4g110920	chr4	27964347	27966216			NA	NA	NA	NA
Bo4g110930	chr4	27967210	27969584			NA	NA	NA	NA
Bo4g110940	chr4	27975751	27980750			NA	NA	NA	NA
Bo4g110950	chr4	27982023	27983039			NA	NA	NA	NA
Bo4g110960	chr4	27983595	27986784			NA	NA	NA	NA
Bo4g110970	chr4	27987822	27988783			NA	NA	NA	NA
Bo4g110980	chr4	27997088	27997630	AT3G57700		79.4444	0	0	0
Bo4g110990	chr4	27999587	27999772	AT3G57690	AGP23	93.4426	0	0	0
Bo4g111000	chr4	28045824	28047900			NA	NA	NA	NA
Bo4g111010	chr4	28091405	28095815	AT3G57650	LPAT2	42.8283	0	0	0
Bo4g111020	chr4	28109733	28111909			NA	0	0	0
Bo4g111030	chr4	28113704	28115532	AT3G57610	PURA	89.2057	0	0	0
Bo4g111040	chr4	28116321	28117121	AT3G57600	DREB2F	77.8195	0	0	0
Bo4g111050	chr4	28122777	28123802	AT3G57560	NAGK	80.9384	NA	NA	NA
Bo4g111060	chr4	28125260	28127149	AT3G57550	AGK2	89.0909	0	0	0
Bo4g111070	chr4	28130193	28132607			NA	0	0	0
Bo4g111080	chr4	28139149	28140312			NA	NA	NA	NA
Bo4g111090	chr4	28175466	28175690			NA	NA	NA	NA
Bo4g111100	chr4	28180874	28184342	AT3G57510	ADPG1	25.2577	NA	NA	NA
Bo4g111110	chr4	28184390	28185641			NA	NA	NA	NA
Bo4g111120	chr4	28185704	28186574			NA	NA	NA	NA
Bo4g111130	chr4	28187917	28191679			NA	NA	NA	NA
Bo4g111140	chr4	28192608	28192949	AT3G57500		72.5664	NA	NA	NA
Bo4g111150	chr4	28215947	28216365			NA	NA	NA	NA
Bo4g111160	chr4	28232167	28238415	AT3G57460		19.6099	NA	NA	NA
Bo4g111160	chr4	28232167	28238415	AT3G57470		81.8275	NA	NA	NA
Bo4g111170	chr4	28239836	28240129	AT3G57450		72.1649	NA	NA	NA
Bo4g111180	chr4	28253396	28253844			NA	NA	NA	NA
Bo4g111190	chr4	28257662	28258944			NA	NA	NA	NA
Bo4g111200	chr4	28277587	28278930	AT5G52500		55.0336	NA	NA	NA
Bo4g111200	chr4	28277587	28278930	AT3G57400		76.5101	NA	NA	NA
Bo4g111210	chr4	28279793	28279981			NA	NA	NA	NA
Bo4g111220	chr4	28285980	28287886			NA	NA	NA	NA
Bo4g111230	chr4	28291944	28293556	AT3G57390	AGL18	76.834	NA	NA	NA
Bo4g111240	chr4	28310826	28314495	AT3G57370		21.2254	0	2	0
Bo4g111250	chr4	28314715	28315902	AT3G57360		62.7832	0	0	0
Bo4g111260	chr4	28320006	28324065	AT3G57300	INO80	76.8678	0	1	0
Bo4g111270	chr4	28324889	28327632	AT3G57290	TIF3E1	93.424	0	0	0
Bo4g111280	chr4	28329748	28330426	AT3G57280	FAX1	86.6071	NA	NA	NA
Bo4g111290	chr4	28335346	28335839			NA	NA	NA	NA
Bo4g111300	chr4	28342406	28343530			NA	0	0	0
Bo4g111310	chr4	28344451	28345334	AT1G66235		54.5024	0	0	0
Bo4g111320	chr4	28366587	28367780	AT3G57260	BGL2	59.1781	NA	NA	NA
Bo4g111330	chr4	28374133	28375309			NA	0	0	1
Bo4g111340	chr4	28377360	28377947			NA	0	0	0
Bo4g111350	chr4	28398462	28399906			NA	NA	NA	NA
Bo4g111360	chr4	28409162	28409885			NA	0	0	0
Bo4g111370	chr4	28419564	28419966	AT3G57260	BGL2	66.6667	NA	NA	NA
Bo4g111380	chr4	28426003	28426496			NA	NA	NA	NA
Bo4g111390	chr4	28437278	28438793			NA	NA	NA	NA
Bo4g111400	chr4	28448564	28451274	AT3G49500	RDR6	82.3056	NA	NA	NA
Bo4g111410	chr4	28460100	28461290			NA	0	0	0
Bo4g111420	chr4	28475789	28476677	AT3G57240	BG3	68.1275	NA	NA	NA
Bo4g111430	chr4	28480680	28481600			NA	NA	NA	NA
Bo4g111440	chr4	28482370	28483168	AT3G57260	BGL2	53.202	NA	NA	NA
Bo4g111450	chr4	28486818	28487499			NA	NA	NA	NA
Bo4g111460	chr4	28495232	28495606			NA	NA	NA	NA
Bo4g111470	chr4	28496262	28498704	AT3G57220		91.6667	NA	NA	NA
Bo4g111480	chr4	28499980	28501044			NA	NA	NA	NA
Bo4g111490	chr4	28504971	28507353	AT3G57130	NPR6	87.7907	NA	NA	NA
Bo4g111500	chr4	28530766	28531995	AT3G57070		71.1491	NA	NA	NA
Bo4g111510	chr4	28534448	28534786			NA	NA	NA	NA
Bo4g111520	chr4	28536696	28542483	AT3G57060		85.3137	0	0	0
Bo4g111530	chr4	28546223	28547331	AT3G57040	ARR9	76.2931	0	2	0
Bo4g112530	chr4	28561553	28565667			NA	0	5	2
Bo4g112540	chr4	28567157	28567646			NA	0	1	1
Bo4g112550	chr4	28570347	28572869	AT3G57010	SSL8	81.0345	0	0	0
Bo4g112560	chr4	28604374	28606614	AT3G57020	SSL9	81.0888	NA	NA	NA
Bo4g112570	chr4	28608228	28609011	AT3G56980	ORG3	80.5128	NA	NA	NA
Bo4g112580	chr4	28609596	28609940			NA	NA	NA	NA
Bo4g112590	chr4	28611236	28612073	AT3G56980	ORG3	71.9457	NA	NA	NA
Bo4g112600	chr4	28613525	28614704	AT3G56970	ORG2	82.7451	NA	NA	NA
Bo4g112610	chr4	28614887	28617972	AT3G56960	PIP5K4	91.8499	NA	NA	NA
Bo4g112620	chr4	28620907	28622365			NA	NA	NA	NA
Bo4g112630	chr4	28624130	28624816			NA	NA	NA	NA
Bo4g112640	chr4	28627056	28628553	AT3G56950	SIP2;1	86.9198	0	0	0
Bo4g112650	chr4	28628760	28629312	AT3G56940	CRD1	85.2941	0	0	0
Bo4g112660	chr4	28629897	28630566	AT3G56910	PSRP5	81.5069	0	0	2
Bo4g112670	chr4	28635616	28636326	AT3G56880		72.8814	NA	NA	NA
Bo4g112680	chr4	28646722	28648757	AT3G56860	UBA2A	50.3401	0	0	0
Bo4g112690	chr4	28649665	28650901	AT3G56850	DPBF3	69.8962	0	0	0
Bo4g112700	chr4	28651132	28652640			NA	0	0	0
Bo4g112710	chr4	28662244	28662537			NA	NA	NA	NA
Bo4g112720	chr4	28663709	28665685			NA	NA	NA	NA
Bo4g112730	chr4	28666111	28667244			NA	NA	NA	NA
Bo4g112740	chr4	28677360	28678468			NA	NA	NA	NA
Bo4g112750	chr4	28681550	28684670	AT3G56770	BHLH107	69.8276	NA	NA	NA
Bo4g112760	chr4	28693153	28693437			NA	NA	NA	NA
Bo4g112770	chr4	28703216	28706671	AT3G56760	CRK7	89.547	NA	NA	NA
Bo4g112780	chr4	28712707	28713159	AT3G56710	SIB1	69.3333	NA	NA	NA
Bo4g112790	chr4	28714120	28714479	AT3G56710	SIB1	42.8571	NA	NA	NA
Bo4g112800	chr4	28720602	28721848			NA	NA	NA	NA
Bo4g112810	chr4	28723113	28724429			NA	NA	NA	NA
Bo4g112820	chr4	28743471	28745297	AT3G56700	FAR6	60.733	NA	NA	NA
Bo4g112830	chr4	28765767	28769736	AT3G56700	FAR6	49.8542	NA	NA	NA
Bo4g112840	chr4	28770169	28771738	AT3G56680		67.7419	NA	NA	NA
Bo4g112850	chr4	28773962	28774375			NA	NA	NA	NA
Bo4g112860	chr4	28776489	28777979	AT3G56660	BZIP49	56.681	NA	NA	NA
Bo4g112870	chr4	28778175	28779662	AT3G56650	PPD6	88.6274	NA	NA	NA
Bo4g112880	chr4	28785341	28785624			NA	NA	NA	NA
Bo4g112890	chr4	28795025	28795696			NA	NA	NA	NA
Bo4g112900	chr4	28801363	28803132	AT3G56620		85.2941	NA	NA	NA
Bo4g112910	chr4	28803930	28807456			NA	NA	NA	NA
Bo4g112920	chr4	28808294	28808659	AT3G56610		58.6777	NA	NA	NA
Bo4g112930	chr4	28809155	28811528	AT3G56590		76.1807	NA	NA	NA
Bo4g112940	chr4	28816813	28817694			NA	NA	NA	NA
Bo4g112950	chr4	28819170	28820201			NA	NA	NA	NA
Bo4g112960	chr4	28820868	28825145	AT3G56580	RZF1	62.4204	NA	NA	NA
Bo4g112970	chr4	28833821	28834291			NA	NA	NA	NA
Bo4g112980	chr4	28834711	28836644			NA	NA	NA	NA
Bo4g112990	chr4	28845993	28848328			NA	0	0	1
Bo4g113000	chr4	28858155	28858604			NA	0	0	0
Bo4g113010	chr4	28882240	28883738	AT1G79930	HSP70-14	61.6487	NA	NA	NA
Bo4g113010	chr4	28882240	28883738	AT1G79920		47.6702	NA	NA	NA
Bo4g113020	chr4	28884904	28885835			NA	NA	NA	NA
Bo4g113030	chr4	28887662	28889205	AT3G56490	HINT1	97.9167	NA	NA	NA
Bo4g113040	chr4	28895744	28896704	AT3G56420		85.5263	NA	NA	NA
Bo4g114040	chr4	28904224	28906212			NA	NA	NA	NA
Bo4g114050	chr4	28924501	28925988			NA	NA	NA	NA
Bo4g114060	chr4	28935505	28936319	AT3G56380	ARR17	92.9134	NA	NA	NA
Bo4g114070	chr4	28945265	28945882			NA	NA	NA	NA
Bo4g114080	chr4	28946496	28946774			NA	NA	NA	NA
Bo4g114090	chr4	28948538	28949140			NA	NA	NA	NA
Bo4g114100	chr4	28957141	28957815	AT3G56360		75.8929	NA	NA	NA
Bo4g114110	chr4	28958378	28959426	AT3G56340	RPS26C	77.0186	NA	NA	NA
Bo4g114120	chr4	28965973	28966860			NA	NA	NA	NA
Bo4g114130	chr4	28971684	28974167			NA	NA	NA	NA
Bo4g114140	chr4	28978359	28978641			NA	NA	NA	NA
Bo4g114150	chr4	28982627	28984816	AT3G56320		76.7045	NA	NA	NA
Bo4g114160	chr4	28993606	28994478			NA	0	0	0
Bo4g114170	chr4	29002987	29003994			NA	NA	NA	NA
Bo4g114180	chr4	29009445	29010346			NA	NA	NA	NA
Bo4g114190	chr4	29020757	29021629			NA	NA	NA	NA
Bo4g114200	chr4	29023053	29023490			NA	NA	NA	NA
Bo4g114210	chr4	29032524	29032757			NA	NA	NA	NA
Bo4g114220	chr4	29040746	29041618			NA	0	0	0
Bo4g114230	chr4	29046604	29048766	AT3G57100		47.0968	NA	NA	NA
Bo4g114240	chr4	29053779	29054651			NA	NA	NA	NA
Bo4g114250	chr4	29058324	29059139	AT3G56180		88.3495	NA	NA	NA
Bo4g114260	chr4	29060820	29061362			NA	NA	NA	NA
Bo4g114270	chr4	29072877	29074619	AT3G56450	ASNAP1	57.7855	NA	NA	NA
Bo4g114270	chr4	29072877	29074619	AT3G56190	ASNAP2	96.1938	NA	NA	NA
Bo4g114280	chr4	29086053	29086846			NA	0	0	0
Bo4g115280	chr4	29111192	29113167	AT3G56220		69.8718	NA	NA	NA
Bo4g115290	chr4	29124289	29124914	AT3G56240	CCH	63.5294	NA	NA	NA
Bo4g115300	chr4	29152295	29153235			NA	NA	NA	NA
Bo4g115310	chr4	29177494	29182932			NA	0	0	0
Bo4g115320	chr4	29207537	29209244			NA	0	1	2
Bo4g115330	chr4	29214249	29217076			NA	NA	NA	NA
Bo4g115340	chr4	29219334	29221703	AT3G56100	MRLK	48.8889	NA	NA	NA
Bo4g115350	chr4	29222930	29223169			NA	NA	NA	NA
Bo4g115360	chr4	29230457	29232922	AT3G56080		85.9504	NA	NA	NA
Bo4g115370	chr4	29238220	29240582	AT3G56050		76.9076	NA	NA	NA
Bo4g115380	chr4	29241877	29242648	AT3G56010		68.617	NA	NA	NA
Bo4g115390	chr4	29259521	29262682	AT1G79930	HSP70-14	89.4349	0	1	1
Bo4g115390	chr4	29259521	29262682	AT1G79920		72.7273	0	1	1
Bo4g115400	chr4	29312261	29312434			NA	NA	NA	NA
Bo4g115410	chr4	29341535	29345466			NA	NA	NA	NA
Bo4g115420	chr4	29358182	29361449			NA	NA	NA	NA
Bo4g115430	chr4	29361823	29365159	AT3G55850	LAF3	89.0625	NA	NA	NA
Bo4g115440	chr4	29370088	29373752			NA	NA	NA	NA
Bo4g115450	chr4	29373786	29375037			NA	NA	NA	NA
Bo4g115460	chr4	29378989	29380908	AT3G55800	SBPASE	94.4304	NA	NA	NA
Bo4g115470	chr4	29381887	29385122			NA	NA	NA	NA
Bo4g115480	chr4	29385865	29388176	AT3G55740	PROT2	94.7608	NA	NA	NA
Bo4g115490	chr4	29397219	29399039			NA	NA	NA	NA
Bo4g115500	chr4	29433492	29435271	AT3G55720		87.6238	NA	NA	NA
Bo4g115510	chr4	29479782	29480966	AT3G55690		46.7262	NA	NA	NA
Bo4g115520	chr4	29513138	29514336	AT3G55646		76.2238	NA	NA	NA
Bo4g115530	chr4	29526402	29527989	AT3G55620	EIF6-2	96.7347	NA	NA	NA
Bo4g115540	chr4	29579486	29582248			NA	NA	NA	NA
Bo4g115550	chr4	29585904	29586209			NA	NA	NA	NA
Bo4g115560	chr4	29600240	29604490	AT3G55610	P5CSB	91.3223	NA	NA	NA
Bo4g115570	chr4	29607659	29607847			NA	NA	NA	NA
Bo4g115580	chr4	29608114	29608492			NA	NA	NA	NA
Bo4g116580	chr4	29624777	29625022	AT3G55570		82.716	NA	NA	NA
Bo4g116590	chr4	29628507	29629430	AT3G55560	AHL15	87.2964	NA	NA	NA
Bo4g116600	chr4	29650185	29651233	AT2G42470		45.1264	NA	NA	NA
Bo4g116610	chr4	29656637	29658431			NA	NA	NA	NA
Bo4g116620	chr4	29663520	29664002			NA	0	0	0
Bo4g116630	chr4	29682261	29684279	AT3G55550	LECRKS4	84.5238	NA	NA	NA
Bo4g116640	chr4	29700244	29700510	AT3G55515	DVL8	43.1818	NA	NA	NA
Bo4g116650	chr4	29705079	29705234			NA	NA	NA	NA
Bo4g116660	chr4	29723457	29725902	AT3G55510	RBL	69.1964	0	1	0
Bo4g116670	chr4	29739782	29741070	AT3G55500	EXPA16	90	NA	NA	NA
Bo4g116680	chr4	29743701	29745221	AT3G55470		84.4156	NA	NA	NA
Bo4g116690	chr4	29746022	29748124			NA	NA	NA	NA
Bo4g116700	chr4	29751212	29752862	AT3G55450	PBL1	85.4286	NA	NA	NA
Bo4g116710	chr4	29757245	29759483	AT3G55440	CTIMC	96.4567	NA	NA	NA
Bo4g116720	chr4	29774873	29776952	AT3G55440	CTIMC	96.063	NA	NA	NA
Bo4g116730	chr4	29788558	29790615	AT3G55430		88.0531	NA	NA	NA
Bo4g116740	chr4	29794392	29794833			NA	NA	NA	NA
Bo4g116750	chr4	29800456	29801121	AT3G55420		86.4253	NA	NA	NA
Bo5g086530	chr5	28019659	28023294	AT2G06500		27.8455	0	0	0
Bo5g086540	chr5	28031528	28034909	AT1G34110		85.5191	NA	NA	NA
Bo5g086550	chr5	28053715	28054253			NA	NA	NA	NA
Bo5g086560	chr5	28058098	28059402			NA	0	0	0
Bo5g086570	chr5	28059809	28061303	AT1G34020	URGT6	95.5224	0	0	4
Bo5g086580	chr5	28062076	28062690			NA	0	0	0
Bo5g086590	chr5	28067557	28068533	AT1G34010		65.9574	NA	NA	NA
Bo5g086600	chr5	28070171	28072471	AT1G33980	ATUPF3	76.3374	NA	NA	NA
Bo5g086610	chr5	28088975	28090657	AT1G33970	IAN9	80.597	NA	NA	NA
Bo5g086620	chr5	28091324	28092875	AT1G33811		90.2703	NA	NA	NA
Bo5g086630	chr5	28099803	28100764	AT1G33800	GXM3	91.2458	NA	NA	NA
Bo5g086640	chr5	28104476	28114496			NA	NA	NA	NA
Bo5g086650	chr5	28114774	28117126	AT1G33770		87.1383	NA	NA	NA
Bo5g086660	chr5	28124028	28124324			NA	NA	NA	NA
Bo5g086670	chr5	28135825	28139021			NA	NA	NA	NA
Bo5g086680	chr5	28141717	28142268			NA	NA	NA	NA
Bo5g086690	chr5	28151597	28153033	AT1G33610		81.1715	NA	NA	NA
Bo5g086700	chr5	28157652	28161044			NA	NA	NA	NA
Bo5g086710	chr5	28162767	28164098	AT1G33520	MOS2	76.298	NA	NA	NA
Bo5g086720	chr5	28165184	28167104	AT1G33500		77.7778	NA	NA	NA
Bo5g086730	chr5	28176245	28177708	AT1G33470		88.0658	NA	NA	NA
Bo5g086740	chr5	28197481	28199067	AT1G33430		94.4162	0	1	0
Bo5g086750	chr5	28210057	28218255	AT1G33410	SAR1	84.5278	0	0	0
Bo5g086760	chr5	28222121	28226332	AT1G33400	TPR9	78.7261	0	1	0
Bo5g086770	chr5	28228059	28229063			NA	NA	NA	NA
Bo5g086780	chr5	28255544	28257956	AT1G33060	NAC014	73.8583	0	0	0
Bo5g086790	chr5	28265269	28265469	AT1G33055		74.2424	NA	NA	NA
Bo5g086800	chr5	28277576	28277773			NA	NA	NA	NA
Bo5g086810	chr5	28278093	28278329	AT1G32928		64.1026	NA	NA	NA
Bo5g086820	chr5	28290290	28293424	AT1G32900	GBSS1	81.037	NA	NA	NA
Bo5g086830	chr5	28306087	28309575	AT4G39370	UBP27	9.61995	NA	NA	NA
Bo5g086840	chr5	28313476	28314552			NA	NA	NA	NA
Bo5g086850	chr5	28344457	28346649			NA	NA	NA	NA
Bo5g086860	chr5	28363257	28364857			NA	NA	NA	NA
Bo5g086870	chr5	28383592	28386524			NA	0	0	0
Bo5g086880	chr5	28387689	28388198			NA	NA	NA	NA
Bo5g086890	chr5	28413271	28422749			NA	NA	NA	NA
Bo5g086900	chr5	28443518	28445391	AT1G32770	NAC012	66.5306	NA	NA	NA
Bo5g086910	chr5	28468905	28470222			NA	NA	NA	NA
Bo5g086920	chr5	28485535	28486323			NA	0	0	0
Bo5g086930	chr5	28495759	28496391			NA	0	0	0
Bo5g086940	chr5	28502845	28503653			NA	0	0	0
Bo5g086950	chr5	28503705	28504354			NA	0	0	0
Bo5g086960	chr5	28521592	28523071	AT1G32730		77.673	NA	NA	NA
Bo5g086970	chr5	28532094	28532681	AT1G32690		73.3333	NA	NA	NA
Bo5g086980	chr5	28565206	28565616			NA	NA	NA	NA
Bo5g086990	chr5	28678880	28680712	AT1G32640	MYC2	77.7049	NA	NA	NA
Bo5g087000	chr5	28681899	28682354	AT1G32630		58.9404	NA	NA	NA
Bo5g087010	chr5	28695918	28697726	AT4G16045		37.931	NA	NA	NA
Bo5g087020	chr5	28699037	28699973	AT1G32583	TDL1	64.7727	NA	NA	NA
Bo5g087030	chr5	28787967	28789421			NA	NA	NA	NA
Bo5g087040	chr5	28796486	28798482			NA	NA	NA	NA
Bo5g087050	chr5	28818785	28820633	AT1G32540	LOL1	79.3548	NA	NA	NA
Bo5g087060	chr5	28863425	28865191	AT1G32500	ABCI7	89.375	0	2	0
Bo5g087070	chr5	28865844	28872640	AT1G32490	ESP3	92.5287	0	0	0
Bo5g087080	chr5	28876527	28876784	AT1G32460		74.1176	NA	NA	NA
Bo5g087090	chr5	28896474	28896710			NA	NA	NA	NA
Bo5g087100	chr5	28929219	28931731			NA	0	1	0
Bo5g087110	chr5	28976624	28977136			NA	NA	NA	NA
Bo5g087120	chr5	28987133	28987552			NA	NA	NA	NA
Bo5g087130	chr5	28994942	28999127	AT1G32450	NPF7.3	91.5309	NA	NA	NA
Bo5g087140	chr5	28999397	29002000	AT1G32440	PKP3	92.2942	NA	NA	NA
Bo5g087150	chr5	29021852	29022782			NA	NA	NA	NA
Bo5g088150	chr5	29026150	29028069	AT1G32400	TOM2A	73.0435	NA	NA	NA
Bo5g088160	chr5	29029688	29035581	AT1G67120	MDN1	70.4787	NA	NA	NA
Bo5g088170	chr5	29041260	29042890			NA	NA	NA	NA
Bo5g088180	chr5	29059419	29062000			NA	0	0	0
Bo5g088190	chr5	29068783	29071756			NA	0	0	0
Bo5g088200	chr5	29076217	29077316			NA	NA	NA	NA
Bo5g088210	chr5	29078090	29079532	AT3G61370		42.3529	NA	NA	NA
Bo5g088210	chr5	29078090	29079532	AT4G07940		32.3529	NA	NA	NA
Bo5g088220	chr5	29088299	29088586			NA	NA	NA	NA
Bo5g088230	chr5	29091647	29094705			NA	NA	NA	NA
Bo5g088240	chr5	29099844	29100900			NA	NA	NA	NA
Bo5g088250	chr5	29105500	29107560			NA	NA	NA	NA
Bo5g088260	chr5	29115142	29116912	AT5G52190		46.6165	NA	NA	NA
Bo5g088270	chr5	29119376	29120522			NA	NA	NA	NA
Bo5g088280	chr5	29126124	29128220	AT1G32380	PRS2	92.8571	NA	NA	NA
Bo5g088290	chr5	29135677	29136050			NA	NA	NA	NA
Bo5g088300	chr5	29176568	29177342			NA	NA	NA	NA
Bo5g088310	chr5	29187172	29188906	AT1G32350	AOX3	93.1034	NA	NA	NA
Bo5g088320	chr5	29194275	29194889			NA	NA	NA	NA
Bo5g088330	chr5	29194915	29196322			NA	NA	NA	NA
Bo5g088340	chr5	29238939	29239148			NA	NA	NA	NA
Bo5g088350	chr5	29241442	29242090	AT1G32310	SAMBA	81.4815	NA	NA	NA
Bo5g088360	chr5	29245160	29245467			NA	NA	NA	NA
Bo5g088370	chr5	29248906	29249217			NA	NA	NA	NA
Bo5g088380	chr5	29262967	29263467	AT1G32250	CML17	93.9759	NA	NA	NA
Bo5g088390	chr5	29269756	29271436			NA	NA	NA	NA
Bo5g088400	chr5	29288925	29294329			NA	0	0	0
Bo5g088410	chr5	29300022	29303039			NA	NA	NA	NA
Bo5g088420	chr5	29303986	29306308			NA	NA	NA	NA
Bo5g089420	chr5	29350537	29352920	AT1G32230	RCD1	80.2491	NA	NA	NA
Bo5g089430	chr5	29360598	29360931			NA	NA	NA	NA
Bo5g089440	chr5	29362146	29364765	AT1G32200	ATS1	84.0355	NA	NA	NA
Bo5g089450	chr5	29379601	29380107			NA	NA	NA	NA
Bo5g089460	chr5	29388650	29391006	AT1G32190		85.3828	NA	NA	NA
Bo5g089470	chr5	29398406	29401532	AT1G32180	CSLD6	83.2814	NA	NA	NA
Bo5g090470	chr5	29423028	29424116			NA	0	0	0
Bo5g090480	chr5	29432544	29432792	AT4G10810		86.5854	0	0	0
Bo5g090490	chr5	29442499	29443142			NA	NA	NA	NA
Bo5g090500	chr5	29455263	29457718			NA	0	0	0
Bo5g090510	chr5	29462597	29463229			NA	NA	NA	NA
Bo5g090520	chr5	29463843	29465039			NA	NA	NA	NA
Bo5g090530	chr5	29473910	29476836	AT1G64260		15.411	0	0	1
Bo5g090540	chr5	29478364	29481140	AT1G32170	XTH30	88.6297	0	0	0
Bo5g090550	chr5	29487694	29487945			NA	NA	NA	NA
Bo5g090560	chr5	29500441	29501858	AT1G32160		85.2868	NA	NA	NA
Bo5g090570	chr5	29502167	29503761	AT3G58980		52.2491	NA	NA	NA
Bo5g090580	chr5	29510111	29510750			NA	NA	NA	NA
Bo5g090590	chr5	29520247	29521451	AT1G77880		14.8352	0	0	0
Bo5g090600	chr5	29531558	29532413	AT1G32127		94.697	0	1	1
Bo5g090610	chr5	29577400	29578871	AT1G32100	PRR1	91.1672	NA	NA	NA
Bo5g091610	chr5	29601314	29605673			NA	0	2	0
Bo5g091620	chr5	29668783	29672912	AT1G32090		86.9514	NA	NA	NA
Bo5g091630	chr5	29673727	29677752	AT1G32070	NSI	27.0889	NA	NA	NA
Bo5g091640	chr5	29678363	29679831	AT1G32060	PRK	92.3547	NA	NA	NA
Bo5g091650	chr5	29683965	29686306	AT1G32050	SCAMP4	95.8491	NA	NA	NA
Bo5g091660	chr5	29686783	29687355			NA	NA	NA	NA
Bo5g091670	chr5	29689873	29690781			NA	NA	NA	NA
Bo5g091680	chr5	29712115	29712453			NA	NA	NA	NA
Bo5g091690	chr5	29735333	29735940			NA	NA	NA	NA
Bo5g091700	chr5	29738051	29738658			NA	NA	NA	NA
Bo5g091710	chr5	29754670	29755635			NA	NA	NA	NA
Bo5g091720	chr5	29758348	29759149	AT1G31940		92.7632	NA	NA	NA
Bo5g091730	chr5	29759916	29760167			NA	NA	NA	NA
Bo5g091740	chr5	29761297	29764444	AT1G31930	XLG3	87.2619	0	0	0
Bo5g091750	chr5	29767810	29769633	AT1G31920	PCMP-H11	83.0313	0	0	1
Bo5g091760	chr5	29777595	29780850	AT1G31885	NIP3-1	58.2317	NA	NA	NA
Bo5g091770	chr5	29817777	29819379	AT1G31885	NIP3-1	77.7409	NA	NA	NA
Bo5g091780	chr5	29821941	29822833	AT5G22950	VPS24-1	76	NA	NA	NA
Bo5g091790	chr5	29824256	29824405			NA	NA	NA	NA
Bo5g091800	chr5	29832384	29835460			NA	NA	NA	NA
Bo5g091810	chr5	29852481	29856200			NA	0	0	0
Bo5g126710	chr5	39058969	39060078			NA	0	0	0
Bo5g126720	chr5	39065095	39066188			NA	0	0	0
Bo5g126730	chr5	39076473	39078213	AT4G02920		29.3103	NA	NA	NA
Bo5g126740	chr5	39098556	39099692			NA	0	0	2
Bo5g126750	chr5	39103734	39108127			NA	0	0	3
Bo5g126760	chr5	39111363	39113310	AT3G15690		84.5283	0	1	0
Bo5g126770	chr5	39121796	39122582	AT3G15670	LEA29	83.1897	0	0	2
Bo5g126780	chr5	39123624	39124841	AT3G15660	GRXS15	82.2485	0	0	0
Bo5g126790	chr5	39125137	39126697	AT3G15650		93.3333	0	1	0
Bo5g126800	chr5	39133171	39135184			NA	0	1	0
Bo5g126810	chr5	39135671	39137593			NA	0	0	0
Bo5g126820	chr5	39139461	39142611	AT3G15605		36.6723	0	0	0
Bo5g126830	chr5	39143908	39147159	AT3G15590		57.931	0	1	0
Bo5g126840	chr5	39149218	39152030	AT3G15570		84.2825	0	0	1
Bo5g126850	chr5	39152426	39155337	AT3G15550		84.5361	1	1	3
Bo5g126860	chr5	39156791	39158008			NA	0	0	0
Bo5g126870	chr5	39159425	39159889			NA	0	0	0
Bo5g126880	chr5	39165714	39166320			NA	NA	NA	NA
Bo5g126890	chr5	39195453	39196881	AT5G63280		61.7391	NA	NA	NA
Bo5g126900	chr5	39202775	39205041			NA	NA	NA	NA
Bo5g126910	chr5	39206370	39210592			NA	NA	NA	NA
Bo5g126920	chr5	39212114	39212329			NA	NA	NA	NA
Bo5g126930	chr5	39213452	39213943			NA	NA	NA	NA
Bo5g126940	chr5	39216187	39217374	AT3G15540	IAA19	89.1753	NA	NA	NA
Bo5g126950	chr5	39236822	39237815			NA	NA	NA	NA
Bo5g126960	chr5	39254097	39254303	AT3G15534		92.6471	NA	NA	NA
Bo5g126970	chr5	39278226	39279173	AT3G15530		96.1938	NA	NA	NA
Bo5g126980	chr5	39279696	39280967			NA	NA	NA	NA
Bo5g126990	chr5	39281756	39283086			NA	NA	NA	NA
Bo5g127000	chr5	39284317	39286739	AT3G15520	CYP37	87.6623	NA	NA	NA
Bo5g127010	chr5	39286923	39287243	AT3G15518		86.7924	NA	NA	NA
Bo5g127020	chr5	39296728	39298206			NA	0	0	0
Bo5g127030	chr5	39307206	39308632	AT3G15510	NAC056	87.7437	0	0	0
Bo5g127040	chr5	39335083	39336289	AT3G15500	NAC055	82.8829	NA	NA	NA
Bo5g127050	chr5	39344075	39345199			NA	NA	NA	NA
Bo5g127060	chr5	39346384	39347485	AT3G15490		51.938	NA	NA	NA
Bo5g127070	chr5	39355438	39356386	AT3G15480		90.2857	NA	NA	NA
Bo5g127080	chr5	39370703	39373731	AT3G15470		85.9649	NA	NA	NA
Bo5g127090	chr5	39374070	39375775	AT1G52930	BRIX1-2	88.4735	NA	NA	NA
Bo5g127090	chr5	39374070	39375775	AT3G15460	BRIX1-1	87.2274	NA	NA	NA
Bo5g127100	chr5	39376576	39377430	AT3G15450		87.3518	NA	NA	NA
Bo5g127110	chr5	39380162	39382061	AT3G15430		90	0	0	0
Bo5g127120	chr5	39382974	39386861	AT3G15410		91.2821	0	0	2
Bo5g127130	chr5	39387383	39389103	AT3G15400	ATA20	50.3297	0	0	0
Bo5g127140	chr5	39389477	39389728	AT3G15395		84.4828	0	0	0
Bo5g127150	chr5	39391874	39394794	AT3G15390	SDE5	69.5652	0	0	0
Bo5g127160	chr5	39399195	39400275	AT3G15370	ATEXPA12	90.4382	0	0	0
Bo5g127170	chr5	39401468	39402515	AT3G15360	ATHM4	81.7708	0	0	0
Bo5g127180	chr5	39403336	39403755	AT3G15357		62.5899	0	0	5
Bo5g127190	chr5	39404245	39406819	AT3G15355	UBC25	63.9706	0	0	0
Bo5g127200	chr5	39408777	39409903			NA	NA	NA	NA
Bo5g127210	chr5	39413734	39414144	AT3G15353	MT3	91.0448	NA	NA	NA
Bo5g127220	chr5	39414781	39415464	AT2G02765		57.2687	NA	NA	NA
Bo5g127230	chr5	39415554	39415988	AT3G15358		94.4444	NA	NA	NA
Bo5g127240	chr5	39423133	39423963	AT3G15356	LEC	81.5217	NA	NA	NA
Bo5g127240	chr5	39423133	39423963	AT3G16530		84.058	NA	NA	NA
Bo5g127250	chr5	39427997	39430911	AT3G15354	SPA3	80.5486	NA	NA	NA
Bo5g127260	chr5	39442546	39444764	AT5G36780	PPI3A	52.4561	0	0	0
Bo5g127260	chr5	39442546	39444764	AT5G36690	PPI3A	52.4561	0	0	0
Bo5g127260	chr5	39442546	39444764	AT3G15340	PPI2	55.7895	0	0	0
Bo5g127270	chr5	39452237	39452914	AT3G15300	VQ19	79.5556	0	0	0
Bo5g127280	chr5	39453319	39454288			NA	0	0	0
Bo5g127290	chr5	39455962	39457249	AT3G15290		91.1565	NA	NA	NA
Bo5g127300	chr5	39457567	39458159	AT3G15280		70.5882	NA	NA	NA
Bo5g127310	chr5	39460884	39461495	AT3G15270	SPL5	84.3575	NA	NA	NA
Bo5g127320	chr5	39461890	39463434	AT3G15260		79.646	NA	NA	NA
Bo5g127330	chr5	39481330	39483996			NA	NA	NA	NA
Bo5g127340	chr5	39484385	39484959			NA	NA	NA	NA
Bo5g127350	chr5	39486175	39486804	AT3G15250		65.0718	NA	NA	NA
Bo5g127360	chr5	39487442	39489735	AT3G15240		89.071	0	0	0
Bo5g127370	chr5	39493218	39497995	AT3G15220		86.0704	0	0	0
Bo5g127380	chr5	39517652	39518305	AT3G15210	ERF4	83.4101	NA	NA	NA
Bo5g127390	chr5	39525305	39530496	AT3G15190	RPS20	22.2367	NA	NA	NA
Bo5g127400	chr5	39537994	39538395			NA	NA	NA	NA
Bo5g127410	chr5	39540822	39542079	AT3G15170	NAC054	75.7812	NA	NA	NA
Bo5g127420	chr5	39544719	39546322	AT3G15150	MMS21	79.5181	NA	NA	NA
Bo5g127430	chr5	39546677	39548369	AT3G15140		85.6707	NA	NA	NA
Bo5g127440	chr5	39549774	39550585	AT3G15115		75.6637	0	0	0
Bo5g127450	chr5	39551352	39552827	AT3G15110		72.1429	0	0	0
Bo5g127460	chr5	39553164	39555047	AT3G15095		71.7703	0	0	3
Bo5g127470	chr5	39559189	39563323	AT3G15090		49.9241	0	0	2
Bo5g127480	chr5	39565081	39566788	AT3G15070		67.8652	0	0	0
Bo5g127490	chr5	39570663	39571313	AT3G15040		83.3333	NA	NA	NA
Bo5g127500	chr5	39573138	39574352	AT3G15030	TCP4	75.9901	NA	NA	NA
Bo5g127510	chr5	39592846	39594656	AT3G15000	MORF8	76.5116	NA	NA	NA
Bo5g127520	chr5	39595297	39597635			NA	0	0	0
Bo5g127530	chr5	39604988	39605277			NA	0	0	0
Bo5g127540	chr5	39606885	39609109	AT3G14990	DJ1A	84.8276	0	0	1
Bo5g127550	chr5	39617815	39620518			NA	NA	NA	NA
Bo5g127560	chr5	39636790	39640940	AT3G14980	IDM1	65.1163	0	0	1
Bo5g127570	chr5	39642486	39644258	AT3G14960	B3GALT13	87.2093	0	0	0
Bo5g127580	chr5	39648914	39651579	AT3G14950	TTL2	65.3479	NA	NA	NA
Bo5g127590	chr5	39652645	39656563	AT3G14940	PPC3	96.5874	0	0	0
Bo5g127600	chr5	39659641	39661265	AT3G14930	HEME1	87.381	0	0	2
Bo5g127610	chr5	39662404	39664372	AT3G14910		94.0659	0	0	0
Bo5g127620	chr5	39664746	39666563	AT3G14900		84.2975	0	0	0
Bo5g127630	chr5	39666968	39671004	AT3G14890	ZDP	70.626	NA	NA	NA
Bo5g127640	chr5	39674748	39675734			NA	NA	NA	NA
Bo5g127650	chr5	39676926	39678110	AT3G14880		84.8361	NA	NA	NA
Bo5g127660	chr5	39680808	39682106	AT3G14870		80.787	NA	NA	NA
Bo5g127670	chr5	39687638	39689335			NA	NA	NA	NA
Bo5g127680	chr5	39697204	39697700			NA	NA	NA	NA
Bo5g127690	chr5	39698963	39700375	AT3G14850	TBL41	80.9859	NA	NA	NA
Bo5g127700	chr5	39707247	39710145	AT3G14840	LRR-RLK	60.0962	NA	NA	NA
Bo5g127710	chr5	39715719	39724046	AT3G14840	LRR-RLK	73.2328	NA	NA	NA
Bo5g127720	chr5	39732871	39733890			NA	NA	NA	NA
Bo5g127730	chr5	39737106	39741055			NA	0	0	0
Bo5g127740	chr5	39755028	39756140			NA	NA	NA	NA
Bo5g128740	chr5	39774098	39775577	AT3G14850	TBL41	81.2139	NA	NA	NA
Bo5g128750	chr5	39776144	39781266	AT3G14840	LRR-RLK	56.9262	0	0	0
Bo5g128760	chr5	39781884	39783594			NA	0	0	0
Bo5g128770	chr5	39784689	39785720			NA	0	2	1
Bo5g128780	chr5	39786668	39787699			NA	0	0	0
Bo5g128790	chr5	39789868	39791071			NA	0	0	0
Bo5g128800	chr5	39816297	39816720			NA	NA	NA	NA
Bo5g128810	chr5	39817166	39820255			NA	NA	NA	NA
Bo5g128820	chr5	39825030	39825940			NA	NA	NA	NA
Bo5g128830	chr5	39834979	39837831			NA	NA	NA	NA
Bo5g128840	chr5	39848374	39850181			NA	NA	NA	NA
Bo5g128850	chr5	39851509	39859107	AT3G14840	LRR-RLK	77.2819	NA	NA	NA
Bo5g128860	chr5	39876126	39878041	AT3G14830		84.188	NA	NA	NA
Bo5g128870	chr5	39879968	39881080			NA	0	0	0
Bo5g128880	chr5	39881457	39883545	AT3G14790	RHM3	95.188	0	0	0
Bo5g128890	chr5	39889494	39891074			NA	NA	NA	NA
Bo5g128900	chr5	39892370	39893405			NA	NA	NA	NA
Bo5g128910	chr5	39899530	39900993	AT3G14770	SWEET2	89.8305	NA	NA	NA
Bo5g128920	chr5	39916384	39918021	AT3G14750	FLXL1	76.1329	NA	NA	NA
Bo5g128930	chr5	39918541	39919658	AT3G14740		76.9679	NA	NA	NA
Bo5g128940	chr5	39921842	39924331	AT3G14720	MPK19	90.9396	NA	NA	NA
Bo5g128950	chr5	39933076	39933711	AT3G14700		55.4502	NA	NA	NA
Bo5g128960	chr5	39935215	39937161			NA	0	0	0
Bo7g005960	chr7	1987020	1990685	AT2G19410		83.1923	NA	NA	NA
Bo7g005970	chr7	2016267	2019119	AT2G19400		93.75	0	0	1
Bo7g005980	chr7	2024993	2025525			NA	NA	NA	NA
Bo7g005990	chr7	2028102	2034260	AT2G19390		77.8246	NA	NA	NA
Bo7g006000	chr7	2034919	2036327	AT2G19385		74.5387	NA	NA	NA
Bo7g006010	chr7	2040899	2041883	AT2G19350		96.1165	NA	NA	NA
Bo7g006020	chr7	2051810	2054506	AT2G48020		92.0086	NA	NA	NA
Bo7g006030	chr7	2056933	2058720	AT2G19330	PIRL6	86.1979	NA	NA	NA
Bo7g006040	chr7	2059967	2060197	AT2G19320		71.0526	NA	NA	NA
Bo7g006050	chr7	2060649	2061116	AT2G19310	HSP18.5	79.3548	NA	NA	NA
Bo7g006060	chr7	2063590	2068674	AT3G28430	TT9	74.613	NA	NA	NA
Bo7g006070	chr7	2068923	2071004	AT2G19280		76.6234	NA	NA	NA
Bo7g006080	chr7	2071504	2072124	AT2G20450	RPL14A	86.7347	NA	NA	NA
Bo7g006090	chr7	2079113	2087275			NA	NA	NA	NA
Bo7g007090	chr7	2107066	2107494			NA	0	0	0
Bo7g007100	chr7	2111131	2113629			NA	0	0	1
Bo7g007110	chr7	2132463	2136211			NA	NA	NA	NA
Bo7g007120	chr7	2136542	2137229	AT5G25540	CID6	48.5981	NA	NA	NA
Bo7g007130	chr7	2144004	2145061	AT2G19240		54.386	NA	NA	NA
Bo7g007140	chr7	2154076	2154592			NA	NA	NA	NA
Bo7g007150	chr7	2164597	2166095			NA	0	0	0
Bo7g007160	chr7	2173914	2174922	AT3G18720		48.0392	NA	NA	NA
Bo7g007170	chr7	2190652	2194884	AT2G19160		65.4378	NA	NA	NA
Bo7g007180	chr7	2197677	2197886			NA	NA	NA	NA
Bo7g007190	chr7	2220536	2220856			NA	NA	NA	NA
Bo7g007200	chr7	2233095	2234800			NA	NA	NA	NA
Bo7g007210	chr7	2251382	2251854			NA	NA	NA	NA
Bo7g007220	chr7	2260179	2260328			NA	NA	NA	NA
Bo7g007230	chr7	2267732	2268292			NA	NA	NA	NA
Bo7g007240	chr7	2268556	2269640			NA	NA	NA	NA
Bo7g007250	chr7	2278671	2279599			NA	NA	NA	NA
Bo7g007260	chr7	2280218	2282132			NA	NA	NA	NA
Bo7g007270	chr7	2291036	2293411			NA	NA	NA	NA
Bo7g007280	chr7	2312048	2317106			NA	NA	NA	NA
Bo7g007290	chr7	2319601	2322105			NA	0	0	0
Bo7g007300	chr7	2323529	2324442			NA	0	2	0
Bo7g007310	chr7	2325187	2326106			NA	0	0	0
Bo7g007320	chr7	2341723	2342532	AT5G52190		55.4913	NA	NA	NA
Bo7g007330	chr7	2344764	2345123			NA	NA	NA	NA
Bo7g008330	chr7	2372773	2374370	AT5G54810	TSB1	90.9091	0	0	0
Bo7g008340	chr7	2415231	2415638			NA	NA	NA	NA
Bo7g008350	chr7	2417707	2423133			NA	NA	NA	NA
Bo7g008360	chr7	2482012	2483466			NA	0	0	0
Bo7g008370	chr7	2487571	2487890			NA	0	0	0
Bo7g008380	chr7	2540622	2541611	AT3G19470		52.7027	NA	NA	NA
Bo7g008380	chr7	2540622	2541611	AT3G22770		37.8378	NA	NA	NA
Bo7g008390	chr7	2543028	2545379	AT2G18950	HPT1	89.3401	NA	NA	NA
Bo7g008400	chr7	2556030	2558356	AT2G18915	ADO2	84.0198	NA	NA	NA
Bo7g008410	chr7	2560056	2562890	AT2G18915	ADO2	89.4309	NA	NA	NA
Bo7g009410	chr7	2575975	2579708	AT2G18900		90	NA	NA	NA
Bo7g009420	chr7	2583319	2583901			NA	NA	NA	NA
Bo7g009430	chr7	2590761	2591255			NA	0	0	0
Bo7g009440	chr7	2591986	2592288			NA	0	0	0
Bo7g009450	chr7	2593710	2594081			NA	0	1	0
Bo7g009460	chr7	2599345	2602849	AT2G18890		90.2062	NA	NA	NA
Bo7g009470	chr7	2651906	2653923			NA	0	1	0
Bo7g009480	chr7	2653998	2654973			NA	0	0	0
Bo7g009490	chr7	2676991	2679644			NA	NA	NA	NA
Bo7g009500	chr7	2683201	2686415			NA	0	1	0
Bo7g009510	chr7	2701770	2703992	AT2G18860		78.1818	NA	NA	NA
Bo7g009520	chr7	2709203	2711828	AT4G13020	MHK	90.9091	0	0	0
Bo7g009530	chr7	2715471	2715668			NA	NA	NA	NA
Bo7g009540	chr7	2731751	2734253	AT2G18850		84.2884	0	1	0
Bo7g009550	chr7	2750566	2752826			NA	NA	NA	NA
Bo7g009560	chr7	2756948	2759543			NA	1	0	0
Bo7g009570	chr7	2759878	2760423			NA	0	0	0
Bo7g009580	chr7	2763109	2767133			NA	0	0	0
Bo7g009590	chr7	2771420	2772696	AT2G18800	XTH21	79.7059	NA	NA	NA
Bo7g009600	chr7	2777855	2780270			NA	NA	NA	NA
Bo7g009610	chr7	2785699	2787036			NA	NA	NA	NA
Bo7g009620	chr7	2817795	2818657			NA	NA	NA	NA
Bo7g009630	chr7	2826043	2826716			NA	NA	NA	NA
Bo7g009640	chr7	2839024	2839575			NA	0	2	0
Bo7g009650	chr7	2873305	2874848	AT5G44110	ABCI21	93.6396	0	0	0
Bo7g009660	chr7	2965767	2967282	AT2G18770		86.0465	NA	NA	NA
Bo7g009670	chr7	2977316	2978760	AT4G30330		96.5909	0	0	0
Bo7g009680	chr7	2979646	2982692	AT2G18730	DGK3	89.834	0	0	1
Bo7g009690	chr7	3007555	3008420			NA	NA	NA	NA
Bo7g009700	chr7	3015426	3016976			NA	0	1	1
Bo7g009710	chr7	3019161	3021780	AT2G18710	SCY1	94.5455	0	0	0
Bo7g009720	chr7	3023884	3024639	AT2G18690		66.5339	NA	NA	NA
Bo7g009720	chr7	3023884	3024639	AT2G18680		76.494	NA	NA	NA
Bo7g009730	chr7	3048813	3051981			NA	NA	NA	NA
Bo7g009740	chr7	3052464	3055215			NA	0	0	0
Bo7g009750	chr7	3056722	3060447			NA	0	1	0
Bo7g009760	chr7	3063990	3064634	AT2G18660	EGC2	83.0769	0	0	0
Bo7g009770	chr7	3066447	3069494			NA	NA	NA	NA
Bo7g009780	chr7	3071347	3071511			NA	NA	NA	NA
Bo7g009790	chr7	3072741	3074072	AT3G04600		71.3178	NA	NA	NA
Bo7g009800	chr7	3088638	3089867	AT2G18650	ATL49	77.0171	NA	NA	NA
Bo7g009810	chr7	3094234	3094976			NA	NA	NA	NA
Bo7g009820	chr7	3108459	3109981	AT2G18630		86.1461	NA	NA	NA
Bo7g009830	chr7	3115451	3116530	AT2G18620		77.9944	NA	NA	NA
Bo7g009840	chr7	3126215	3127038			NA	0	0	0
Bo7g009850	chr7	3130223	3132098	AT2G18590		77.5229	0	1	0
Bo7g009860	chr7	3145525	3147184			NA	NA	NA	NA
Bo7g009870	chr7	3151398	3156324			NA	NA	NA	NA
Bo7g009880	chr7	3159523	3161244			NA	NA	NA	NA
Bo7g009890	chr7	3175237	3175532			NA	NA	NA	NA
Bo7g009900	chr7	3193370	3194809	AT2G18570	UGT72D1	77.6618	NA	NA	NA
Bo7g009900	chr7	3193370	3194809	AT2G18560		61.7954	NA	NA	NA
Bo7g009910	chr7	3206802	3206990			NA	NA	NA	NA
Bo7g009920	chr7	3208997	3210821			NA	NA	NA	NA
Bo7g009930	chr7	3212381	3215639			NA	0	0	0
Bo7g009940	chr7	3231126	3233587			NA	0	0	0
Bo7g009950	chr7	3245250	3247474			NA	NA	NA	NA
Bo7g009960	chr7	3256267	3257807	AT2G18550	ATHB-21	75.1131	NA	NA	NA
Bo7g009970	chr7	3267591	3269249			NA	NA	NA	NA
Bo7g009980	chr7	3275117	3276598			NA	NA	NA	NA
Bo7g009990	chr7	3295336	3297255	AT2G18510	emb2444	83.8798	NA	NA	NA
Bo7g010000	chr7	3300595	3301539	AT2G18500	OFP7	68.7898	NA	NA	NA
Bo7g010010	chr7	3303734	3304333			NA	NA	NA	NA
Bo7g010020	chr7	3313617	3314114	AT5G42640		54.5455	NA	NA	NA
Bo7g010020	chr7	3313617	3314114	AT2G18490		61.8182	NA	NA	NA
Bo7g010020	chr7	3313617	3314114	AT2G15740		58.7879	NA	NA	NA
Bo7g010030	chr7	3317721	3318215			NA	NA	NA	NA
Bo7g010040	chr7	3339908	3342401	AT2G18470	PERK4	80.0971	NA	NA	NA
Bo7g010050	chr7	3350894	3351079			NA	NA	NA	NA
Bo7g010060	chr7	3415899	3421087			NA	0	0	0
Bo7g010070	chr7	3427086	3428555			NA	NA	NA	NA
Bo7g010080	chr7	3435374	3437632			NA	NA	NA	NA
Bo7g010090	chr7	3437684	3438218			NA	NA	NA	NA
Bo7g010100	chr7	3438983	3439240			NA	NA	NA	NA
Bo7g010110	chr7	3454159	3457064			NA	NA	NA	NA
Bo7g010120	chr7	3457326	3457849			NA	NA	NA	NA
Bo7g010130	chr7	3458510	3462413			NA	NA	NA	NA
Bo7g010140	chr7	3472841	3473600			NA	NA	NA	NA
Bo7g010150	chr7	3487898	3489293			NA	NA	NA	NA
Bo7g010160	chr7	3509331	3509453			NA	NA	NA	NA
Bo7g010170	chr7	3509911	3511692	AT2G18410	ELP5	87.7005	NA	NA	NA
Bo7g010180	chr7	3512230	3512523			NA	NA	NA	NA
Bo7g010190	chr7	3512887	3513195	AT2G18400		96.0784	NA	NA	NA
Bo7g010200	chr7	3513532	3514740	AT2G18390	ARL2	98.9189	NA	NA	NA
Bo7g010210	chr7	3539253	3540487			NA	NA	NA	NA
Bo7g010220	chr7	3541650	3542653	AT2G18380	GATA20	82.4121	NA	NA	NA
Bo7g010230	chr7	3548731	3550208			NA	NA	NA	NA
Bo7g011230	chr7	3589530	3589838			NA	NA	NA	NA
Bo7g011240	chr7	3590193	3590987			NA	NA	NA	NA
Bo7g011250	chr7	3605670	3606493	AT5G36080		2.02703	0	0	0
Bo7g011260	chr7	3614862	3615602	AT2G18350	ZHD6	72.7642	NA	NA	NA
Bo7g011270	chr7	3615700	3617332	AT2G18340		61.6667	NA	NA	NA
Bo7g011280	chr7	3625287	3627221			NA	NA	NA	NA
Bo7g011290	chr7	3637234	3637482	AT2G18328	RL4	79.2683	NA	NA	NA
Bo7g011300	chr7	3664941	3666373	AT2G18300		79.822	NA	NA	NA
Bo7g011310	chr7	3671132	3671748			NA	NA	NA	NA
Bo7g011320	chr7	3699924	3701035			NA	0	0	0
Bo7g011330	chr7	3701294	3702652	AT2G18280	TULP2	90.1333	0	0	1
Bo7g011340	chr7	3720988	3721854	AT2G18260	SYP112	84.7222	0	0	0
Bo7g011350	chr7	3722517	3723711	AT2G18250	COAD	84.0909	0	0	0
Bo7g011360	chr7	3724025	3725578			NA	0	1	2
Bo7g011370	chr7	3726411	3727695			NA	0	0	0
Bo7g011380	chr7	3729692	3730427			NA	0	0	0
Bo7g011390	chr7	3741757	3742020			NA	NA	NA	NA
Bo7g011400	chr7	3760304	3761103	AT2G18240		74.3961	0	0	0
Bo7g011410	chr7	3762507	3765797			NA	NA	NA	NA
Bo7g011420	chr7	3767885	3769278	AT2G18230	PPA2	94.9772	NA	NA	NA
Bo7g011430	chr7	3770054	3773614	AT2G18220		78.0679	NA	NA	NA
Bo7g011440	chr7	3826065	3827305	AT2G18170	MPK7	96.1957	NA	NA	NA
Bo7g011450	chr7	3830741	3833511	AT5G13350		73.3333	NA	NA	NA
Bo7g011450	chr7	3830741	3833511	AT5G13360		80.5263	NA	NA	NA
Bo7g011450	chr7	3830741	3833511	AT5G13370		79.6491	NA	NA	NA
Bo7g011460	chr7	3835466	3837614	AT5G06480		43.6364	NA	NA	NA
Bo7g011470	chr7	3839231	3841008			NA	NA	NA	NA
Bo7g011480	chr7	3873187	3873801			NA	0	0	0
Bo7g011490	chr7	3876178	3876969			NA	0	0	0
Bo7g011500	chr7	3878046	3879127			NA	NA	NA	NA
Bo7g011510	chr7	3882852	3884038			NA	NA	NA	NA
Bo7g011520	chr7	3920133	3920906	AT2G18160	BZIP2	68.3417	0	0	0
Bo7g011530	chr7	3968863	3970403			NA	NA	NA	NA
Bo7g011540	chr7	4012844	4014113	AT2G18150	PER15	87.2024	NA	NA	NA
Bo7g011540	chr7	4012844	4014113	AT2G18140	PER14	80.9524	NA	NA	NA
Bo7g011550	chr7	4023479	4024748	AT2G18150	PER15	87.2024	NA	NA	NA
Bo7g011550	chr7	4023479	4024748	AT2G18140	PER14	80.9524	NA	NA	NA
Bo7g011560	chr7	4025773	4027897	AT1G52940	PAP5	45.9695	NA	NA	NA
Bo7g011560	chr7	4025773	4027897	AT2G18130	PAP11	75.3813	NA	NA	NA
Bo7g011560	chr7	4025773	4027897	AT3G46120	PAP19	65.1416	NA	NA	NA
Bo7g011570	chr7	4042664	4042873			NA	0	0	0
Bo7g011580	chr7	4060286	4062323			NA	NA	NA	NA
Bo7g011590	chr7	4066874	4067326			NA	NA	NA	NA
Bo7g011600	chr7	4079928	4080752			NA	NA	NA	NA
Bo7g011610	chr7	4086191	4087494			NA	NA	NA	NA
Bo7g011620	chr7	4097092	4101199			NA	0	2	2
Bo7g011630	chr7	4115104	4117552	AT1G06740		14.6552	0	0	0
Bo7g011640	chr7	4133039	4135910	AT2G18060	NAC037	63.4961	NA	NA	NA
Bo7g011650	chr7	4146318	4146782			NA	NA	NA	NA
Bo7g011660	chr7	4157730	4159370	AT5G32450		81.8182	NA	NA	NA
Bo7g011670	chr7	4160072	4161747	AT2G18040	PIN1	57.8125	NA	NA	NA
Bo7g011680	chr7	4191471	4193065			NA	NA	NA	NA
Bo7g012680	chr7	4198382	4198743			NA	NA	NA	NA
Bo7g012690	chr7	4201258	4202248	AT2G18020	RPL8A	97.6744	NA	NA	NA
Bo7g012700	chr7	4208193	4208423			NA	NA	NA	NA
Bo7g012710	chr7	4219445	4219771	AT2G18010	SAUR10	88.8889	0	0	0
Bo7g012720	chr7	4240576	4241724	AT2G18000	TAF14	73.8281	NA	NA	NA
Bo7g012730	chr7	4242741	4243794	AT2G17990		82.243	NA	NA	NA
Bo7g012740	chr7	4264292	4265672	AT2G17975		83.8462	0	0	0
Bo7g012750	chr7	4278073	4281108	AT1G17150		68.75	NA	NA	NA
Bo7g012760	chr7	4283824	4284219			NA	NA	NA	NA
Bo7g012770	chr7	4291898	4293245			NA	NA	NA	NA
Bo7g012780	chr7	4294257	4295295			NA	NA	NA	NA
Bo7g012790	chr7	4328079	4329331			NA	NA	NA	NA
Bo7g012800	chr7	4333429	4335524	AT2G17970	ALKBH9B	66.6667	NA	NA	NA
Bo7g012810	chr7	4385925	4386327			NA	0	0	0
Bo7g012820	chr7	4388675	4390330	AT2G17950	WUS	58.8235	0	0	0
Bo7g012830	chr7	4406606	4407134			NA	NA	NA	NA
Bo7g012840	chr7	4412931	4413672	AT2G17940		64.9038	NA	NA	NA
Bo7g012850	chr7	4422032	4422241			NA	0	0	0
Bo7g012860	chr7	4426984	4430272	AT2G17900	SDG37	84.6791	NA	NA	NA
Bo7g012870	chr7	4436563	4438703			NA	NA	NA	NA
Bo7g012880	chr7	4439495	4444347	AT5G28780		10.3093	NA	NA	NA
Bo7g012890	chr7	4446154	4447969			NA	NA	NA	NA
Bo7g012900	chr7	4451545	4453690			NA	NA	NA	NA
Bo7g012910	chr7	4454688	4457719	AT2G17890	CPK16	87.8049	NA	NA	NA
Bo7g012920	chr7	4460848	4461711			NA	0	0	0
Bo7g012930	chr7	4469668	4470406	AT2G17860		80.9524	0	0	0
Bo7g012940	chr7	4489641	4490408	AT2G17860		81.9608	NA	NA	NA
Bo7g012950	chr7	4493788	4494491			NA	NA	NA	NA
Bo7g012960	chr7	4495266	4496254	AT2G17845		76.9784	NA	NA	NA
Bo7g012970	chr7	4502949	4505191	AT2G17840	ERD7	82.6281	0	1	0
Bo7g098430	chr7	38492691	38493218	AT5G61230	PIA2	90.2857	0	1	4
Bo7g098440	chr7	38493847	38496091	AT5G61240		96.0123	0	0	0
Bo7g098450	chr7	38496452	38499792	AT5G61250	AtGUS1	80.5769	0	0	0
Bo7g098460	chr7	38502328	38503711	AT5G61260		59.9068	NA	NA	NA
Bo7g098470	chr7	38503956	38505848	AT5G61270	BHLH72	89.2265	NA	NA	NA
Bo7g098480	chr7	38511291	38512384	AT5G61280		68.3128	0	0	0
Bo7g098490	chr7	38519540	38521124	AT5G61290		87.5	0	0	0
Bo7g098500	chr7	38523355	38524076	AT5G61290		87.1345	NA	NA	NA
Bo7g098510	chr7	38535568	38537916			NA	NA	NA	NA
Bo7g098520	chr7	38538542	38542498	AT5G61330		64.5594	NA	NA	NA
Bo7g098530	chr7	38544355	38545329	AT5G61340		84.5679	NA	NA	NA
Bo7g098540	chr7	38550390	38551163	AT5G61360		48.8038	NA	NA	NA
Bo7g098550	chr7	38551308	38552759	AT5G61370		85.0932	NA	NA	NA
Bo7g098560	chr7	38556324	38556797			NA	0	0	0
Bo7g098570	chr7	38559233	38561366	AT5G61380	APRR1	64.2123	0	0	0
Bo7g098580	chr7	38562167	38563858	AT5G61410	RPE	89.7526	0	0	0
Bo7g098590	chr7	38581171	38582546	AT5G61420	MYB28	80.5634	NA	NA	NA
Bo7g098600	chr7	38597482	38598924			NA	NA	NA	NA
Bo7g098610	chr7	38599471	38599908	AT1G66235		56.3025	NA	NA	NA
Bo7g098620	chr7	38615605	38616755	AT5G61430	NAC100	94.1896	0	0	0
Bo7g098630	chr7	38622957	38623518			NA	0	0	0
Bo7g098640	chr7	38623594	38624072			NA	0	0	0
Bo7g098650	chr7	38626608	38627662	AT5G61440	ACHT5	61.3027	0	0	1
Bo7g098660	chr7	38634261	38636719	AT5G61450		81.3483	NA	NA	NA
Bo7g098670	chr7	38639927	38640112	AT1G31140	AGL63	54.0984	NA	NA	NA
Bo7g098680	chr7	38641053	38641679			NA	NA	NA	NA
Bo7g098690	chr7	38645827	38646562			NA	NA	NA	NA
Bo7g098700	chr7	38647541	38654259	AT5G61460	SMC6B	88.6471	0	0	3
Bo7g098710	chr7	38656201	38658423			NA	0	0	0
Bo7g098720	chr7	38660296	38660550			NA	NA	NA	NA
Bo7g098730	chr7	38663633	38665019	AT3G14930	HEME1	50.4717	NA	NA	NA
Bo7g098740	chr7	38666020	38666844	AT5G61470		52.5547	0	0	0
Bo7g098750	chr7	38668328	38671586	AT5G61480	TDR	86.0236	0	0	1
Bo7g098760	chr7	38681322	38683135	AT5G61500	ATG3	91.6129	NA	NA	NA
Bo7g098770	chr7	38683767	38686026	AT5G61520	STP3	86.8726	NA	NA	NA
Bo7g098780	chr7	38688726	38693036	AT5G61540		42.7408	0	0	0
Bo7g098790	chr7	38694449	38698113	AT5G61550		81.3679	0	1	1
Bo7g098800	chr7	38701034	38704238	AT5G61560		85.9278	0	0	0
Bo7g098810	chr7	38706702	38707698			NA	NA	NA	NA
Bo7g098820	chr7	38710877	38712719	AT5G61570		78.8301	0	0	0
Bo7g098830	chr7	38713123	38715424			NA	0	0	4
Bo7g098840	chr7	38715794	38718426	AT5G61580	PFK4	92.8571	0	0	0
Bo7g098850	chr7	38719029	38719625	AT5G61590	ERF107	85.8586	0	1	1
Bo7g098860	chr7	38720584	38721354	AT5G61600	ERF104	78.125	0	0	0
Bo7g098870	chr7	38725544	38727005	AT5G61610		56.9721	NA	NA	NA
Bo7g098880	chr7	38732579	38733605	AT5G61620		75	NA	NA	NA
Bo7g098890	chr7	38733859	38734549	AT5G61630		89.1892	NA	NA	NA
Bo7g098900	chr7	38735394	38736788	AT5G61640	PMSR1	70.8075	NA	NA	NA
Bo7g098910	chr7	38752082	38753247			NA	NA	NA	NA
Bo7g098920	chr7	38755326	38756052	AT5G61650	CYCU4-3	80.0948	NA	NA	NA
Bo7g098930	chr7	38756604	38757023	AT5G61660		84.8921	NA	NA	NA
Bo7g098940	chr7	38759062	38760709	AT4G25190	QWRF7	77.6942	NA	NA	NA
Bo7g098950	chr7	38769774	38770937			NA	0	0	0
Bo7g098960	chr7	38773951	38775819	AT5G61680		87.5	0	0	0
Bo7g098970	chr7	38776434	38780579	AT5G61700	ABCA12	87.3776	0	0	0
Bo7g098980	chr7	38780861	38785200	AT5G61690	ABCA11	88.0676	NA	NA	NA
Bo7g098990	chr7	38786229	38787617	AT5G61720		68.2594	0	0	0
Bo7g099000	chr7	38792378	38792924	AT5G61720		38.5321	0	0	0
Bo7g099010	chr7	38793606	38797855	AT5G61730	ABCA9	84.696	0	0	0
Bo7g099020	chr7	38798560	38802685	AT5G61740	ABCA10	78.5558	NA	NA	NA
Bo7g099030	chr7	38802834	38803448	AT5G61750		86.2745	NA	NA	NA
Bo7g099040	chr7	38813775	38816817	AT3G49670	BAM2	85.5701	0	0	1
Bo7g099050	chr7	38818074	38818544	AT3G45560		35.8974	0	0	0
Bo7g099050	chr7	38818074	38818544	AT3G43180		30.1282	0	0	0
Bo7g099060	chr7	38825741	38827420	AT3G49700	ACS9	96.9957	NA	NA	NA
Bo7g099070	chr7	38830484	38833337	AT3G49740	PCMP-E84	61.3993	NA	NA	NA
Bo7g099080	chr7	38838201	38839289	AT3G49790		78.1768	NA	NA	NA
Bo7g099090	chr7	38853544	38854601	AT3G49850	TRB3	60.177	0	0	1
Bo7g099100	chr7	38855019	38856428	AT3G49870	ARL8A	97.8261	0	0	0
Bo7g099110	chr7	38858137	38859198	AT3G49890		72.7273	0	0	4
Bo7g099120	chr7	38860596	38861036	AT3G49910	RPL26A	97.2603	0	0	0
Bo7g099130	chr7	38862210	38863508	AT3G49920	VDAC5	61.5942	0	0	0
Bo7g099140	chr7	38865409	38866047	AT3G49930		67.6471	NA	NA	NA
Bo7g099150	chr7	38873533	38874347	AT3G49940	LBD38	80.8333	0	0	0
Bo7g099160	chr7	38884822	38886264	AT3G49990		73.5417	0	1	0
Bo7g099170	chr7	38889409	38890606	AT3G50040		42.671	0	0	0
Bo7g099180	chr7	38893186	38894058	AT3G50060	MYB77	79.3103	NA	NA	NA
Bo7g099190	chr7	38914315	38915539	AT3G50070	CYCD3-3	82.0122	NA	NA	NA
Bo7g099200	chr7	38921176	38923981	AT3G50110	PTEN2B	76.0757	NA	NA	NA
Bo7g099210	chr7	38924923	38927217	AT3G50120		89.2857	NA	NA	NA
Bo7g099220	chr7	38931004	38931168			NA	NA	NA	NA
Bo7g099230	chr7	38931553	38933670	AT3G50130		82.2719	NA	NA	NA
Bo7g099240	chr7	38934447	38935531			NA	NA	NA	NA
Bo7g099250	chr7	38937606	38940071	AT3G50180		55.8621	NA	NA	NA
Bo7g099260	chr7	38945068	38947123	AT3G50170		77.6062	NA	NA	NA
Bo7g099270	chr7	38952372	38952908			NA	NA	NA	NA
Bo7g099280	chr7	38959765	38960037			NA	NA	NA	NA
Bo7g099290	chr7	38963096	38963394	AT3G50400		77.2727	NA	NA	NA
Bo7g099300	chr7	38965740	38966561			NA	NA	NA	NA
Bo7g099310	chr7	38967270	38968326			NA	NA	NA	NA
Bo7g099320	chr7	38974231	38974959	AT3G50410	DOF3.4	74.3802	NA	NA	NA
Bo7g099330	chr7	38975184	38977316	AT3G50420	PCMP-E85	80	NA	NA	NA
Bo7g099340	chr7	38978592	38979730	AT3G50440	MES10	83.5206	NA	NA	NA
Bo7g099350	chr7	38985662	38987509	AT3G50500	SPK-2-2	93.9058	NA	NA	NA
Bo7g099360	chr7	38988101	38990742	AT3G50520		81.8565	NA	NA	NA
Bo7g099370	chr7	38991983	38992201			NA	NA	NA	NA
Bo7g099380	chr7	38993862	38994905	AT3G50580		47.2622	NA	NA	NA
Bo7g099390	chr7	38996351	38997819	AT3G50620		90.7738	NA	NA	NA
Bo7g099400	chr7	39020227	39020587			NA	NA	NA	NA
Bo7g099410	chr7	39024350	39025313			NA	NA	NA	NA
Bo7g099420	chr7	39030831	39033616			NA	0	0	0
Bo7g099430	chr7	39038801	39040273	AT3G50740	UGT72E1	77.551	0	0	0
Bo7g099440	chr7	39046479	39047939	AT3G50740	UGT72E1	82.0988	NA	NA	NA
Bo7g099450	chr7	39050973	39052343			NA	NA	NA	NA
Bo7g099460	chr7	39054161	39057385			NA	NA	NA	NA
Bo7g099470	chr7	39059034	39060005	AT3G50750	BEH1	85.614	NA	NA	NA
Bo7g099480	chr7	39064220	39065236	AT3G50760	GATL2	90.8284	NA	NA	NA
Bo7g099490	chr7	39075026	39075286			NA	NA	NA	NA
Bo7g100490	chr7	39094987	39095598	AT3G50770	CML41	82.266	NA	NA	NA
Bo7g100500	chr7	39099988	39100350			NA	NA	NA	NA
Bo7g100510	chr7	39108361	39108831	AT3G50800		75.641	NA	NA	NA
Bo7g100520	chr7	39110457	39111311			NA	NA	NA	NA
Bo7g100530	chr7	39111897	39112574			NA	NA	NA	NA
Bo7g100540	chr7	39115896	39117031			NA	NA	NA	NA
Bo7g100550	chr7	39126068	39126685	AT3G50810		66.8831	NA	NA	NA
Bo7g100560	chr7	39130237	39131266	AT3G50830	COR413PM2	87.1921	0	0	0
Bo7g100570	chr7	39134395	39135715	AT3G50860		74.4076	0	0	1
Bo7g100580	chr7	39162513	39163691	AT3G50870	GATA18	78.8321	NA	NA	NA
Bo7g100590	chr7	39169333	39170070	AT3G50890	ZHD7	77.9592	NA	NA	NA
Bo7g100600	chr7	39172303	39172713	AT3G50900		72.4771	NA	NA	NA
Bo7g100610	chr7	39176259	39177720	AT3G50910		77.5414	NA	NA	NA
Bo7g100620	chr7	39178648	39179782	AT3G50920	LPPE1	54.3379	NA	NA	NA
Bo7g100630	chr7	39183499	39184467	AT3G50920	LPPE1	75	NA	NA	NA
Bo7g100640	chr7	39190644	39191399			NA	NA	NA	NA
Bo7g100650	chr7	39195562	39197073	AT3G50930	HSR4	86.8787	0	0	0
Bo7g100660	chr7	39197565	39200783	AT3G51000		47.6021	0	2	2
Bo9g081830	chr9	24955112	24958131	AT4G08290		84.375	NA	NA	NA
Bo9g081840	chr9	24982308	24984722			NA	NA	NA	NA
Bo9g081850	chr9	25004174	25005729			NA	NA	NA	NA
Bo9g081860	chr9	25047842	25051836	AT4G08300		88.4718	NA	NA	NA
Bo9g081870	chr9	25164484	25165059			NA	NA	NA	NA
Bo9g081880	chr9	25165163	25165975			NA	NA	NA	NA
Bo9g081890	chr9	25277688	25280028	AT4G08390	APXS	76.8362	0	0	0
Bo9g081900	chr9	25324621	25326287	AT4G08360		29.6154	NA	NA	NA
Bo9g081910	chr9	25327100	25327288			NA	NA	NA	NA
Bo9g081920	chr9	25327920	25331747	AT4G08350	GTA02	81.44	NA	NA	NA
Bo9g081930	chr9	25367876	25373612			NA	NA	NA	NA
Bo9g081940	chr9	25403719	25404749			NA	0	0	0
Bo9g081950	chr9	25406862	25407827			NA	0	0	0
Bo9g081960	chr9	25409356	25411304			NA	0	0	0
Bo9g081970	chr9	25425571	25426288			NA	NA	NA	NA
Bo9g081980	chr9	25431389	25434299	AT4G08480	MEKK2	48.6614	0	1	0
Bo9g081980	chr9	25431389	25434299	AT4G08470	MAPKKK10	36.378	0	1	0
Bo9g081980	chr9	25431389	25434299	AT4G08500	MEKK1	61.7323	0	1	0
Bo9g081990	chr9	25472412	25473167			NA	0	0	0
Bo9g082000	chr9	25494169	25496367			NA	0	0	0
Bo9g082010	chr9	25496608	25497060			NA	0	0	0
Bo9g082020	chr9	25505860	25507520	AT4G08520		93.3702	NA	NA	NA
Bo9g082030	chr9	25513097	25515578	AT4G08540		85.2321	NA	NA	NA
Bo9g082040	chr9	25519661	25519964			NA	NA	NA	NA
Bo9g082050	chr9	25530487	25530996			NA	0	0	0
Bo9g082060	chr9	25535043	25537891	AT1G14800		12.6679	NA	NA	NA
Bo9g082070	chr9	25540713	25543257	AT4G08550		48.7136	NA	NA	NA
Bo9g082080	chr9	25543684	25544993			NA	NA	NA	NA
Bo9g082090	chr9	25548171	25548896			NA	NA	NA	NA
Bo9g082100	chr9	25555962	25556333			NA	NA	NA	NA
Bo9g082110	chr9	25558329	25558712			NA	NA	NA	NA
Bo9g082120	chr9	25595278	25596467	AT4G08570	HIPP24	88.0952	NA	NA	NA
Bo9g083120	chr9	25613014	25613612			NA	NA	NA	NA
Bo9g083130	chr9	25627268	25629124	AT5G52510	SCL8	70.712	0	0	1
Bo9g083140	chr9	25648380	25650033	AT5G35540		19.0045	0	0	0
Bo9g083150	chr9	25660363	25661192	AT5G52490	FIB3	65.2439	NA	NA	NA
Bo9g083160	chr9	25674594	25674749			NA	NA	NA	NA
Bo9g083170	chr9	25699962	25701315			NA	0	0	0
Bo9g083180	chr9	25722734	25724374			NA	NA	NA	NA
Bo9g083190	chr9	25730740	25732028	AT5G41160	ATPUP12	69.3767	NA	NA	NA
Bo9g083190	chr9	25730740	25732028	AT4G08700	PUP13	72.6287	NA	NA	NA
Bo9g083200	chr9	25756386	25756553			NA	NA	NA	NA
Bo9g083210	chr9	25768148	25771304	AT4G08770	PER37	87.5	0	0	0
Bo9g083210	chr9	25768148	25771304	AT4G08780	PER38	84.9432	0	0	0
Bo9g083220	chr9	25772021	25774139	AT4G08790	NLP2	83.557	0	0	1
Bo9g083230	chr9	25783275	25787374			NA	NA	NA	NA
Bo9g083240	chr9	25796336	25800397	AT2G07240		16.4692	NA	NA	NA
Bo9g084240	chr9	25843574	25844626	AT5G55320	AT7	62.8571	NA	NA	NA
Bo9g084250	chr9	25845846	25848190			NA	NA	NA	NA
Bo9g084260	chr9	25851252	25853552			NA	NA	NA	NA
Bo9g084270	chr9	25863172	25863893	AT2G39970	PXN	91.4634	NA	NA	NA
Bo9g084280	chr9	25874674	25878518			NA	NA	NA	NA
Bo9g084290	chr9	25891080	25891455			NA	NA	NA	NA
Bo9g084300	chr9	25905151	25906137			NA	NA	NA	NA
Bo9g084310	chr9	25908283	25908861			NA	NA	NA	NA
Bo9g084320	chr9	25909810	25911563			NA	NA	NA	NA
Bo9g084330	chr9	25913588	25916146	AT4G08920	CRY1	91.7647	NA	NA	NA
Bo9g084340	chr9	25921119	25921393			NA	NA	NA	NA
Bo9g084350	chr9	25948600	25949823	AT4G08940		80.344	NA	NA	NA
Bo9g084360	chr9	25961547	25962773	AT4G08960		78.6765	NA	NA	NA
Bo9g084370	chr9	25965434	25966213			NA	NA	NA	NA
Bo9g084380	chr9	25967234	25967764			NA	NA	NA	NA
Bo9g084390	chr9	25967798	25969141			NA	0	0	0
Bo9g084400	chr9	25982369	25984437			NA	NA	NA	NA
Bo9g084410	chr9	25989240	25989749			NA	NA	NA	NA
Bo9g084420	chr9	25989863	25990541			NA	NA	NA	NA
Bo9g084430	chr9	25992046	25992866			NA	0	0	0
Bo9g084440	chr9	26006397	26007541			NA	NA	NA	NA
Bo9g084450	chr9	26020977	26027339			NA	NA	NA	NA
Bo9g084460	chr9	26030678	26031537	AT5G40080		88.172	NA	NA	NA
Bo9g084460	chr9	26030678	26031537	AT5G39800		87.0968	NA	NA	NA
Bo9g084470	chr9	26052707	26053105	AT4G09030	AGP10	70.4545	NA	NA	NA
Bo9g084480	chr9	26057211	26060395			NA	NA	NA	NA
Bo9g084490	chr9	26062389	26062824			NA	NA	NA	NA
Bo9g084500	chr9	26065899	26066354	AT1G14920	GAI	49.0066	0	0	0
Bo9g084510	chr9	26098304	26101092			NA	NA	NA	NA
Bo9g084520	chr9	26105370	26106973	AT4G09040		71.2281	NA	NA	NA
Bo9g084530	chr9	26109522	26111405	AT4G09060		47.1111	NA	NA	NA
Bo9g084540	chr9	26137702	26142937	AT4G09680	CTC1	67.1818	NA	NA	NA
Bo9g084550	chr9	26153555	26154259	AT4G09650	ATPD	85.0427	NA	NA	NA
Bo9g084560	chr9	26165614	26170218			NA	NA	NA	NA
Bo9g084570	chr9	26177541	26178302	AT1G65970	PRXIIC	80.8642	NA	NA	NA
Bo9g084570	chr9	26177541	26178302	AT1G60740	PRXIID	80.2469	NA	NA	NA
Bo9g084570	chr9	26177541	26178302	AT1G65980	PRXIIB	80.8642	NA	NA	NA
Bo9g084580	chr9	26187988	26189696			NA	0	0	0
Bo9g084590	chr9	26214901	26217133	AT4G23060	IQD22	55.5556	NA	NA	NA
Bo9g084600	chr9	26223658	26224346			NA	NA	NA	NA
Bo9g084610	chr9	26226475	26227763			NA	0	0	0
Bo9g094360	chr9	29453021	29454183			NA	0	0	0
Bo9g094370	chr9	29454468	29455200			NA	0	2	0
Bo9g095370	chr9	29455458	29457097			NA	0	0	0
Bo9g095380	chr9	29502502	29505095			NA	NA	NA	NA
Bo9g095390	chr9	29529774	29529941			NA	0	0	0
Bo9g095400	chr9	29563865	29565056			NA	NA	NA	NA
Bo9g095410	chr9	29606996	29610175	AT5G49660	CEPR1	88.6128	0	0	0
Bo9g095420	chr9	29637980	29640518	AT5G49720	KOR	93.7198	NA	NA	NA
[truncated: 291 more rows]

## Sheet: PCA_sig-SNPs
chr	start	end	eig
[truncated: 1,833 more rows]

## Sheet: PCA_SNP_genes
gene	chr	start	end	ATgene	ATname	ATperID	variants_impact_HIGH	variants_impact_MODERATE	variants_impact_LOW
[truncated: 807 more rows]

[truncated: 3 more sheets: SWEED_intervals, SWEED_genes, RoH_Consensus_regions]
